# Supplementary material for: Investigating the causal effects of childhood and adulthood adiposity on later life mental health outcome: a Mendelian randomization study
Source: BMC Med. 2025 Jan 6;23:4. doi: 10.1186/s12916-024-03765-6 (PMC11702221; doi:10.1186/s12916-024-03765-6)
Supplement: Supplementary file 2 — Additional file 2: Sheets 1–11 [file 12916_2024_3765_MOESM2_ESM.xlsx]

## Sheet: File1_GWAS_description
File1_GWAS_description. Brief description of the genome-wide association study data used in this study.
Phenotype	Phenotype definition	Cohort	Sample size	Population
Exposure
Childhood body size (Zhao et al., 2022)	Perceived body size at age 10	UK Biobank	453.169	European
Adulthood body size (Zhao et al., 2022)	Measured through body mass index (BMI) among 40 to 69 years	UK Biobank	453.169	European
Outcome
Anxiety (Levey et al., 2020)	Measured using two questionnaires	Million Veteran Program	175.163	European
Depression (Wray et al., 2018)	Assessed using traditional method [Diagnostic and Statistical Manual of Mental Disorders (DSM-IV) or International Classification of Disease (ICD-9, ICD-10)] and from treatment registers	Psychiatric Genomics Consortium	173.005	European
References:
Levey, D. F., Gelernter, J., Polimanti, R., Zhou, H., Cheng, Z., Aslan, M., Quaden, R., Concato, J., Radhakrishnan, K., Bryois, J., Sullivan, P. F. & Stein, M. B. (2020). Reproducible Genetic Risk Loci for Anxiety: Results From ∼200,000 Participants in the Million Veteran Program. American Journal of Psychiatry 177, 223-232.
Wray, N. R., Ripke, S., Mattheisen, M., Trzaskowski, M., Byrne, E. M., Abdellaoui, A., Adams, M. J., Agerbo, E., Air, T. M., Andlauer, T. M. F., Bacanu, S.-A., Bækvad-Hansen, M., Beekman, A. F. T., Bigdeli, T. B., Binder, E. B., Blackwood, D. R. H., Bryois, J., Buttenschøn, H. N., Bybjerg-Grauholm, J., Cai, N., Castelao, E., Christensen, J. H., Clarke, T.-K., Coleman, J. I. R., Colodro-Conde, L.,…
Zhao, S. S., Bowes, J., Barton, A., Davey Smith, G. & Richardson, T. (2022). Separating the effects of childhood and adult body size on inflammatory arthritis: a Mendelian randomisation study. RMD Open 8, e002321.

## Sheet: File2_mr_childhood
File2_MR_Childhood
SNP	CHR	BP	effect_allele	other_allele	eaf	INFO	BETA	SE	pval	r2	N
rs10095724	8	53739232	G	A	0.637545	0.993726	0.00938105	0.0014609	1.4e-10	4.067e-05	453169
rs10111937	8	54160092	C	T	0.699952	0.995804	-0.00837524	0.00152821	4.2e-08	2.946e-05	453169
rs10116891	9	122651993	G	A	0.89905	0.992994	-0.0136092	0.00233533	5.6e-09	3.362e-05	453169
rs10133279	14	82702712	C	T	0.558438	0.985376	-0.00894625	0.00142037	3e-10	3.947e-05	453169
rs1013737	18	937050	G	C	0.506779	0.996051	-0.0106427	0.00140313	3.3e-14	5.662e-05	453169
rs10182458	2	25150641	A	G	0.513877	0.996422	-0.035916	0.00139959	3.1e-145	0.0006445	453169
rs10234366	7	46743746	G	A	0.895237	0.997492	-0.0139555	0.00229179	1.1e-09	3.653e-05	453169
rs10503555	8	15763818	A	G	0.5568	0.993909	0.00777501	0.00141482	3.9e-08	2.984e-05	453169
rs1061072	10	126684796	G	A	0.892937	0.993424	0.0126892	0.00227288	2.4e-08	3.079e-05	453169
rs10790809	11	126372550	A	G	0.44025	1	-0.00966457	0.00141001	7.2e-12	4.604e-05	453169
rs10791902	11	67093360	C	T	0.58767	0.979689	-0.00791789	0.00143674	3.6e-08	3.038e-05	453169
rs10796828	11	69490346	T	G	0.365603	0.994245	-0.0113349	0.00145631	7.1e-15	5.96e-05	453169
rs10823504	10	72034062	G	A	0.936321	0.996149	0.0158076	0.00287275	3.7e-08	2.98e-05	453169
rs10860295	12	98542699	T	C	0.55235	0.997984	-0.00848341	0.00141026	1.8e-09	3.559e-05	453169
rs10887571	10	88030441	C	T	0.552146	0.979368	-0.0079879	0.00141944	1.8e-08	3.156e-05	453169
rs10896348	11	68357368	T	C	0.723747	0.998222	0.0118588	0.00156399	3.4e-14	5.623e-05	453169
rs10937241	3	185822774	A	G	0.160567	0.995345	-0.0109168	0.0019097	1.1e-08	3.213e-05	453169
rs10953577	7	108263540	T	C	0.623364	0.998136	-0.00855375	0.00144694	3.4e-09	3.436e-05	453169
rs10962279	9	16103030	T	C	0.781672	1	-0.0102014	0.00169445	1.7e-09	3.552e-05	453169
rs10987401	9	129430771	C	T	0.677196	0.984271	-0.00875623	0.00150924	6.6e-09	3.352e-05	453169
rs11150745	17	78757626	A	G	0.68227	0.99501	0.0121632	0.00150724	7e-16	6.414e-05	453169
rs11165687	1	97099767	C	T	0.590832	0.999574	-0.00815867	0.00142095	9.4e-09	3.218e-05	453169
rs111726171	5	152015097	T	TA	0.725723	0.981292	0.0101374	0.00158469	1.6e-10	4.091e-05	453169
rs11205303	1	149906413	T	C	0.593282	1	0.00959504	0.00142525	1.7e-11	4.443e-05	453169
rs11209943	1	72750500	A	G	0.396432	0.999228	-0.0183324	0.00142764	9.7e-38	0.0001608	453169
rs11215403	11	115058585	G	A	0.757269	0.998128	0.0132511	0.00163429	5.1e-16	6.455e-05	453169
rs11256627	10	10535954	G	A	0.295322	0.983366	-0.00888158	0.00154644	9.3e-09	3.283e-05	453169
rs112590736	19	36711757	CT	C	0.587991	0.981388	0.00801816	0.00143694	2.4e-08	3.115e-05	453169
rs112660801	3	131493868	C	T	0.924294	0.975576	0.0159516	0.00267881	2.6e-09	3.561e-05	453169
rs112898427	2	67561335	C	T	0.299591	0.968059	0.0103291	0.00154959	2.6e-11	4.477e-05	453169
rs11374166	15	68078177	C	CT	0.772968	0.997413	0.0213567	0.00166981	1.9e-37	0.0001601	453169
rs11386247	5	72999847	T	TA	0.297532	0.930121	0.00904504	0.00158982	1.3e-08	3.42e-05	453169
rs11437467	3	84791946	A	AT	0.708611	0.994715	-0.0096074	0.00154368	4.9e-10	3.812e-05	453169
rs11525873	7	138817193	T	C	0.902215	0.994623	0.0174305	0.00236292	1.6e-13	5.361e-05	453169
rs115319174	2	207066474	G	C	0.942407	0.976426	-0.0423001	0.00303582	4e-44	0.0001942	453169
rs115359679	7	755987	C	A	0.930782	0.929233	-0.0163924	0.00285925	9.9e-09	3.462e-05	453169
rs115903965	3	66009529	G	A	0.975613	1	-0.0256573	0.00454383	1.6e-08	3.132e-05	453169
rs116293915	12	42705738	C	A	0.555071	0.993428	-0.00799321	0.00141319	1.5e-08	3.156e-05	453169
rs116399833	19	18502374	C	A	0.77367	0.963065	-0.0123406	0.00170532	4.6e-13	5.333e-05	453169
rs11642090	16	81730582	T	C	0.626428	0.984136	-0.0117252	0.00145879	9.2e-16	6.435e-05	453169
rs11727676	4	145659064	T	C	0.903565	1	0.0131142	0.0023713	3.2e-08	2.997e-05	453169
rs117455294	20	57427951	C	A	0.948721	1	0.0193066	0.00317254	1.2e-09	3.627e-05	453169
rs1177279	2	61295122	A	G	0.2779	0.996048	0.00887429	0.00156422	1.4e-08	3.161e-05	453169
rs11777719	8	8581038	A	G	0.715936	0.989742	-0.011653	0.00156172	8.5e-14	5.523e-05	453169
rs117903946	16	67449639	G	A	0.967498	0.997984	-0.0322423	0.003949	3.2e-16	6.538e-05	453169
rs117911387	9	130446836	G	A	0.953645	1	-0.0245837	0.0033306	1.6e-13	5.343e-05	453169
rs12042908	1	74997762	A	G	0.437703	0.997821	0.0274639	0.00141114	2.3e-84	0.0003713	453169
rs12110721	6	55190480	G	A	0.825618	0.950051	-0.0189304	0.00189373	1.6e-23	0.0001032	453169
rs12132598	1	115235785	A	G	0.667322	0.995172	-0.00833677	0.0014868	2.1e-08	3.086e-05	453169
rs12140153	1	62579891	G	T	0.905761	0.948552	0.0218143	0.00245448	6.2e-19	8.124e-05	453169
rs12308065	12	120624085	A	G	0.373043	0.988161	-0.00830314	0.00145475	1.1e-08	3.225e-05	453169
rs12429545	13	54102206	G	A	0.870646	0.98183	-0.0206274	0.00210597	1.2e-22	9.584e-05	453169
rs12436513	14	103269755	C	A	0.356981	0.99894	0.00858419	0.00146045	4.2e-09	3.383e-05	453169
rs12592645	15	89982879	C	A	0.818768	1	-0.0103323	0.00182081	1.4e-08	3.168e-05	453169
rs12601380	17	34904985	A	C	0.587339	1	0.00777281	0.0014188	4.3e-08	2.929e-05	453169
rs12713889	2	77225361	T	C	0.670052	0.997146	0.0116923	0.00148689	3.7e-15	6.045e-05	453169
rs12817542	12	103736499	C	T	0.939168	1	-0.0176477	0.00292724	1.7e-09	3.559e-05	453169
rs12941038	17	66509143	C	T	0.769815	0.994508	-0.00955906	0.00166864	1e-08	3.238e-05	453169
rs13047416	21	40309436	C	G	0.622962	0.991417	0.0123762	0.00145063	1.4e-17	7.195e-05	453169
rs13254613	8	64804804	A	C	0.654054	0.995971	-0.0125636	0.00147493	1.6e-17	7.143e-05	453169
rs13256357	8	9979535	C	T	0.798517	0.994787	-0.0136536	0.00175085	6.3e-15	5.999e-05	453169
rs1342831	6	54096151	T	C	0.942918	0.999593	-0.0224973	0.00301586	8.7e-14	5.448e-05	453169
rs1357798	3	83780583	C	T	0.213947	0.993247	-0.00937945	0.00171135	4.2e-08	2.959e-05	453169
rs1384660	2	142299735	G	A	0.814942	0.99568	0.0157939	0.00180243	1.9e-18	7.524e-05	453169
rs139197338	2	24864916	C	T	0.949582	0.755348	-0.0284306	0.00367208	9.8e-15	7.74e-05	453169
rs1402989	3	27056851	C	T	0.514974	0.997363	-0.00780358	0.00140196	2.6e-08	3.042e-05	453169
rs1421085	16	53800954	T	C	0.596552	1	-0.0473859	0.00142731	1.1e-241	0.001081	453169
rs1422067	5	77424836	C	T	0.762745	0.996767	0.0108312	0.00164516	4.6e-11	4.246e-05	453169
rs1452991	6	141473363	G	A	0.627782	0.985784	-0.0100544	0.00145809	5.4e-12	4.724e-05	453169
rs146925117	4	137165053	T	TGG	0.627222	0.993667	0.00903604	0.00145322	5e-10	3.818e-05	453169
rs146980124	17	44627649	A	C	0.383726	0.697737	0.0102212	0.00172477	3.1e-09	4.941e-05	453169
rs147662640	6	28866368	A	AT	0.85963	0.970831	-0.0185729	0.0020422	9.5e-20	8.325e-05	453169
rs1476698	2	242296449	A	G	0.631534	0.998931	0.0082093	0.00144953	1.5e-08	3.136e-05	453169
rs148963195	17	7531252	T	TC	0.70567	0.989703	-0.0093378	0.00154398	1.5e-09	3.622e-05	453169
rs1576655	13	79587841	A	C	0.404079	0.958026	-0.0118531	0.00145786	4.3e-16	6.766e-05	453169
rs1619120	9	87302196	A	G	0.399349	0.996314	-0.00806725	0.00143189	1.8e-08	3.122e-05	453169
rs16839832	1	196349909	G	T	0.917759	0.992041	-0.0141143	0.00255396	3.3e-08	3.007e-05	453169
rs16893327	5	60954719	T	C	0.743406	0.986863	-0.00915607	0.00161463	1.4e-08	3.198e-05	453169
rs1696058	12	90767159	T	C	0.402699	0.959827	0.0083571	0.00145745	9.8e-09	3.36e-05	453169
rs17399739	10	87490850	A	G	0.931102	0.995587	-0.0209712	0.0027706	3.8e-14	5.643e-05	453169
rs17637472	17	47461433	G	A	0.601401	0.984222	-0.010909	0.00144363	4.1e-14	5.706e-05	453169
rs1775255	6	51243035	G	T	0.523411	0.996768	-0.0133343	0.00140502	2.3e-21	8.871e-05	453169
rs1799892	16	3707409	G	C	0.679631	0.995817	-0.00857689	0.00150255	1.1e-08	3.203e-05	453169
rs1800437	19	46181392	G	C	0.80578	1	0.0117602	0.00176856	2.9e-11	4.329e-05	453169
rs1808579	18	21104888	C	T	0.517857	0.998203	0.00913203	0.00140361	7.7e-11	4.164e-05	453169
rs1852006	7	77829768	G	A	0.64299	1	0.00879596	0.00146116	1.7e-09	3.552e-05	453169
rs1865719	14	79923667	A	G	0.367072	0.991195	-0.0109002	0.00146053	8.4e-14	5.521e-05	453169
rs1933437	13	28624294	G	A	0.374865	1	0.0141194	0.00144563	1.6e-22	9.344e-05	453169
rs1935354	9	27822531	T	C	0.51711	0.994659	-0.0101328	0.00140539	5.6e-13	5.128e-05	453169
rs200744777	20	6609610	T	G	0.561375	0.987873	-0.0121414	0.00142158	1.3e-17	7.26e-05	453169
rs200876443	19	50363585	CAG	C	0.96462	1	-0.0241575	0.00378882	1.8e-10	3.983e-05	453169
rs201413548	12	49600730	G	GA	0.746626	0.9691	-0.0115537	0.00163544	1.6e-12	5.051e-05	453169
rs201666051	9	20920868	C	T	0.618198	0.988826	-0.00824202	0.00144933	1.3e-08	3.207e-05	453169
rs2034963	3	48170802	G	C	0.35132	0.980078	0.0110936	0.00147955	6.5e-14	5.609e-05	453169
rs2115885	5	87598818	G	A	0.791515	0.986667	0.0105899	0.00173398	1e-09	3.701e-05	453169
rs212517	1	21577159	T	A	0.398321	0.993304	0.00877032	0.00143113	8.9e-10	3.687e-05	453169
rs2141004	2	6194359	A	C	0.735808	0.995895	0.010043	0.00158813	2.6e-10	3.921e-05	453169
rs2187642	12	11855624	A	C	0.37581	1	-0.011155	0.00144452	1.1e-14	5.838e-05	453169
rs2207894	20	54387343	C	T	0.808677	0.997725	0.0143441	0.00178112	8e-16	6.367e-05	453169
rs2229330	1	6649228	T	G	0.92759	1	-0.0197644	0.00269415	2.2e-13	5.247e-05	453169
rs2238435	16	4014282	C	G	0.386247	0.995674	-0.0164841	0.00144201	2.9e-30	0.0001288	453169
rs2242258	10	75607168	T	C	0.741068	0.998056	-0.0091916	0.00159774	8.8e-09	3.242e-05	453169
rs2244669	20	54153869	T	C	0.676366	0.999513	-0.0089424	0.00149949	2.5e-09	3.501e-05	453169
rs2246623	17	74084449	C	T	0.553108	0.996155	0.00894629	0.00141015	2.2e-10	3.957e-05	453169
rs2268762	3	38516075	A	G	0.388067	0.998582	-0.00799938	0.001436	2.5e-08	3.039e-05	453169
rs2275241	9	129370576	G	A	0.628088	0.997963	-0.0104243	0.00144901	6.3e-13	5.077e-05	453169
rs2281148	20	36433288	T	C	0.749285	0.996126	-0.00978511	0.00161906	1.5e-09	3.597e-05	453169
rs2303384	11	65640204	C	T	0.359636	0.999483	0.0126783	0.00145724	3.3e-18	7.404e-05	453169
rs2307111	5	75003678	T	C	0.604907	1	0.00873564	0.00143338	1.1e-09	3.648e-05	453169
rs2349179	7	8404389	T	A	0.615818	0.985526	-0.00790048	0.00144944	5e-08	2.953e-05	453169
rs2356864	1	50839740	G	A	0.479203	0.999056	-0.00859803	0.00139942	8e-10	3.69e-05	453169
rs2378662	9	86707289	G	A	0.45641	0.988766	-0.00774768	0.00141226	4.1e-08	2.979e-05	453169
rs2409743	8	11070360	C	G	0.503174	0.997072	0.0110663	0.00140249	3e-15	6.123e-05	453169
rs2539692	2	59841988	T	A	0.391021	0.9969	0.00807502	0.00143304	1.8e-08	3.105e-05	453169
rs2594994	3	11339960	T	A	0.178094	0.998612	0.0154935	0.00183004	2.5e-17	7.027e-05	453169
rs262338	7	103417134	G	T	0.547323	0.98922	-0.0088107	0.00141551	4.8e-10	3.847e-05	453169
rs2629881	3	59778271	C	T	0.22119	0.99402	-0.0106221	0.00169235	3.5e-10	3.887e-05	453169
rs2722406	7	24306762	C	T	0.715873	0.994397	-0.0121843	0.00155476	4.6e-15	6.039e-05	453169
rs2735556	3	88105360	T	C	0.885665	0.999916	0.0172019	0.00219664	4.8e-15	5.993e-05	453169
rs2755253	1	67470843	C	T	0.291714	0.999566	0.00870349	0.0015392	1.6e-08	3.13e-05	453169
rs2767486	1	65991203	A	G	0.797514	0.996572	-0.0153791	0.00174285	1.1e-18	7.639e-05	453169
rs28629903	12	122497001	T	C	0.435592	0.994792	0.00907014	0.00141557	1.5e-10	4.045e-05	453169
rs2863980	16	68301985	A	C	0.374279	0.995849	0.00857939	0.00144921	3.2e-09	3.448e-05	453169
rs28849840	12	50703384	G	A	0.649819	0.991926	0.0088813	0.00147161	1.6e-09	3.59e-05	453169
rs2902142	2	58849805	C	T	0.625064	0.99866	0.00869839	0.00144586	1.8e-09	3.546e-05	453169
rs2939931	10	121636406	T	C	0.517188	0.997476	-0.00788378	0.00140336	1.9e-08	3.104e-05	453169
rs2958542	11	62181882	C	T	0.632298	0.983124	0.00824671	0.00146398	1.8e-08	3.162e-05	453169
rs2970356	15	90623540	C	G	0.679324	0.898048	-0.0104353	0.00158448	4.5e-11	4.744e-05	453169
rs3013431	1	113242488	C	T	0.388477	0.997051	0.00868953	0.00143461	1.4e-09	3.588e-05	453169
rs3118252	9	25115154	G	C	0.416563	0.989398	-0.00830965	0.00142919	6.1e-09	3.356e-05	453169
rs3129942	6	32338283	G	T	0.742436	1	-0.0139298	0.00159838	2.9e-18	7.421e-05	453169
rs3181269	11	33755956	C	T	0.745591	0.998735	0.00937821	0.00160653	5.3e-09	3.337e-05	453169
rs34196306	6	27425644	G	C	0.893449	0.980336	-0.019962	0.00228684	2.6e-18	7.587e-05	453169
rs34260097	6	100727703	T	G	0.776056	1	-0.0178199	0.00167851	2.5e-26	0.0001104	453169
rs34517439	1	78450517	C	A	0.87821	0.971771	-0.0137423	0.00216441	2.2e-10	4.04e-05	453169
rs34661722	16	51447339	C	CA	0.777829	0.997833	0.00958367	0.00168468	1.3e-08	3.174e-05	453169
rs34728216	6	56210163	C	CAT	0.762383	0.987832	-0.00993814	0.00165459	1.9e-09	3.578e-05	453169
rs34769667	2	389257	T	C	0.956871	0.451151	-0.0311127	0.00512128	1.2e-09	7.99e-05	453169
rs34811474	4	25408838	G	A	0.76914	1	0.0101915	0.00166266	8.8e-10	3.689e-05	453169
rs35006536	18	52492700	G	GTC	0.76607	0.997515	-0.0127901	0.00165776	1.2e-14	5.863e-05	453169
rs35162296	6	26318262	C	T	0.894147	0.999963	-0.020031	0.00227175	1.2e-18	7.595e-05	453169
rs35422050	8	76862206	A	AC	0.586421	0.998082	0.0166821	0.00142419	1.1e-31	0.000135	453169
rs355748	3	153964496	G	T	0.62244	0.995519	-0.00992628	0.00144886	7.3e-12	4.631e-05	453169
rs35588936	1	155950963	C	T	0.935497	0.984293	0.0180623	0.00286715	3e-10	3.937e-05	453169
rs35839777	17	46631064	C	CA	0.389626	0.886572	-0.00932488	0.00152501	9.7e-10	4.136e-05	453169
rs35926495	3	50255663	C	T	0.623257	0.984986	-0.00905486	0.00145438	4.8e-10	3.85e-05	453169
rs35953086	8	57161551	C	CT	0.629396	0.99473	0.0081594	0.00145262	1.9e-08	3.106e-05	453169
rs36136320	6	100141738	G	A	0.802532	0.997384	-0.0102487	0.00175751	5.5e-09	3.329e-05	453169
rs368370337	12	24628938	A	AT	0.518345	0.960499	0.00843066	0.00142844	3.6e-09	3.549e-05	453169
rs369929101	5	158433655	TAAAAAAAAAAAAAAAAAAA	T	0.360326	0.962741	-0.00888859	0.00148594	2.2e-09	3.642e-05	453169
rs371453108	9	124348123	A	AT	0.712179	0.9153	-0.00929946	0.0016151	8.5e-09	3.545e-05	453169
rs377105227	15	47844989	T	TTA	0.330487	0.96789	-0.00868697	0.00151323	9.4e-09	3.339e-05	453169
rs3774604	3	53824136	C	T	0.631085	0.992883	0.00794743	0.00145434	4.6e-08	2.941e-05	453169
rs3782860	12	361996	C	T	0.454267	0.991982	-0.00879158	0.00140837	4.3e-10	3.832e-05	453169
rs3791478	2	240064139	T	C	0.890549	0.977798	0.0124909	0.00226463	3.5e-08	3.042e-05	453169
rs3798519	6	50788778	A	C	0.820086	0.998689	-0.0249912	0.00182368	9.7e-43	0.0001843	453169
rs3810291	19	47569003	G	A	0.324953	1	-0.0147598	0.00149533	5.6e-23	9.558e-05	453169
rs3810304	19	30861683	A	G	0.22577	1	0.0102942	0.00167796	8.5e-10	3.705e-05	453169
rs3815156	17	29685150	A	G	0.82365	0.992874	-0.0103193	0.00184421	2.2e-08	3.093e-05	453169
rs3817428	15	89415247	C	G	0.735103	1	-0.0107532	0.00158826	1.3e-11	4.503e-05	453169
rs3972616	11	47461263	A	AT	0.506044	0.95996	-0.0153074	0.00142791	8.2e-27	0.0001171	453169
rs39862	5	66185151	T	C	0.717446	0.994543	0.0116463	0.00155705	7.4e-14	5.499e-05	453169
rs4074404	1	187683956	T	A	0.840611	0.990213	-0.0126796	0.00192281	4.3e-11	4.308e-05	453169
rs41310284	10	102447647	C	A	0.898985	0.983602	0.0205882	0.00234105	1.4e-18	7.698e-05	453169
rs4238584	16	20252720	T	C	0.0771578	0.944596	-0.0158455	0.00269959	4.4e-09	3.576e-05	453169
rs435775	6	97237609	A	G	0.252094	0.997213	-0.0100337	0.00161534	5.2e-10	3.796e-05	453169
rs4496161	16	31223876	G	A	0.476897	0.996262	0.00778764	0.00140459	2.9e-08	3.026e-05	453169
rs4545941	19	16534207	T	C	0.831369	0.971231	-0.0108851	0.00190318	1.1e-08	3.322e-05	453169
rs4572029	10	70889053	A	G	0.794818	0.982529	0.0111276	0.00174963	2e-10	4.039e-05	453169
rs4677156	3	72417857	A	T	0.230804	0.977778	0.00924136	0.0016795	3.7e-08	3.032e-05	453169
rs4688359	3	61198880	C	T	0.626072	0.997169	0.0130228	0.00144862	2.5e-19	7.941e-05	453169
rs4723263	7	33194826	G	C	0.566915	0.999789	-0.00834008	0.00141268	3.6e-09	3.416e-05	453169
rs4739558	8	38337264	A	G	0.399483	0.996011	0.00830038	0.00143062	6.6e-09	3.306e-05	453169
rs4744246	9	96254464	A	G	0.656346	0.995386	-0.0157518	0.00147886	1.7e-26	0.0001119	453169
rs4771106	13	27929146	T	C	0.24532	0.995172	-0.0124432	0.00163264	2.5e-14	5.733e-05	453169
rs4932200	15	89349708	A	G	0.517228	0.990402	0.00829324	0.00140774	3.8e-09	3.435e-05	453169
rs4985555	16	70690166	A	G	0.501462	0.996942	0.00873383	0.00140141	4.6e-10	3.814e-05	453169
rs529338954	18	58155169	T	TAA	0.973531	0.975951	0.0404098	0.00442466	6.7e-20	8.416e-05	453169
rs529793121	6	101215651	A	AT	0.563207	0.924527	-0.00893358	0.00146764	1.2e-09	3.927e-05	453169
rs537412489	16	30181295	T	TG	0.641458	0.913892	0.0112838	0.00152641	1.4e-13	5.857e-05	453169
rs538579	3	62711674	G	C	0.685061	0.99564	-0.00841291	0.00150928	2.5e-08	3.054e-05	453169
rs539787360	5	66162744	TTTTG	T	0.364134	0.984281	-0.00850187	0.0014648	6.5e-09	3.347e-05	453169
rs543874	1	177889480	A	G	0.794752	1	-0.0470912	0.00173201	8.8e-163	0.0007235	453169
rs547065676	5	55857548	A	AT	0.809248	0.985372	0.010965	0.001794	9.8e-10	3.712e-05	453169
rs548695220	5	60729302	G	GT	0.654756	0.978181	0.01147	0.00148753	1.3e-14	5.948e-05	453169
rs553274033	11	48599745	C	CT	0.48266	0.905281	-0.00845565	0.00147227	9.3e-09	3.571e-05	453169
rs556882272	11	131464458	T	TA	0.502253	0.933569	-0.00821684	0.00144918	1.4e-08	3.376e-05	453169
rs55726687	12	991306	G	A	0.79024	0.997091	-0.0145374	0.00171837	2.7e-17	7.006e-05	453169
rs55880046	16	19941557	T	G	0.857664	0.999546	0.0298592	0.00200506	3.7e-50	0.0002177	453169
rs560987445	6	22732173	T	TAATAAACCACTTCAACTTCTGAAGTTCCAG	0.851075	0.996108	-0.0118168	0.0019709	2e-09	3.54e-05	453169
rs56133711	11	27723334	G	A	0.7406	0.997839	-0.016226	0.00159844	3.3e-24	0.0001012	453169
rs572544808	11	46372405	C	CT	0.811548	0.944549	-0.0118565	0.00184026	1.2e-10	4.3e-05	453169
rs5804250	13	66204127	C	CT	0.424661	0.990934	0.0120527	0.00142596	2.9e-17	7.098e-05	453169
rs5817557	16	65939977	C	CT	0.415479	0.944983	0.00835099	0.0014615	1.1e-08	3.387e-05	453169
rs5818851	17	2170655	A	AT	0.658557	0.981963	0.0120499	0.00149013	6.1e-16	6.53e-05	453169
rs5822974	18	7548483	T	TA	0.809913	0.985973	0.00986291	0.00179757	4.1e-08	2.995e-05	453169
rs5836745	2	181598923	C	CA	0.492142	0.985359	-0.0076768	0.00140795	5e-08	2.946e-05	453169
rs5852911	3	138112533	T	TTTC	0.190567	0.991963	0.0134755	0.00178684	4.6e-14	5.602e-05	453169
rs5882386	7	13112814	CA	C	0.796856	0.946774	0.00975786	0.00179001	5e-08	3.083e-05	453169
rs59644697	6	41721682	G	GT	0.625237	0.973928	-0.0104865	0.00146387	7.9e-13	5.153e-05	453169
rs59714050	3	141267294	T	A	0.933673	0.999164	-0.0228199	0.00281485	5.2e-16	6.45e-05	453169
rs6001872	22	40703245	A	G	0.65069	0.997462	0.0125519	0.0014723	1.5e-17	7.162e-05	453169
rs601338	19	49206674	G	A	0.49204	1	0.00937556	0.00139988	2.1e-11	4.394e-05	453169
rs60550417	12	99644477	A	AGATAATTCATT	0.76649	0.946598	-0.0107368	0.00170057	2.7e-10	4.127e-05	453169
rs61936936	12	116391685	A	T	0.900038	0.992329	-0.0135294	0.00234389	7.8e-09	3.294e-05	453169
rs61937656	12	39483502	G	A	0.773702	0.99447	0.0117312	0.00167808	2.7e-12	4.819e-05	453169
rs61978655	14	30491807	G	A	0.961364	0.992921	-0.033958	0.00364734	1.3e-20	8.566e-05	453169
rs62032001	16	49065630	A	C	0.802785	0.987939	-0.0104052	0.00176934	4.1e-09	3.428e-05	453169
rs62037365	16	28868962	C	G	0.601978	0.999005	-0.013698	0.00143014	9.9e-22	8.991e-05	453169
rs62048187	15	38117049	G	C	0.682898	0.967296	-0.00841416	0.00153206	4e-08	3.066e-05	453169
rs62106258	2	417167	T	C	0.951459	1	0.080258	0.00325353	2.4e-134	0.000595	453169
rs62134189	2	45046339	A	G	0.896658	0.975862	0.0141902	0.00232451	1e-09	3.732e-05	453169
rs62175963	2	161339964	T	C	0.576706	0.99817	0.00897371	0.00141452	2.2e-10	3.932e-05	453169
rs62425398	6	166416028	C	A	0.893663	0.985019	-0.0153325	0.00228405	1.9e-11	4.468e-05	453169
rs62621197	19	8670147	C	T	0.962835	0.928819	-0.023491	0.00384761	1e-09	3.949e-05	453169
rs630602	1	54728864	G	C	0.393414	0.989624	-0.0101746	0.00143972	1.6e-12	4.941e-05	453169
rs636402	2	219466859	T	C	0.395066	0.996247	0.00830694	0.00143104	6.4e-09	3.298e-05	453169
rs6577497	1	8605667	A	T	0.614272	0.998915	0.00806032	0.00143418	1.9e-08	3.079e-05	453169
rs661878	11	29188691	A	G	0.866936	0.999055	0.0137266	0.00206137	2.8e-11	4.347e-05	453169
rs663129	18	57838401	G	A	0.766595	0.999866	-0.0332603	0.00165548	8.8e-90	0.0003959	453169
rs6685497	1	7031225	T	A	0.579609	0.995397	0.00814036	0.00141973	9.8e-09	3.229e-05	453169
rs6719507	2	29733801	G	A	0.558383	0.997133	0.00782016	0.00140955	2.9e-08	3.016e-05	453169
rs67679818	7	110672704	C	T	0.417621	0.984609	0.00780733	0.00142954	4.7e-08	2.965e-05	453169
rs6775191	3	12272199	G	A	0.678341	0.996595	-0.00831876	0.0015008	3e-08	3.02e-05	453169
rs68015088	18	51484010	G	A	0.654098	0.993848	0.00809776	0.00147872	4.3e-08	2.967e-05	453169
rs686431	6	35974217	C	T	0.981257	0.982749	-0.030147	0.00519975	6.7e-09	3.343e-05	453169
rs6931604	6	98578215	C	T	0.398855	0.99723	-0.00832718	0.00143263	6.2e-09	3.325e-05	453169
rs6940215	6	34706358	G	A	0.701684	0.996073	-0.00919131	0.00153324	2e-09	3.537e-05	453169
rs6974282	7	100098295	C	T	0.804155	0.983193	0.0100575	0.00177797	1.5e-08	3.186e-05	453169
rs6979832	7	127856276	A	G	0.503006	0.989228	-0.00938812	0.00140943	2.7e-11	4.407e-05	453169
rs7012648	8	28091482	G	A	0.414981	0.994668	-0.00973898	0.00142575	8.4e-12	4.605e-05	453169
rs7020564	9	109670016	A	T	0.702174	0.972823	0.00997181	0.00155313	1.4e-10	4.159e-05	453169
rs7084503	10	2666859	T	C	0.491843	0.989606	0.0128811	0.0014078	5.7e-20	8.294e-05	453169
rs71231793	7	76682610	T	C	0.841645	0.882047	-0.0153981	0.00204201	4.7e-14	6.32e-05	453169
rs7123283	11	122809055	C	T	0.525219	0.988794	0.00831904	0.0014111	3.7e-09	3.452e-05	453169
rs7132908	12	50263148	G	A	0.615537	1	-0.0312612	0.00144002	1.7e-104	0.0004625	453169
rs7145052	14	92461192	C	T	0.549319	0.999854	-0.00831198	0.00140939	3.7e-09	3.421e-05	453169
rs7159126	14	93783176	T	C	0.716531	0.999954	0.00866751	0.0015544	2.5e-08	3.052e-05	453169
rs7161424	14	33309274	G	A	0.520764	0.979835	-0.0102644	0.00141767	4.5e-13	5.259e-05	453169
rs71630124	3	77648392	A	AATAG	0.419639	0.966851	0.00855124	0.00144243	3.1e-09	3.562e-05	453169
rs71641382	4	38679499	A	AGT	0.683216	0.84529	0.00977342	0.0016361	2.3e-09	4.135e-05	453169
rs7217460	17	65393344	G	A	0.770482	0.986274	0.00931829	0.0016779	2.8e-08	3.071e-05	453169
rs7237444	18	39468982	G	A	0.327748	0.963668	0.0100816	0.00152132	3.4e-11	4.479e-05	453169
rs7239114	18	45921214	G	A	0.458349	0.985699	-0.0134876	0.00141723	1.8e-21	9.033e-05	453169
rs7253952	19	19358332	A	G	0.751824	0.992639	0.0105752	0.00162766	8.2e-11	4.173e-05	453169
rs72675820	4	130746149	A	C	0.357101	0.998833	0.009938	0.00146064	1e-11	4.535e-05	453169
rs72755233	15	100692953	G	A	0.888558	1	-0.0176469	0.00222453	2.1e-15	6.167e-05	453169
rs7305424	12	118399491	A	T	0.657832	0.99128	-0.0104024	0.00148311	2.3e-12	4.871e-05	453169
rs7306710	12	66376091	T	C	0.47969	0.986784	0.00996155	0.00141048	1.6e-12	4.953e-05	453169
rs73085586	20	22430241	G	A	0.798751	0.999332	-0.00971214	0.00175212	3e-08	3.033e-05	453169
rs7354849	1	232765308	A	G	0.540843	0.990991	-0.00815381	0.0014102	7.4e-09	3.302e-05	453169
rs7355953	3	85792137	T	C	0.784962	0.991954	-0.0151808	0.00170925	6.6e-19	7.78e-05	453169
rs73619849	20	15809756	G	GA	0.872874	0.957314	-0.0201221	0.00214965	7.9e-21	8.986e-05	453169
rs7377083	4	102708997	C	A	0.568979	0.982782	-0.013716	0.00142534	6.4e-22	9.227e-05	453169
rs7396827	11	28577867	T	C	0.463959	0.986695	0.010486	0.00141295	1.2e-13	5.469e-05	453169
rs749127773	13	59204780	CTT	C	0.50277	0.995429	-0.0116238	0.0014038	1.2e-16	6.755e-05	453169
rs75001243	7	93216002	C	T	0.640117	0.996148	-0.0137392	0.00145963	4.8e-21	8.697e-05	453169
rs7503580	17	79087036	C	T	0.841844	0.985958	-0.0111229	0.00193299	8.7e-09	3.294e-05	453169
rs7536458	1	118864602	T	G	0.737635	0.999076	-0.0101349	0.0015886	1.8e-10	3.976e-05	453169
rs75387636	10	120278394	G	A	0.958457	1	-0.0212245	0.00350972	1.5e-09	3.587e-05	453169
rs754635	3	42305131	C	G	0.113398	0.99768	-0.0159112	0.00220628	5.5e-13	5.091e-05	453169
rs7550711	1	110082886	C	T	0.973981	0.988976	-0.0484762	0.00441208	4.4e-28	0.0001191	453169
rs7564167	2	645190	A	G	0.0627988	0.962252	-0.0445013	0.00292965	4.1e-52	0.0002331	453169
rs7565437	2	65646966	T	C	0.590225	0.99038	0.00818239	0.00142577	9.5e-09	3.239e-05	453169
rs759399107	16	20379933	GTGC	G	0.394936	0.992782	0.0103513	0.00143817	6.1e-13	5.121e-05	453169
rs7606059	2	188152749	T	C	0.335053	0.981074	-0.0104987	0.00149573	2.2e-12	4.911e-05	453169
rs76187039	6	43233990	G	T	0.865193	0.998416	-0.0113143	0.00205082	3.4e-08	2.986e-05	453169
rs7619139	3	25110415	T	A	0.411293	0.992357	-0.00980824	0.00142669	6.2e-12	4.659e-05	453169
rs7625768	3	131774642	G	A	0.682031	0.995658	-0.0101882	0.00150607	1.3e-11	4.502e-05	453169
rs7633995	3	180369750	A	G	0.899338	0.880862	-0.0144979	0.00247584	4.7e-09	3.806e-05	453169
rs7656673	4	30840331	A	G	0.599358	0.998705	-0.0115396	0.00142921	6.8e-16	6.395e-05	453169
rs767171141	4	45177546	AC	A	0.567072	0.994031	-0.0223479	0.00141901	7e-56	0.0002452	453169
rs767647218	6	10015295	TTA	T	0.649475	0.971472	0.010818	0.00148748	3.5e-13	5.329e-05	453169
rs768397327	15	84575367	CCACACACCA	C	0.484603	0.998277	0.00931375	0.00140356	3.2e-11	4.333e-05	453169
rs77062931	12	19988387	AT	A	0.314384	0.979876	-0.00851631	0.00152161	2.2e-08	3.127e-05	453169
rs7719067	5	153538241	A	G	0.427582	1	0.0134965	0.00141391	1.4e-21	8.917e-05	453169
rs772175	2	96944553	G	A	0.664934	0.997175	0.00807618	0.00148115	5e-08	2.906e-05	453169
rs772512446	1	15835218	TTTC	T	0.688891	0.997254	0.00996926	0.00151048	4.1e-11	4.26e-05	453169
rs7753558	6	117523471	C	A	0.36595	0.986626	0.00909179	0.00146249	5.1e-10	3.836e-05	453169
rs7759938	6	105378954	C	T	0.321912	1	-0.00994913	0.00149939	3.2e-11	4.321e-05	453169
rs77960	5	103964585	G	A	0.671971	0.994592	0.0104759	0.00149259	2.2e-12	4.838e-05	453169
rs77976727	8	4300554	C	T	0.906093	0.993368	-0.0151579	0.00240898	3.1e-10	3.91e-05	453169
rs7808296	7	103127620	C	T	0.684557	0.99856	-0.0100387	0.00150798	2.8e-11	4.352e-05	453169
rs7814267	8	5545084	A	G	0.81462	0.972763	-0.0109102	0.00182648	2.3e-09	3.595e-05	453169
rs7817581	8	143136114	G	A	0.67229	1	0.008644	0.00149128	6.8e-09	3.292e-05	453169
rs78420139	14	101201687	G	A	0.944649	0.980192	0.0170314	0.00309085	3.6e-08	3.033e-05	453169
rs78444298	1	184672098	G	A	0.980505	1	0.0420029	0.00509728	1.7e-16	6.745e-05	453169
rs78607331	12	57648644	C	T	0.955251	1	-0.0238858	0.00338447	1.7e-12	4.878e-05	453169
rs788859	4	82138211	G	A	0.675033	0.98127	0.0122379	0.00150878	5e-16	6.571e-05	453169
rs78907487	22	22151939	A	C	0.852214	1	-0.0123582	0.00197668	4.1e-10	3.847e-05	453169
rs7921891	10	2083682	A	G	0.490646	0.983167	0.00973337	0.00141235	5.5e-12	4.735e-05	453169
rs796915	6	154304628	C	G	0.305175	0.994803	-0.0128931	0.00152331	2.6e-17	7.05e-05	453169
rs8048855	16	24830839	G	T	0.199337	0.981562	0.0112625	0.00176853	1.9e-10	4.049e-05	453169
rs8096658	18	77156537	C	G	0.512551	0.97258	0.0089942	0.00141862	2.3e-10	4.042e-05	453169
rs8117463	20	17231063	G	A	0.675262	0.993723	0.00886383	0.00149881	3.3e-09	3.446e-05	453169
rs8130408	21	39237138	A	C	0.255786	0.99318	-0.00901674	0.00161356	2.3e-08	3.095e-05	453169
rs818898	9	6970806	A	G	0.31586	0.979961	0.0120555	0.00152234	2.4e-15	6.281e-05	453169
rs824207	15	24007729	A	G	0.465213	1	-0.00928998	0.00140394	3.7e-11	4.294e-05	453169
rs879274	8	4129120	G	T	0.734957	0.977532	-0.00967429	0.00160581	1.7e-09	3.646e-05	453169
rs884152	8	25770557	G	T	0.355895	0.999659	-0.00851275	0.00146314	6e-09	3.322e-05	453169
rs918472	5	170738836	G	A	0.283869	0.992724	-0.00986276	0.00155977	2.6e-10	3.955e-05	453169
rs9260164	6	29911684	C	T	0.737668	0.969812	-0.0151448	0.00161422	6.5e-21	8.877e-05	453169
rs9265968	6	31315663	A	T	0.866272	0.945606	-0.0201199	0.00210963	1.5e-21	9.379e-05	453169
rs9291816	5	63932508	C	T	0.676351	0.998033	0.0134228	0.00149771	3.2e-19	7.888e-05	453169
rs9438393	1	205782718	A	G	0.585662	0.99681	0.0103602	0.00142153	3.1e-13	5.209e-05	453169
rs947088	20	17171373	G	T	0.282112	0.992316	-0.0106403	0.0015617	9.5e-12	4.586e-05	453169
rs957512	9	120405705	T	C	0.669786	0.991093	0.0103274	0.0014938	4.7e-12	4.718e-05	453169
rs9594686	13	42723197	C	T	0.823184	0.990708	0.0106994	0.00184273	6.4e-09	3.332e-05	453169
rs9603697	13	40783323	C	T	0.673168	0.995169	-0.0129432	0.00149578	5e-18	7.372e-05	453169
rs9610387	22	36476762	G	A	0.914436	0.997791	0.0137775	0.00250759	3.9e-08	2.97e-05	453169
rs9611560	22	41750622	T	C	0.261198	0.982391	0.00935057	0.00161146	6.5e-09	3.374e-05	453169
rs9678953	2	694759	G	A	0.736203	1	0.0144992	0.00158645	6.3e-20	8.166e-05	453169
rs9922288	16	24550930	A	G	0.235517	0.970461	0.0104987	0.00167245	3.4e-10	3.969e-05	453169

## Sheet: File3_mr_adult
File3_MR_Adult
SNP	CHR	BP	effect_allele	other_allele	eaf	INFO	BETA	SE	pval	r2	N
rs10115920	9	6926233	G	A	0.348576	0.991662	-0.00828956	0.00144216	9e-09	3.121e-05	453169
rs10146997	14	79945162	A	G	0.778004	1	-0.0159997	0.00165074	3.2e-22	8.843e-05	453169
rs10169594	2	41637688	T	C	0.636913	0.990884	-0.00788339	0.0014266	3.3e-08	2.874e-05	453169
rs10174253	2	181323160	A	C	0.718219	0.986584	-0.011209	0.00153204	2.5e-13	5.085e-05	453169
rs1017529	17	27912415	C	A	0.825162	0.964201	-0.0106224	0.00183966	7.7e-09	3.256e-05	453169
rs10185199	2	40282202	G	A	0.71933	0.9446	0.00999545	0.00156387	1.6e-10	4.034e-05	453169
rs10204994	2	35443726	G	A	0.77093	0.998315	0.0101127	0.0016282	5.3e-10	3.612e-05	453169
rs1040046	6	83473573	C	A	0.850588	0.998674	-0.0112601	0.00192094	4.6e-09	3.223e-05	453169
rs10404726	19	18834514	C	T	0.534535	0.99469	0.0122931	0.00137833	4.7e-19	7.52e-05	453169
rs10423928	19	46182304	T	A	0.805697	1	0.0207638	0.00173237	4.2e-33	0.000135	453169
rs10438964	18	42950629	C	T	0.72636	0.990464	0.00897888	0.00154729	6.5e-09	3.205e-05	453169
rs10457469	6	126083658	G	A	0.476422	0.99792	-0.00763453	0.00137206	2.6e-08	2.908e-05	453169
rs10505836	12	19288508	A	C	0.139921	0.983958	-0.0121361	0.00199185	1.1e-09	3.545e-05	453169
rs10623997	5	107478679	T	TATAATA	0.761348	0.936806	0.0142506	0.00165858	8.5e-18	7.38e-05	453169
rs10641836	2	193812098	A	AGAT	0.455075	0.996395	-0.00797582	0.00137375	6.4e-09	3.155e-05	453169
rs10649715	9	87396326	T	TCATAA	0.962304	0.952163	-0.0203646	0.00368628	3.3e-08	3.009e-05	453169
rs10650639	6	51476169	C	CA	0.381715	0.925924	-0.00878991	0.00146605	2e-09	3.647e-05	453169
rs1066603	3	118047858	A	G	0.262537	0.995833	0.00849104	0.00155751	5e-08	2.792e-05	453169
rs10684399	17	15945474	C	CAAAG	0.441482	0.992474	-0.00816893	0.00138761	3.9e-09	3.291e-05	453169
rs10694251	16	69720803	G	GTAAA	0.41025	0.990195	-0.0144967	0.00140044	4.1e-25	0.0001017	453169
rs10756555	9	14459089	G	A	0.539336	0.979448	0.0102529	0.00138891	1.6e-13	5.224e-05	453169
rs10760277	9	126093999	C	T	0.614902	0.992766	-0.00886536	0.00141365	3.6e-10	3.722e-05	453169
rs10774018	12	2157925	G	C	0.779662	0.992626	-0.0094769	0.00165987	1.1e-08	3.086e-05	453169
rs10799778	1	23313353	T	G	0.166193	0.996666	0.0125819	0.00183897	7.8e-12	4.387e-05	453169
rs10805383	5	63034606	G	A	0.519459	0.995203	-0.0104667	0.00137409	2.6e-14	5.469e-05	453169
rs10823826	10	53649431	C	T	0.751302	0.996317	-0.00897916	0.00158888	1.6e-08	3.013e-05	453169
rs10835498	11	29258947	G	A	0.5691	0.994763	-0.00797756	0.00138744	8.9e-09	3.121e-05	453169
rs10842231	12	23986029	A	T	0.916952	0.983739	-0.0144323	0.00250521	8.4e-09	3.172e-05	453169
rs10927014	1	243592676	T	C	0.862138	0.996608	0.0117586	0.00198471	3.1e-09	3.287e-05	453169
rs10935143	3	134665159	G	A	0.551499	0.996455	0.00839848	0.00137905	1.1e-09	3.489e-05	453169
rs10960276	9	11819686	C	A	0.644607	0.997356	0.00809436	0.00143164	1.6e-08	3.002e-05	453169
rs10962547	9	16712247	T	A	0.827856	0.993311	-0.013335	0.00182224	2.5e-13	5.068e-05	453169
rs10969334	9	29717279	C	A	0.606447	0.996016	0.00867165	0.00140574	6.9e-10	3.589e-05	453169
rs10973159	9	36992547	G	T	0.379951	0.999305	-0.00805227	0.00141346	1.2e-08	3.055e-05	453169
rs11079849	17	47090785	C	T	0.671402	0.995243	0.0122339	0.00146379	6.4e-17	6.604e-05	453169
rs11134512	5	167847460	T	G	0.676993	0.997725	0.00824166	0.00146708	1.9e-08	2.971e-05	453169
rs11134679	5	170623391	A	G	0.3153	0.993467	-0.0124028	0.00147968	5.2e-17	6.642e-05	453169
rs11150461	16	82448195	C	G	0.272697	0.992213	0.00961866	0.0015461	4.9e-10	3.67e-05	453169
rs11150745	17	78757626	A	G	0.68227	0.99501	0.0137948	0.00147616	9.2e-21	8.25e-05	453169
rs111584879	15	66678173	T	C	0.761347	0.997409	0.00878936	0.00161059	4.8e-08	2.807e-05	453169
rs111768603	3	42329113	G	T	0.890178	0.995742	0.0159053	0.00219022	3.8e-13	4.946e-05	453169
rs11201985	10	88097795	G	A	0.548559	0.98778	-0.00755642	0.00138618	5e-08	2.828e-05	453169
rs112046403	3	43155439	G	C	0.985361	0.954159	-0.038022	0.00582921	6.9e-11	4.171e-05	453169
rs11208659	1	65979280	T	C	0.917081	0.992918	-0.0139234	0.00248512	2.1e-08	2.948e-05	453169
rs11218510	11	121922587	G	A	0.599589	0.998424	0.0080957	0.00140221	7.8e-09	3.147e-05	453169
rs11222940	11	131985721	C	A	0.671443	0.992187	0.00849569	0.00146531	6.7e-09	3.185e-05	453169
rs11223204	11	132652554	A	G	0.565776	0.994312	-0.00873553	0.00138674	3e-10	3.749e-05	453169
rs112253053	19	19425145	T	A	0.839148	0.999077	0.013771	0.00186963	1.8e-13	5.119e-05	453169
rs112326082	11	76479391	A	AGCCTTCCT	0.790995	0.941715	0.00956113	0.00173613	3.6e-08	3.023e-05	453169
rs112380819	3	9498519	G	A	0.89762	0.998996	-0.0136884	0.00225826	1.3e-09	3.444e-05	453169
rs112401139	3	44263530	G	A	0.986709	0.844316	-0.0410879	0.00650099	2.6e-10	4.428e-05	453169
rs112637668	6	51823612	T	TACAC	0.497107	0.950901	-0.00983596	0.00140243	2.3e-12	4.837e-05	453169
rs11264483	1	156406381	G	C	0.393088	0.98172	-0.00870997	0.00141147	6.8e-10	3.62e-05	453169
rs11275375	10	21839820	T	TAATTAAAAATTATGTGAAAAC	0.675793	0.998995	-0.0135897	0.00146441	1.7e-20	8.093e-05	453169
rs112852122	20	47498117	G	A	0.84206	0.967808	0.0133703	0.00191182	2.7e-12	4.755e-05	453169
rs112859723	3	131625376	T	C	0.842887	0.965778	0.0111434	0.00191128	5.5e-09	3.289e-05	453169
rs112875651	8	126506694	G	A	0.608886	0.973225	-0.00835363	0.00142292	4.3e-09	3.324e-05	453169
rs113079574	4	147354089	C	T	0.807329	0.988252	0.00965155	0.0017463	3.3e-08	2.898e-05	453169
rs113132247	9	131026108	G	A	0.846977	0.990909	-0.0123286	0.0019113	1.1e-10	3.94e-05	453169
rs113344808	6	34701981	C	CATTT	0.684943	0.971096	-0.0181376	0.0014944	6.7e-34	0.000142	453169
rs113569731	3	47093206	C	A	0.90585	0.948764	-0.0151686	0.00241102	3.1e-10	3.925e-05	453169
rs113728099	18	58157767	G	A	0.975264	0.988066	0.0398989	0.00445038	3.1e-19	7.681e-05	453169
rs113822697	2	104232922	A	AT	0.503346	0.956902	-0.00856981	0.0013974	8.6e-10	3.672e-05	453169
rs113962925	17	46044446	C	T	0.925586	0.982991	-0.0171085	0.00263645	8.6e-11	4.032e-05	453169
rs11412805	8	28051289	A	AG	0.115554	0.903314	0.0128512	0.00225771	1.3e-08	3.376e-05	453169
rs114263339	5	50932343	C	T	0.974247	1	-0.0252802	0.00432869	5.2e-09	3.207e-05	453169
rs114285050	5	145895394	G	A	0.991861	1	0.043694	0.00761828	9.7e-09	3.082e-05	453169
rs11434203	1	107623489	A	AC	0.342343	0.976821	0.0083104	0.00146173	1.3e-08	3.11e-05	453169
rs114593013	3	84113491	A	G	0.941951	0.991881	0.0197179	0.00294476	2.1e-11	4.252e-05	453169
rs11472251	20	54158730	G	GTCTC	0.656825	0.987516	-0.00841292	0.00145622	7.6e-09	3.191e-05	453169
rs114728753	3	78483402	A	C	0.674753	0.992323	-0.00895145	0.00146561	1e-09	3.517e-05	453169
rs11496125	7	103417557	C	T	0.5748	0.989248	-0.0109238	0.00139455	4.8e-15	5.833e-05	453169
rs115056380	1	111338672	G	A	0.951606	0.996267	0.0176449	0.00319183	3.2e-08	2.868e-05	453169
rs11513729	12	112273499	C	T	0.58693	0.971467	0.00799293	0.00141154	1.5e-08	3.098e-05	453169
rs11525873	7	138817193	T	C	0.902215	0.994623	0.014829	0.00231302	1.4e-10	3.88e-05	453169
rs115866895	1	1592638	A	G	0.736665	0.982528	0.0120194	0.0015664	1.7e-14	5.605e-05	453169
rs11607476	11	115037061	A	C	0.51337	0.985107	-0.00986565	0.00138141	9.2e-13	4.863e-05	453169
rs116195355	1	39941508	C	A	0.969118	0.99173	0.0259588	0.00396473	5.9e-11	4.033e-05	453169
rs11633022	15	73074890	C	A	0.384832	0.95728	-0.0108928	0.0014426	4.3e-14	5.618e-05	453169
rs11642387	16	6753239	A	G	0.899139	0.981644	0.0128653	0.00229443	2.1e-08	3.002e-05	453169
rs11643772	16	20402499	T	G	0.527779	0.987836	0.0100329	0.00138142	3.8e-13	5.017e-05	453169
rs1167311	1	49996959	G	A	0.318742	0.980673	0.0122534	0.00147912	1.2e-16	6.521e-05	453169
rs11691869	2	100805996	C	A	0.637766	0.992594	0.0112311	0.00142704	3.5e-15	5.828e-05	453169
rs11701433	21	40296411	C	T	0.330577	0.991544	-0.00908795	0.00146502	5.5e-10	3.655e-05	453169
rs11708540	3	70593081	G	A	0.84247	0.986189	-0.0106156	0.00189063	2e-08	2.991e-05	453169
rs117176448	8	27261138	C	G	0.903818	1	-0.0149728	0.00232404	1.2e-10	3.898e-05	453169
rs117249174	12	110043679	C	T	0.920308	1	-0.0139769	0.00252883	3.3e-08	2.865e-05	453169
rs11758033	6	14129616	C	T	0.860688	0.986222	0.0117726	0.00198951	3.3e-09	3.324e-05	453169
rs11765062	7	54417515	T	C	0.45926	0.999066	0.00751629	0.00137499	4.6e-08	2.806e-05	453169
rs117711868	12	123540756	G	A	0.978096	0.986111	-0.0257578	0.00471949	4.8e-08	2.843e-05	453169
rs11782074	8	142617096	G	T	0.616385	0.968405	-0.00971808	0.00143319	1.2e-11	4.466e-05	453169
rs11856579	15	78012688	G	A	0.732386	0.993215	0.00917954	0.00155262	3.4e-09	3.303e-05	453169
rs11915747	3	85699040	C	G	0.647257	0.997038	0.010795	0.00143318	5e-14	5.321e-05	453169
rs12031634	1	34584393	G	A	0.703431	0.989638	0.00880574	0.00150452	4.8e-09	3.235e-05	453169
rs12033257	1	112318484	A	G	0.617867	0.983831	0.00980287	0.0014192	4.9e-12	4.538e-05	453169
rs12037905	1	219628036	C	T	0.580639	0.995257	0.00792729	0.00138814	1.1e-08	3.06e-05	453169
rs12072739	1	98315893	A	G	0.77558	1	-0.0115866	0.00164338	1.8e-12	4.673e-05	453169
rs12104325	19	18490284	G	A	0.573818	0.980494	0.00902261	0.00140214	1.2e-10	3.982e-05	453169
rs12119733	1	196118341	G	C	0.958536	0.826832	-0.0210022	0.00376994	2.5e-08	3.506e-05	453169
rs12140153	1	62579891	G	T	0.905761	0.948552	0.0214472	0.00240105	4.2e-19	7.853e-05	453169
rs12147845	14	101144596	C	T	0.88381	0.992731	-0.0135688	0.00214705	2.6e-10	3.781e-05	453169
rs12149660	16	70309237	G	A	0.88505	0.989482	0.0162176	0.00216124	6.2e-14	5.352e-05	453169
rs12213441	6	143208838	C	T	0.770897	0.94978	-0.0105064	0.00167201	3.3e-10	3.899e-05	453169
rs1222216	11	30346052	C	T	0.773735	1	0.0121516	0.00163666	1.1e-13	5.17e-05	453169
rs12281009	11	117032959	A	G	0.942445	0.999304	-0.0178672	0.00294699	1.3e-09	3.463e-05	453169
rs1229984	4	100239319	T	C	0.0271609	1	-0.02304	0.00416449	3.2e-08	2.805e-05	453169
rs12357890	10	99762693	A	G	0.442815	0.98684	-0.0121927	0.00138837	1.6e-18	7.336e-05	453169
rs12363672	11	55684028	A	C	0.973835	1	-0.0238392	0.00429171	2.8e-08	2.896e-05	453169
rs12376870	9	117890567	G	A	0.762383	0.992434	0.00886599	0.00161573	4.1e-08	2.848e-05	453169
rs12427047	12	90213070	C	T	0.757298	0.997386	0.0109098	0.00159892	8.9e-12	4.375e-05	453169
rs12429545	13	54102206	G	A	0.870646	0.98183	-0.0200311	0.00206205	2.6e-22	9.038e-05	453169
rs12454712	18	60845884	T	C	0.623174	1	-0.00811303	0.00141626	1e-08	3.091e-05	453169
rs12462975	19	30272202	G	A	0.67034	0.989071	-0.0114755	0.00146997	5.9e-15	5.82e-05	453169
rs12477088	2	67841326	T	C	0.589752	0.997859	0.0104671	0.00138822	4.7e-14	5.301e-05	453169
rs12477385	2	166144850	G	T	0.7745	0.993073	0.00924442	0.00164143	1.8e-08	2.985e-05	453169
rs1250597	10	81010250	A	G	0.405167	0.996446	-0.00853653	0.00139856	1e-09	3.513e-05	453169
rs12507026	4	45181334	A	T	0.565253	0.998665	-0.0186737	0.00138436	1.8e-41	0.0001714	453169
rs12517187	5	112444682	C	T	0.565455	0.992064	-0.00824621	0.00138786	2.8e-09	3.342e-05	453169
rs12518987	5	63967322	A	G	0.64693	0.98132	-0.0101776	0.00144657	2e-12	4.732e-05	453169
rs12538826	7	99030228	T	C	0.885558	0.999431	0.0167586	0.00215398	7.2e-15	5.693e-05	453169
rs12634936	3	147716498	T	C	0.943292	0.883034	-0.0181042	0.00314699	8.8e-09	3.507e-05	453169
rs12658841	5	153106013	C	G	0.56319	0.992158	0.00821725	0.00138423	2.9e-09	3.322e-05	453169
rs12681792	8	62054463	C	A	0.807463	0.990908	-0.0095618	0.00174588	4.3e-08	2.843e-05	453169
rs12692596	2	161265910	C	T	0.628118	0.996301	-0.00815579	0.00141428	8.1e-09	3.107e-05	453169
rs12788343	11	131452912	T	C	0.590818	1	-0.00965197	0.00139325	4.3e-12	4.504e-05	453169
rs12798028	11	47604639	C	T	0.591453	0.999398	-0.0150337	0.00139188	3.4e-27	0.0001092	453169
rs12821416	12	58580570	C	T	0.864002	1	-0.0113929	0.0019995	1.2e-08	3.05e-05	453169
rs1286138	14	91485445	T	G	0.325079	0.996304	-0.00900388	0.00146728	8.4e-10	3.557e-05	453169
rs12883788	14	33303540	C	T	0.540271	0.993808	-0.0124311	0.00138188	2.3e-19	7.676e-05	453169
rs12885251	14	99670791	G	A	0.54166	0.979924	0.00762803	0.00139078	4.1e-08	2.889e-05	453169
rs12891477	14	104332759	C	T	0.631592	0.990774	-0.00878376	0.00143047	8.2e-10	3.591e-05	453169
rs12926506	16	81722413	C	T	0.830398	0.984727	0.011097	0.0018398	1.6e-09	3.469e-05	453169
rs12927792	16	9713194	C	T	0.573589	0.986089	-0.00867045	0.00139549	5.2e-10	3.677e-05	453169
rs12951079	17	34933059	G	A	0.581219	0.980242	0.0107877	0.00140507	1.6e-14	5.665e-05	453169
rs1296328	4	137083193	A	C	0.440914	0.99123	0.0117384	0.00138729	2.6e-17	6.793e-05	453169
rs1296685	22	18230964	A	G	0.788849	0.981696	-0.00949275	0.00169731	2.2e-08	3.002e-05	453169
rs12974954	19	18237676	C	T	0.462289	0.996377	0.00853606	0.00137851	5.9e-10	3.622e-05	453169
rs13001304	2	192949003	T	C	0.692591	0.99493	0.00831773	0.00148691	2.2e-08	2.946e-05	453169
rs13061117	3	181186466	T	C	0.909819	0.972741	-0.0146976	0.00242091	1.3e-09	3.545e-05	453169
rs13104584	4	80811227	G	A	0.592379	0.995564	-0.00864396	0.00139769	6.2e-10	3.608e-05	453169
rs13107325	4	103188709	C	T	0.92511	1	-0.0287138	0.00260568	3.1e-28	0.0001142	453169
rs13174863	5	139080745	A	G	0.851925	0.980696	-0.0136233	0.00194393	2.4e-12	4.682e-05	453169
rs1320903	3	131758077	G	A	0.68029	0.99803	-0.0146157	0.00146919	2.6e-23	9.292e-05	453169
rs13218383	6	120173501	C	G	0.664927	0.997981	0.00931833	0.00145169	1.4e-10	3.869e-05	453169
rs1324110	6	93913200	G	C	0.557284	0.990874	0.00776998	0.00138403	2e-08	2.979e-05	453169
rs13275517	8	143364521	T	C	0.543763	0.986678	-0.00814992	0.00138623	4.1e-09	3.296e-05	453169
rs13292699	9	15910044	A	C	0.566335	0.998343	0.0125361	0.00138627	1.5e-19	7.719e-05	453169
rs13329943	16	24733751	C	T	0.268201	0.993493	-0.0113063	0.00155186	3.2e-13	5.018e-05	453169
rs13374459	1	39571211	T	C	0.588062	0.9945	-0.00764911	0.00139248	3.9e-08	2.835e-05	453169
rs13427822	2	213414265	A	G	0.728811	0.975811	0.00944934	0.00155587	1.3e-09	3.53e-05	453169
rs1369159	15	66360842	C	T	0.420399	0.989009	0.00787534	0.0013963	1.7e-08	3.022e-05	453169
rs1373349	18	63282992	C	T	0.316129	0.993385	0.00980624	0.00148041	3.5e-11	4.158e-05	453169
rs1409158	1	119538890	C	T	0.237368	0.993738	0.00923072	0.00161087	1e-08	3.085e-05	453169
rs141090474	10	126729168	TAC	T	0.465629	0.940598	0.0101989	0.00141546	5.8e-13	5.176e-05	453169
rs141729983	7	100803245	G	GCA	0.468711	0.917413	0.00856336	0.00143408	2.4e-09	3.652e-05	453169
rs142315514	1	147050816	C	A	0.964594	0.950594	-0.0213869	0.00379002	1.7e-08	3.124e-05	453169
rs142503704	5	92622421	G	A	0.97711	0.959904	-0.0262684	0.00467519	1.9e-08	3.087e-05	453169
rs1436348	3	104612668	A	G	0.417165	0.999072	-0.00966304	0.00138887	3.5e-12	4.541e-05	453169
rs143684747	2	633053	A	AC	0.171957	0.989285	-0.0364525	0.00182023	3.2e-89	0.0003784	453169
rs1451533	2	105466005	G	A	0.726343	0.984688	-0.010968	0.00154606	1.3e-12	4.782e-05	453169
rs1454687	3	94038085	C	G	0.484614	0.998442	0.0122831	0.00136952	3e-19	7.537e-05	453169
rs1458156	12	41887940	C	T	0.511511	0.994456	-0.00928804	0.00137304	1.3e-11	4.311e-05	453169
rs1477290	5	87988934	T	C	0.862972	0.981853	-0.0199356	0.00200994	3.5e-23	9.399e-05	453169
rs147730268	12	123024476	G	T	0.912739	0.954347	0.0228315	0.00248522	4e-20	8.304e-05	453169
rs1477890	4	18511738	A	G	0.50706	0.997671	-0.00977959	0.00137366	1.1e-12	4.781e-05	453169
rs148108087	19	51781455	G	A	0.945667	0.906775	0.0185273	0.00318132	5.8e-09	3.527e-05	453169
rs148137538	1	173399677	A	G	0.976551	0.974053	0.0250491	0.00457729	4.4e-08	2.874e-05	453169
rs149778057	13	31007805	A	C	0.671468	0.907104	0.00904547	0.00153465	3.8e-09	3.61e-05	453169
rs151252883	2	228998026	T	G	0.657996	0.999193	-0.00921571	0.00144166	1.6e-10	3.822e-05	453169
rs151288063	8	87770735	C	CAT	0.836405	0.992972	-0.0105531	0.00186078	1.4e-08	3.048e-05	453169
rs1547205	9	98815145	G	C	0.900067	0.97198	0.0132049	0.00232169	1.3e-08	3.137e-05	453169
rs1555686	6	33833187	A	G	0.705432	0.950979	0.00897788	0.00154161	5.8e-09	3.35e-05	453169
rs1568488	3	153657951	G	C	0.405272	0.984335	-0.0110252	0.00140599	4.4e-15	5.86e-05	453169
rs156880	1	16866033	C	T	0.509702	0.964108	-0.00864481	0.00139131	5.2e-10	3.735e-05	453169
rs1576655	13	79587841	A	C	0.404079	0.958026	-0.0113489	0.00142746	1.9e-15	6.203e-05	453169
rs1631026	2	26953850	C	T	0.527217	0.997142	-0.0107027	0.00137118	5.9e-15	5.71e-05	453169
rs1632887	6	29909217	T	G	0.725853	0.959853	-0.0110934	0.00156809	1.5e-12	4.898e-05	453169
rs1633418	22	20091756	T	C	0.391187	0.995525	0.00792126	0.00141049	2e-08	2.989e-05	453169
rs16940823	18	22137319	C	A	0.815366	0.983123	0.010772	0.00178542	1.6e-09	3.494e-05	453169
rs17029006	3	12329452	C	T	0.72369	0.972506	0.0103969	0.0015534	2.2e-11	4.323e-05	453169
rs1704190	2	200760629	G	A	0.364025	1	-0.00833069	0.00142051	4.5e-09	3.213e-05	453169
rs17399739	10	87490850	A	G	0.931102	0.995587	-0.0177508	0.00271192	5.9e-11	4.043e-05	453169
rs17716502	8	116659731	C	T	0.795594	0.982919	0.0162355	0.00171408	2.7e-21	8.573e-05	453169
rs17770336	9	28414625	C	T	0.677521	0.999737	-0.0155163	0.00146443	3.1e-26	0.0001052	453169
rs1788808	18	21090023	A	G	0.505066	0.996949	0.0127402	0.00137473	1.9e-20	8.115e-05	453169
rs1799507	12	16427314	G	A	0.856437	0.996131	-0.0108354	0.00195679	3.1e-08	2.887e-05	453169
rs1805123	7	150645534	T	G	0.75472	1	0.0110468	0.00159322	4.1e-12	4.518e-05	453169
rs181179291	16	2787062	A	C	0.989001	0.965107	-0.0403349	0.00669415	1.7e-09	3.539e-05	453169
rs181617194	12	122011598	T	C	0.958742	0.835918	0.0226623	0.00376431	1.7e-09	4.063e-05	453169
rs183315407	1	46201427	G	A	0.959739	0.991366	0.0263723	0.0034926	4.3e-14	5.375e-05	453169
rs1834144	18	40744790	C	A	0.626766	0.995728	0.00792997	0.00142258	2.5e-08	2.942e-05	453169
rs1840660	7	114352615	G	A	0.611666	0.98513	-0.00995498	0.00141493	2e-12	4.708e-05	453169
rs1851823	7	109218983	C	A	0.511629	0.992419	-0.00753654	0.00137512	4.2e-08	2.838e-05	453169
rs1865341	9	8845911	C	T	0.238421	0.993853	-0.00899606	0.00161509	2.5e-08	2.939e-05	453169
rs187067151	20	29539588	G	T	0.965963	0.902057	0.0266801	0.00397873	2e-11	4.681e-05	453169
rs1899689	7	121964349	C	T	0.610356	0.998814	-0.00773624	0.00140509	3.7e-08	2.847e-05	453169
rs1905616	8	93235675	G	A	0.66871	0.99857	0.00819683	0.00145677	1.8e-08	2.977e-05	453169
rs192829047	5	173277247	T	C	0.984352	0.908494	-0.0321157	0.00578446	2.8e-08	3.177e-05	453169
rs1964926	21	42653121	A	G	0.354052	0.992207	-0.00823118	0.00143981	1.1e-08	3.099e-05	453169
rs1967772	13	28036062	G	A	0.714944	0.987429	0.0109369	0.00152786	8.2e-13	4.876e-05	453169
rs1987960	20	30649834	T	C	0.0475408	0.947743	-0.0189251	0.00331178	1.1e-08	3.244e-05	453169
rs199569565	11	130749351	TAG	T	0.465898	0.994393	-0.00923874	0.00137818	2e-11	4.248e-05	453169
rs199623362	16	9407038	C	T	0.457528	0.894026	-0.00838908	0.0014571	8.5e-09	3.493e-05	453169
rs200090476	1	1866376	G	A	0.497774	0.917065	-0.0086627	0.00142916	1.3e-09	3.752e-05	453169
rs200519957	18	56878075	A	AG	0.834012	0.993298	0.0126217	0.00184971	8.9e-12	4.411e-05	453169
rs200769207	6	64174931	C	CA	0.500712	0.910912	-0.0082259	0.00143587	1e-08	3.383e-05	453169
rs200876443	19	50363585	CAG	C	0.96462	1	-0.0248791	0.00371141	2e-11	4.225e-05	453169
rs201102222	10	134005569	A	AT	0.433994	0.993042	0.00957927	0.00138956	5.4e-12	4.508e-05	453169
rs201180329	8	47858698	G	GA	0.969234	0.93719	0.0225818	0.00409803	3.6e-08	3.041e-05	453169
rs201475383	20	26273991	G	A	0.9663	0.941881	0.0240169	0.00391789	8.8e-10	3.757e-05	453169
rs201955412	4	143668329	G	GA	0.629764	0.995103	-0.00796026	0.00142182	2.2e-08	2.955e-05	453169
rs2035936	3	141298124	G	T	0.944091	0.970927	-0.0221545	0.00302303	2.3e-13	5.181e-05	453169
rs2051559	4	3298800	T	C	0.867546	0.993014	-0.0138644	0.00202875	8.3e-12	4.418e-05	453169
rs2056477	7	2079744	G	C	0.771778	0.997182	0.0115643	0.00163545	1.5e-12	4.711e-05	453169
rs2075637	16	4938280	T	C	0.438019	1	0.00837156	0.00138143	1.4e-09	3.45e-05	453169
rs2076363	1	6684906	C	G	0.663112	0.997303	-0.00803062	0.00145135	3.1e-08	2.881e-05	453169
rs2083323	18	1856272	G	A	0.822294	0.99451	-0.0104121	0.00179988	7.3e-09	3.168e-05	453169
rs2114210	8	95595162	G	A	0.664094	0.99601	-0.00986173	0.00145393	1.2e-11	4.339e-05	453169
rs2135745	9	109150784	C	G	0.2485	0.987217	0.00912756	0.00159545	1.1e-08	3.112e-05	453169
rs215634	7	32369148	A	G	0.388097	0.995483	0.0104342	0.00141137	1.4e-13	5.171e-05	453169
rs2164300	4	67813017	C	T	0.480766	0.99167	0.00754945	0.00137666	4.2e-08	2.845e-05	453169
rs217672	14	62361021	A	C	0.72828	0.995366	-0.0118089	0.00154676	2.3e-14	5.519e-05	453169
rs2199936	4	89045331	A	G	0.113611	0.998577	-0.0143797	0.00215618	2.6e-11	4.165e-05	453169
rs2206925	20	6634895	T	C	0.364264	0.996436	-0.0117606	0.00143024	2e-16	6.406e-05	453169
rs2237025	4	55541879	T	C	0.444505	0.979352	0.0102433	0.00139113	1.8e-13	5.182e-05	453169
rs2237402	7	39449768	G	A	0.660972	0.999309	0.00922809	0.00144668	1.8e-10	3.817e-05	453169
rs2241420	15	68082816	G	A	0.774304	0.99958	0.0184512	0.0016375	1.9e-29	0.000119	453169
rs2247401	15	53156672	G	A	0.733175	0.987436	-0.00852417	0.001561	4.7e-08	2.843e-05	453169
rs2253310	6	108888593	C	G	0.373748	0.99712	-0.0105591	0.00141638	9e-14	5.219e-05	453169
rs2260051	6	31591918	A	T	0.438452	0.999979	-0.011743	0.00137839	1.6e-17	6.79e-05	453169
rs2289379	7	44804225	C	T	0.60427	0.990281	0.00975934	0.00140786	4.1e-12	4.555e-05	453169
rs2307111	5	75003678	T	C	0.604907	1	0.0167553	0.00140266	6.9e-33	0.0001342	453169
rs2343681	3	136535024	G	A	0.210923	0.99866	-0.0123563	0.00167752	1.8e-13	5.082e-05	453169
rs236660	7	75050086	T	C	0.428913	0.924783	-0.0144693	0.00143954	9.1e-24	0.0001026	453169
rs2396625	7	113028634	T	A	0.57862	0.984824	0.00993598	0.0013964	1.1e-12	4.814e-05	453169
rs2417998	9	111958746	C	G	0.291576	0.991129	0.00841353	0.00151559	2.8e-08	2.924e-05	453169
rs2425856	20	44911954	A	G	0.444163	1	0.00842158	0.00138117	1.1e-09	3.502e-05	453169
rs2433733	2	230816703	G	A	0.322314	0.998135	0.010504	0.00146427	7.3e-13	4.82e-05	453169
rs2448241	14	102414767	G	A	0.899795	0.975862	0.0132839	0.00231019	8.9e-09	3.182e-05	453169
rs2450444	10	93010383	G	A	0.651052	0.997815	0.00807358	0.00143771	2e-08	2.962e-05	453169
rs2516726	16	2095065	T	C	0.772109	0.987078	0.00990951	0.00164497	1.7e-09	3.456e-05	453169
rs252749	5	77389973	G	A	0.754126	0.998069	0.00951744	0.00158929	2.1e-09	3.359e-05	453169
rs2542615	10	131128952	C	T	0.342139	0.978091	0.00843562	0.00145857	7.3e-09	3.203e-05	453169
rs2583410	4	102182199	A	C	0.853006	0.998541	-0.0133529	0.00193619	5.3e-12	4.471e-05	453169
rs2613499	1	72751552	A	G	0.808963	0.999802	0.0185702	0.00173761	1.2e-26	0.0001066	453169
rs2616143	8	20632022	G	A	0.680028	0.993591	0.00884801	0.00147397	1.9e-09	3.407e-05	453169
rs262956	3	183486117	T	G	0.353154	0.993219	0.00911918	0.00143655	2.2e-10	3.799e-05	453169
rs2658797	11	93212254	C	T	0.517623	1	0.00779058	0.00137105	1.3e-08	3.031e-05	453169
rs2678204	1	201800511	T	G	0.659718	0.995611	-0.0150162	0.00144491	2.7e-25	0.0001012	453169
rs2680648	3	53777176	T	C	0.764703	0.99195	0.00917472	0.00161747	1.4e-08	3.029e-05	453169
rs2712667	12	99588917	G	C	0.356054	0.993807	0.00962407	0.00143716	2.1e-11	4.247e-05	453169
rs2715423	15	99511873	G	A	0.716196	1	0.0087436	0.0015222	9.2e-09	3.108e-05	453169
rs27215	5	66219318	C	A	0.274935	0.960521	-0.0102695	0.00156368	5.1e-11	4.205e-05	453169
rs2725371	8	30854033	A	G	0.303859	0.99064	0.0100376	0.0014969	2e-11	4.262e-05	453169
rs2744801	1	41155486	C	T	0.663446	0.993069	0.0079536	0.00145216	4.3e-08	2.825e-05	453169
rs2749929	6	131859814	T	C	0.790267	0.992594	-0.00918958	0.00168586	5e-08	2.799e-05	453169
rs2836935	21	40566372	T	G	0.838715	1	-0.0106413	0.0018658	1.2e-08	3.064e-05	453169
rs2837398	21	41427168	A	C	0.595776	0.999182	-0.00819988	0.00140095	4.8e-09	3.239e-05	453169
rs28408562	15	60917079	C	G	0.553002	0.998602	-0.00784012	0.00137968	1.3e-08	3.039e-05	453169
rs28462076	4	65696174	A	G	0.761729	0.984906	0.00939268	0.00162009	6.7e-09	3.202e-05	453169
rs28465175	15	53427155	A	G	0.93018	0.995744	0.0150381	0.00270111	2.6e-08	2.937e-05	453169
rs2858314	6	32663448	G	A	0.764547	0.998418	0.00892841	0.00161543	3.3e-08	2.87e-05	453169
rs2866720	7	70106310	C	T	0.614657	0.986838	-0.00912913	0.0014182	1.2e-10	3.948e-05	453169
rs28711392	11	13349559	T	C	0.632865	0.981327	0.0117792	0.00143412	2.1e-16	6.448e-05	453169
rs28726372	1	84353839	T	C	0.692539	1	-0.00907801	0.00148344	9.4e-10	3.51e-05	453169
rs2875762	6	124925032	G	C	0.757091	0.990596	-0.0110373	0.00160426	6e-12	4.481e-05	453169
rs28839214	4	145313641	G	T	0.601042	0.991277	-0.00891646	0.00140514	2.2e-10	3.813e-05	453169
rs2952863	4	130759647	T	G	0.291024	0.99942	0.00963412	0.00150661	1.6e-10	3.83e-05	453169
rs2974550	5	152053480	T	G	0.115109	0.987409	0.0128534	0.0021599	2.7e-09	3.366e-05	453169
rs29938	19	34311481	T	C	0.341254	0.996347	-0.00864016	0.00145127	2.6e-09	3.356e-05	453169
rs3125326	10	63053788	A	C	0.39151	0.977812	-0.00789262	0.00141947	2.7e-08	2.968e-05	453169
rs329118	5	133861663	C	T	0.580515	0.997219	0.00948808	0.00139007	8.8e-12	4.384e-05	453169
rs329651	11	133767622	G	T	0.196058	0.987118	-0.0110894	0.00173557	1.7e-10	3.877e-05	453169
rs34073570	5	103998895	C	CT	0.601006	0.986624	0.00781924	0.00140667	2.7e-08	2.932e-05	453169
rs34222832	7	137410348	T	TA	0.661605	0.977895	-0.00828615	0.00146433	1.5e-08	3.074e-05	453169
rs34234485	2	219441689	C	CA	0.46095	0.922682	0.00901826	0.00142592	2.5e-10	4.042e-05	453169
rs34234711	3	82709447	G	T	0.638497	0.998067	-0.00899034	0.00142493	2.8e-10	3.731e-05	453169
rs34292685	11	64049021	C	T	0.838208	0.999925	0.0127228	0.00185993	7.9e-12	4.39e-05	453169
rs34298980	6	40409243	T	C	0.491242	0.898657	0.0132574	0.00144434	4.4e-20	8.785e-05	453169
rs34373881	3	20432033	G	A	0.724699	0.993172	0.00883268	0.00153671	9e-09	3.113e-05	453169
rs34388845	6	28578286	A	G	0.786103	0.998949	-0.0122774	0.00166938	1.9e-13	5.069e-05	453169
rs34413363	3	156959498	T	TA	0.702586	0.91601	-0.00907217	0.00156536	6.8e-09	3.44e-05	453169
rs34517439	1	78450517	C	A	0.87821	0.971771	-0.0246975	0.00211727	1.9e-31	0.0001305	453169
rs34542489	17	51917844	A	C	0.590246	0.991161	0.00777978	0.00140115	2.8e-08	2.928e-05	453169
rs34688745	14	47298299	T	TA	0.502102	0.970655	0.0104773	0.00139256	5.3e-14	5.489e-05	453169
rs34696009	9	96395221	G	GCTGT	0.324404	0.983816	0.0110587	0.00147711	7.1e-14	5.361e-05	453169
rs34732995	5	122699198	C	CTA	0.538293	0.997746	0.00994557	0.0013749	4.7e-13	4.917e-05	453169
rs347551	5	119389031	C	G	0.527662	0.966743	-0.00889176	0.00139474	1.8e-10	3.941e-05	453169
rs34778589	22	50709957	A	C	0.916868	0.993044	-0.0143368	0.0025	9.8e-09	3.133e-05	453169
rs34811474	4	25408838	G	A	0.76914	1	0.0165964	0.00162688	2e-24	9.782e-05	453169
rs34898535	16	31025641	C	T	0.622254	0.997275	0.0143098	0.00141495	4.8e-24	9.626e-05	453169
rs34994596	15	80991447	T	C	0.702696	1	0.0111514	0.00150201	1.1e-13	5.196e-05	453169
rs35159593	12	103651399	G	GA	0.673906	0.994699	0.0120213	0.00146779	2.6e-16	6.351e-05	453169
rs35193668	13	33092929	C	T	0.63894	0.998541	0.0104702	0.00143054	2.5e-13	5.058e-05	453169
rs35221880	12	133301500	T	C	0.268227	0.991552	0.00857287	0.00155424	3.5e-08	2.885e-05	453169
rs35585441	7	5539725	T	TA	0.165794	0.818268	0.0114045	0.00203619	2.1e-08	3.598e-05	453169
rs35775580	7	130420740	A	G	0.953004	1	0.0180149	0.00324057	2.7e-08	2.907e-05	453169
rs35809007	2	47019521	G	A	0.636705	0.989912	0.0105922	0.00142731	1.2e-13	5.19e-05	453169
rs35843836	5	88798726	A	T	0.632745	0.998407	-0.00944941	0.0014224	3.1e-11	4.15e-05	453169
rs35852935	4	17991522	A	C	0.964436	0.982884	-0.0218858	0.00374062	4.9e-09	3.286e-05	453169
rs35853762	8	77235251	T	TG	0.436918	0.994247	-0.0116254	0.0013872	5.3e-17	6.65e-05	453169
rs35894137	8	43071838	C	T	0.919131	0.995694	0.014227	0.00251993	1.6e-08	3.009e-05	453169
rs35957544	8	73440371	G	T	0.425673	0.997678	0.0126785	0.00139004	7.4e-20	7.86e-05	453169
rs36007635	6	163009335	G	A	0.862284	0.998994	0.0137121	0.00199026	5.6e-12	4.466e-05	453169
rs36023504	4	38698924	C	T	0.617088	0.979197	0.00777395	0.00142237	4.6e-08	2.856e-05	453169
rs36131051	3	107888841	T	G	0.794869	0.978115	0.0107943	0.00171155	2.9e-10	3.8e-05	453169
rs3737992	1	33234128	G	A	0.831	0.999117	0.0137318	0.00182503	5.3e-14	5.296e-05	453169
rs373931589	2	27840772	C	CA	0.789332	0.928524	-0.00968746	0.00173716	2.5e-08	3.121e-05	453169
rs3748126	7	76632736	C	G	0.187649	0.927921	0.0165225	0.00182279	1.3e-19	8.323e-05	453169
rs3753639	1	154986091	T	C	0.756236	0.988148	-0.0114965	0.00160241	7.3e-13	4.873e-05	453169
rs3762444	1	2427712	C	T	0.545548	0.985193	0.0099367	0.00138419	7e-13	4.896e-05	453169
rs3806114	6	20482335	G	A	0.331743	0.979566	0.00878865	0.00147166	2.3e-09	3.425e-05	453169
rs3810291	19	47569003	G	A	0.324953	1	-0.0157949	0.00146479	4.1e-27	0.0001095	453169
rs3814883	16	29994922	C	T	0.517555	0.991451	-0.014757	0.00137637	8.1e-27	0.0001088	453169
rs3823674	7	50571996	C	T	0.572244	0.994037	0.00765672	0.00138882	3.5e-08	2.87e-05	453169
rs3840590	7	77827064	G	GA	0.647187	0.975537	0.00970576	0.00145138	2.3e-11	4.302e-05	453169
rs3902951	14	69789755	T	G	0.762853	0.978115	-0.010523	0.00163159	1.1e-10	4.007e-05	453169
rs3931548	9	103113652	C	A	0.618149	0.959763	-0.0105077	0.0014385	2.8e-13	5.212e-05	453169
rs396354	2	86850022	T	C	0.284406	0.993442	0.0103984	0.0015204	8e-12	4.401e-05	453169
rs403694	21	46567625	C	T	0.462687	0.994314	-0.0121794	0.00138306	1.3e-18	7.376e-05	453169
rs4077093	12	51593616	T	G	0.215777	0.984043	0.00969144	0.00167974	7.9e-09	3.179e-05	453169
rs409696	2	147900651	G	A	0.423716	0.99679	0.0114218	0.00138666	1.8e-16	6.371e-05	453169
rs412243	16	339672	T	C	0.621245	0.996945	0.0104789	0.00141618	1.4e-13	5.168e-05	453169
rs41279738	1	110082551	T	G	0.974003	0.988802	-0.0427759	0.00431814	3.9e-23	9.266e-05	453169
rs41310284	10	102447647	C	A	0.898985	0.983602	0.0177406	0.00229148	9.8e-15	5.716e-05	453169
rs429358	19	45411941	T	C	0.845733	1	0.0160691	0.00190178	2.9e-17	6.738e-05	453169
rs4307239	7	24354300	A	G	0.541187	0.99283	-0.00769099	0.00137898	2.4e-08	2.937e-05	453169
rs4419475	4	96150044	A	T	0.59261	0.995988	-0.00809618	0.00139493	6.5e-09	3.165e-05	453169
rs4467770	6	12086826	G	A	0.268921	0.989763	-0.00986966	0.00155197	2e-10	3.83e-05	453169
rs4482463	2	205375909	C	A	0.0770298	0.990042	0.018863	0.00257351	2.3e-13	5.059e-05	453169
rs4500770	16	74658430	A	T	0.637193	0.997023	0.00782096	0.00142756	4.3e-08	2.828e-05	453169
rs4527444	4	30842780	A	G	0.458691	0.998039	-0.00939213	0.00137682	9e-12	4.38e-05	453169
rs4545921	19	49646006	A	G	0.399961	0.996763	0.00769113	0.00140446	4.3e-08	2.839e-05	453169
rs45521740	19	2245622	G	A	0.942508	1	-0.0180325	0.00295173	1e-09	3.524e-05	453169
rs4575195	10	114765747	C	A	0.686634	0.995593	0.00959417	0.00147977	9e-11	3.961e-05	453169
rs4658403	1	243832560	C	T	0.166309	0.998319	0.0136423	0.00183985	1.2e-13	5.161e-05	453169
rs4660586	1	42407229	C	T	0.260631	0.993861	0.00896084	0.00156363	1e-08	3.095e-05	453169
rs4663213	2	236807893	G	A	0.221788	0.982097	0.0094607	0.00165947	1.2e-08	3.09e-05	453169
rs4671328	2	58935282	T	G	0.448702	0.982423	0.0131699	0.00138617	2.1e-21	8.581e-05	453169
rs4671358	2	60164634	T	A	0.407197	0.995203	-0.00815477	0.00139495	5e-09	3.21e-05	453169
rs4674373	2	220156474	C	G	0.828879	0.995583	0.0110506	0.0018176	1.2e-09	3.464e-05	453169
rs4677813	3	194863860	T	C	0.750189	0.999387	0.00893255	0.00158099	1.6e-08	2.991e-05	453169
rs4714431	6	41168337	A	C	0.625454	1	0.00789875	0.00141412	2.3e-08	2.923e-05	453169
rs4737188	8	64756657	A	T	0.526114	0.996744	0.00831249	0.00137495	1.5e-09	3.445e-05	453169
rs473837	8	60906881	G	T	0.64772	0.998076	0.00863143	0.00143586	1.8e-09	3.4e-05	453169
rs4739558	8	38337264	A	G	0.399483	0.996011	0.00809748	0.00140056	7.4e-09	3.146e-05	453169
rs4759073	12	54653258	G	A	0.590095	0.999005	0.00934791	0.00139222	1.9e-11	4.227e-05	453169
rs4759228	12	56508409	G	C	0.704732	0.991554	0.011615	0.00150727	1.3e-14	5.614e-05	453169
rs4790292	17	1824305	C	A	0.846299	0.993327	0.0163291	0.00191052	1.3e-17	6.937e-05	453169
rs4806814	19	1860147	G	A	0.84213	0.977923	0.0126512	0.00190443	3.1e-11	4.256e-05	453169
rs4813224	20	16546846	T	C	0.262182	0.994145	-0.00912165	0.0015635	5.4e-09	3.219e-05	453169
rs4858940	3	88254820	T	C	0.114454	0.996705	-0.013312	0.00215072	6e-10	3.592e-05	453169
rs4908677	1	7738180	C	T	0.520132	0.983176	-0.00768754	0.00138197	2.7e-08	2.95e-05	453169
rs4911382	20	32553095	C	T	0.414559	0.996695	-0.00831839	0.00139678	2.6e-09	3.359e-05	453169
rs4916229	1	171443368	C	G	0.904445	0.994044	-0.0151299	0.00233311	8.9e-11	3.957e-05	453169
rs4969472	17	79976425	G	A	0.442996	0.987385	0.00766132	0.00139124	3.7e-08	2.897e-05	453169
rs4971239	1	203491150	G	A	0.830859	0.982093	-0.0114876	0.00184196	4.5e-10	3.709e-05	453169
rs4989244	9	102100348	G	A	0.567822	0.997487	0.00763477	0.00138564	3.6e-08	2.861e-05	453169
rs529200	3	173114305	A	G	0.47215	0.997745	-0.0103148	0.00137304	5.8e-14	5.303e-05	453169
rs530265334	2	243567	T	TA	0.309533	0.963039	0.00985906	0.0015073	6.1e-11	4.155e-05	453169
rs534930508	14	40104783	A	AGGAGT	0.86564	0.905023	-0.0135396	0.00211071	1.4e-10	4.264e-05	453169
rs535487752	17	73848542	T	A	0.83516	0.936898	-0.0104574	0.00191212	4.5e-08	3.011e-05	453169
rs539515	1	177889025	A	C	0.795046	0.999824	-0.0301588	0.00169526	8.4e-71	0.0002964	453169
rs539787360	5	66162744	TTTTG	T	0.364134	0.984281	-0.00819215	0.0014334	1.1e-08	3.108e-05	453169
rs540893248	3	12906432	C	T	0.993649	0.963851	-0.0492496	0.00876622	1.9e-08	3.061e-05	453169
rs543124501	22	40677499	A	AT	0.677019	0.9748	0.0132265	0.00148745	6e-19	7.651e-05	453169
rs544200874	4	20124826	C	T	0.91859	0.851757	-0.0176783	0.0027129	7.2e-11	4.674e-05	453169
rs544871667	1	174497039	C	CT	0.93331	0.757784	0.0193659	0.00314388	7.3e-10	4.669e-05	453169
rs544957562	9	33978015	A	T	0.845581	0.877522	0.0123934	0.00202306	9e-10	4.011e-05	453169
rs548235873	10	104633053	A	ATTT	0.778185	0.992391	-0.0105358	0.00165814	2.1e-10	3.832e-05	453169
rs550730388	3	50818698	C	CT	0.479318	0.821605	-0.00824805	0.00151238	4.9e-08	3.396e-05	453169
rs555754158	11	46141511	G	A	0.987473	0.85363	-0.0387031	0.00666806	6.5e-09	3.706e-05	453169
rs55678940	17	21251092	C	CTGTAAAGAAA	0.500634	0.899606	0.01367	0.00144617	3.3e-21	9.343e-05	453169
rs557114450	6	104819501	G	GA	0.807054	0.967191	0.0107197	0.00176264	1.2e-09	3.579e-05	453169
rs55726687	12	991306	G	A	0.79024	0.997091	-0.0137557	0.00168297	3e-16	6.273e-05	453169
rs557951	3	62713263	T	G	0.687123	0.992568	-0.00813953	0.00148083	3.9e-08	2.849e-05	453169
rs55838622	5	95711605	A	C	0.753648	0.935173	-0.00989605	0.00164361	1.7e-09	3.636e-05	453169
rs55896564	8	11447093	G	A	0.465195	0.989149	0.0116966	0.00138218	2.6e-17	6.807e-05	453169
rs559231	18	39644247	G	T	0.60699	0.992215	-0.00952495	0.00141154	1.5e-11	4.329e-05	453169
rs55931203	17	65854602	C	T	0.812733	0.979121	-0.0125644	0.00177792	1.6e-12	4.805e-05	453169
rs559487775	11	65596509	T	TA	0.651686	0.94804	-0.0136274	0.00147498	2.5e-20	8.431e-05	453169
rs559741848	2	203065430	C	CTTTTT	0.21443	0.879093	0.0105598	0.00177629	2.8e-09	3.757e-05	453169
rs560197932	2	172933248	C	CT	0.723761	0.944265	-0.0103945	0.00157218	3.8e-11	4.32e-05	453169
rs56094641	16	53806453	A	G	0.595371	0.999622	-0.0465215	0.00139707	4e-243	0.001043	453169
rs562044398	10	76101122	C	CA	0.868335	0.962295	-0.0142244	0.00206403	5.5e-12	4.627e-05	453169
rs56220792	5	105874890	C	CT	0.423587	0.985262	-0.00826809	0.00139783	3.3e-09	3.338e-05	453169
rs56270766	1	91200757	G	GT	0.631345	0.992231	-0.00856797	0.00142412	1.8e-09	3.417e-05	453169
rs563738408	2	420443	G	A	0.966108	0.942908	0.0635767	0.00389441	6.5e-60	0.0002647	453169
rs567230078	6	43588227	T	A	0.973181	0.998037	0.0250634	0.00424894	3.7e-09	3.279e-05	453169
rs56728797	13	99243572	G	GA	0.695496	0.972059	0.00911511	0.00151236	1.7e-09	3.519e-05	453169
rs56803094	15	99222509	A	G	0.773245	0.992863	0.00957693	0.00164509	5.8e-09	3.216e-05	453169
rs57488047	15	79403002	T	C	0.5316	0.985816	0.00986083	0.00138545	1.1e-12	4.842e-05	453169
rs575840515	1	80796649	A	G	0.709906	0.979565	-0.00900837	0.00152109	3.2e-09	3.342e-05	453169
rs57590313	4	113323430	C	A	0.80729	0.94566	-0.0101728	0.00178824	1.3e-08	3.22e-05	453169
rs57654548	3	125196904	C	A	0.873846	0.945041	0.0116291	0.00212161	4.2e-08	2.982e-05	453169
rs5804250	13	66204127	C	CT	0.424661	0.990934	0.00772836	0.00139622	3.1e-08	2.919e-05	453169
rs58084604	18	57849429	C	T	0.766902	0.999623	-0.0351865	0.00162237	2.6e-104	0.0004427	453169
rs5822974	18	7548483	T	TA	0.809913	0.985973	0.0107409	0.0017607	1.1e-09	3.552e-05	453169
rs58243949	18	52509833	C	T	0.767269	0.993866	-0.0120706	0.00162981	1.3e-13	5.203e-05	453169
rs5824977	18	50441033	T	TAGA	0.137035	0.992038	-0.0113307	0.00200143	1.5e-08	3.036e-05	453169
rs58351927	17	5297038	A	G	0.697835	0.999386	-0.0101443	0.0014973	1.2e-11	4.34e-05	453169
rs59428052	2	53861389	A	G	0.851083	0.921044	0.0114661	0.00199987	9.8e-09	3.333e-05	453169
rs59484402	1	230302838	C	CT	0.387968	0.974583	0.0081248	0.00142268	1.1e-08	3.135e-05	453169
rs59893724	5	80830788	A	G	0.756352	0.997326	0.0114154	0.00159677	8.7e-13	4.803e-05	453169
rs6029180	20	39178923	A	G	0.673959	0.977785	-0.00818774	0.00147876	3.1e-08	2.946e-05	453169
rs6030803	20	41986507	T	C	0.873489	0.988854	0.0129265	0.00207355	4.5e-10	3.693e-05	453169
rs60497719	19	33971746	G	A	0.70965	0.916685	-0.00966895	0.00158251	1e-09	3.853e-05	453169
rs6050446	20	25195509	A	G	0.0325877	0.98259	-0.0264171	0.00389465	1.2e-11	4.4e-05	453169
rs6069625	20	54747469	A	G	0.726597	0.976887	0.00872998	0.00155672	2e-08	3.028e-05	453169
rs6075658	20	2094078	T	C	0.530781	0.999468	0.00848906	0.00137576	6.8e-10	3.59e-05	453169
rs61217499	12	108417780	G	C	0.780037	0.979323	0.0127589	0.00167171	2.3e-14	5.586e-05	453169
rs61746970	19	51132746	G	A	0.960851	0.954902	-0.0213186	0.00361813	3.8e-09	3.419e-05	453169
rs61754230	12	72179446	C	T	0.980265	1	-0.0273798	0.0049283	2.8e-08	2.9e-05	453169
rs61813324	1	156049877	C	T	0.864324	0.967357	-0.0182963	0.00202748	1.8e-19	7.851e-05	453169
rs61903695	11	89922417	A	G	0.745081	0.999211	-0.0113248	0.00157548	6.6e-13	4.872e-05	453169
rs61909165	11	134589355	T	A	0.826017	0.985757	-0.012264	0.00182095	1.6e-11	4.323e-05	453169
rs61954177	13	40787036	G	C	0.672805	0.991182	-0.00872725	0.00146694	2.7e-09	3.353e-05	453169
rs61971082	13	86494667	T	G	0.716165	1	-0.0101252	0.00152324	3e-11	4.168e-05	453169
rs61979560	14	30727033	C	A	0.708523	0.966439	-0.00838814	0.00153788	4.9e-08	2.906e-05	453169
rs61986330	14	73314450	C	A	0.725696	0.997054	0.00873325	0.00153905	1.4e-08	3.036e-05	453169
rs61992671	14	101531854	A	G	0.507904	0.914115	0.00988005	0.00143461	5.7e-12	4.88e-05	453169
rs62004865	15	74207695	T	A	0.894058	0.988796	-0.0135621	0.00224169	1.4e-09	3.484e-05	453169
rs62259692	3	51847709	G	A	0.9386	0.946923	-0.0177511	0.00293025	1.4e-09	3.632e-05	453169
rs62261477	3	48779421	G	C	0.917922	0.992613	-0.0187472	0.00250189	6.7e-14	5.296e-05	453169
rs62277889	2	198783693	C	T	0.703219	0.896681	0.0105949	0.00158158	2.1e-11	4.685e-05	453169
rs62355615	5	106877108	T	C	0.778209	0.943617	-0.00930054	0.00169717	4.3e-08	2.986e-05	453169
rs6265	11	27679916	C	T	0.811547	1	0.0245417	0.00175291	1.5e-44	0.0001842	453169
rs630602	1	54728864	G	C	0.393414	0.989624	-0.00772636	0.00140837	4.1e-08	2.849e-05	453169
rs6445198	3	61219865	G	T	0.584018	0.993803	0.0109609	0.00139251	3.5e-15	5.837e-05	453169
rs6452788	5	87712913	G	A	0.759627	0.997855	0.0115991	0.00160467	4.9e-13	4.913e-05	453169
rs6478538	9	124627012	A	G	0.322821	0.998947	0.00881355	0.00146753	1.9e-09	3.396e-05	453169
rs6507054	18	31248323	T	C	0.415805	0.99791	-0.00928368	0.00139315	2.7e-11	4.187e-05	453169
rs6511826	19	12706991	G	A	0.0868843	0.980306	0.013982	0.00245639	1.3e-08	3.102e-05	453169
rs651533	1	82375561	T	A	0.243821	0.995243	0.00929619	0.00159479	5.6e-09	3.187e-05	453169
rs6530737	8	14095763	A	G	0.348838	0.999365	0.00901865	0.00143697	3.5e-10	3.695e-05	453169
rs6575340	14	94023972	G	A	0.363991	0.99437	-0.0133217	0.00142984	1.2e-20	8.217e-05	453169
rs6583310	3	196170985	G	C	0.561245	0.99063	-0.00878295	0.0013839	2.2e-10	3.799e-05	453169
rs6597653	9	133788465	G	C	0.602596	0.99008	-0.0085299	0.00140699	1.3e-09	3.485e-05	453169
rs6601451	8	10243681	C	G	0.48458	0.994237	0.0115699	0.00137389	3.7e-17	6.687e-05	453169
rs6606686	12	110903380	G	C	0.319388	0.999461	0.00974754	0.00147061	3.4e-11	4.131e-05	453169
rs66460909	20	51195387	G	A	0.8077	0.991691	0.0156925	0.00174901	2.9e-19	7.65e-05	453169
rs6669341	1	47678458	A	G	0.417338	1	0.0106846	0.0013873	1.3e-14	5.552e-05	453169
rs667515	11	69449076	G	C	0.613852	0.990296	0.00867297	0.00141298	8.4e-10	3.566e-05	453169
rs6679458	1	96946253	G	T	0.409353	0.999504	-0.0115552	0.00138957	9.1e-17	6.457e-05	453169
rs67257872	11	8530218	A	G	0.553292	0.998743	0.0105979	0.00137933	1.5e-14	5.552e-05	453169
rs6752378	2	25150116	C	A	0.513963	0.996572	-0.020021	0.00136857	1.8e-48	0.0002003	453169
rs6752979	2	81741750	G	A	0.683257	1	-0.00895678	0.00146997	1.1e-09	3.472e-05	453169
rs6761463	2	50201547	G	C	0.1622	0.994379	0.0125814	0.00185776	1.3e-11	4.302e-05	453169
rs6798941	3	52893465	C	T	0.704403	0.993657	-0.0109993	0.00150528	2.7e-13	5.038e-05	453169
rs680071	11	103088414	T	C	0.119403	0.998841	-0.0117393	0.0021142	2.8e-08	2.898e-05	453169
rs68069729	14	40762264	T	C	0.810281	0.996077	0.0107263	0.00175131	9.1e-10	3.537e-05	453169
rs6823268	4	145982563	A	G	0.628532	0.999352	-0.0081752	0.00141821	8.2e-09	3.121e-05	453169
rs6843852	4	162132758	C	T	0.492297	0.996553	-0.00871909	0.00137121	2e-10	3.8e-05	453169
rs6938973	6	98421721	T	C	0.398676	0.999334	-0.0118066	0.00140063	3.5e-17	6.684e-05	453169
rs6963840	7	78144371	C	T	0.844199	0.996104	-0.0129345	0.00189361	8.5e-12	4.401e-05	453169
rs698147	5	3513485	A	G	0.456461	0.994823	0.00877987	0.0013771	1.8e-10	3.825e-05	453169
rs698807	2	44701659	G	C	0.240278	0.993566	-0.00874262	0.00160355	5e-08	2.79e-05	453169
rs7020196	9	12289527	C	T	0.419679	0.963015	0.00778854	0.00141323	3.6e-08	2.955e-05	453169
rs7030609	9	129415775	A	G	0.910471	0.989121	-0.0151409	0.00241294	3.5e-10	3.737e-05	453169
rs7038943	9	120377178	T	C	0.661365	1	0.00926108	0.00144711	1.6e-10	3.842e-05	453169
rs7038966	9	73777777	C	T	0.588642	0.987057	-0.00947635	0.00140121	1.4e-11	4.349e-05	453169
rs7102934	11	84648068	T	C	0.687506	0.980758	-0.00907898	0.00149355	1.2e-09	3.542e-05	453169
rs7103389	11	881639	T	C	0.382148	0.980498	-0.00946008	0.00142256	2.9e-11	4.226e-05	453169
rs71169767	19	29156123	C	CA	0.545509	0.987385	0.00763946	0.00138674	3.6e-08	2.894e-05	453169
rs71211068	8	15538727	C	CT	0.224314	0.86984	-0.00986952	0.00175962	2e-08	3.39e-05	453169
rs7132908	12	50263148	G	A	0.615537	1	-0.0186209	0.00141036	8.4e-40	0.0001641	453169
rs7145882	14	103255461	T	C	0.34231	0.997429	0.0114597	0.00144519	2.2e-15	5.913e-05	453169
rs71495049	10	34014435	G	A	0.916465	0.999338	-0.0170656	0.00247827	5.7e-12	4.459e-05	453169
rs7175642	15	59450079	T	G	0.341586	0.969481	0.00859149	0.00147129	5.2e-09	3.32e-05	453169
rs7182917	15	52080803	T	C	0.549911	0.993046	0.00873699	0.00138531	2.8e-10	3.779e-05	453169
rs7195386	16	24578458	T	C	0.491979	0.994638	0.0076235	0.00137415	2.9e-08	2.905e-05	453169
rs719802	11	113234679	T	C	0.385578	1	0.00820044	0.0014076	5.7e-09	3.186e-05	453169
rs7206608	16	82872628	C	G	0.678317	0.99675	-0.00978895	0.00146872	2.6e-11	4.182e-05	453169
rs7230240	18	42597978	C	T	0.705419	0.998929	0.00939729	0.00150477	4.2e-10	3.67e-05	453169
rs7255223	19	32824310	C	A	0.735259	0.996954	0.00896737	0.00155716	8.5e-09	3.131e-05	453169
rs72618637	2	48953979	T	A	0.810545	0.964676	0.0099921	0.00177487	1.8e-08	3.066e-05	453169
rs7264802	20	62692440	A	G	0.251739	0.988435	-0.00980735	0.00159143	7.2e-10	3.624e-05	453169
rs72652703	8	67209548	T	C	0.744433	0.991015	0.00992488	0.001578	3.2e-10	3.748e-05	453169
rs72673947	8	118884379	A	G	0.893101	0.986449	-0.0140208	0.00223036	3.3e-10	3.754e-05	453169
rs72851476	2	142874787	A	C	0.843679	0.948282	0.0107274	0.00193252	2.8e-08	3.035e-05	453169
rs72892910	6	50816887	G	T	0.827755	0.99531	-0.0252844	0.00181803	5.7e-44	0.0001823	453169
rs72910629	6	69761994	A	G	0.864006	0.988234	-0.0132548	0.00201085	4.3e-11	4.129e-05	453169
rs72917533	2	175238924	T	C	0.814306	0.991523	0.011462	0.00176411	8.2e-11	3.973e-05	453169
rs72976986	19	4050424	G	A	0.80983	0.984512	0.0138512	0.00176589	4.4e-15	5.909e-05	453169
rs73026723	19	31017177	C	T	0.845759	0.997058	0.0140677	0.00190031	1.3e-13	5.163e-05	453169
rs73213484	4	28489339	A	T	0.858841	0.996032	0.0146376	0.00197063	1.1e-13	5.195e-05	453169
rs738140	22	41884954	A	G	0.689843	0.993064	0.00885996	0.00148784	2.6e-09	3.359e-05	453169
rs73982435	17	31473455	C	T	0.784163	0.997095	0.00942922	0.00166802	1.6e-08	3.01e-05	453169
rs740157	7	77055885	A	G	0.43255	0.990507	0.00761723	0.00138996	4.2e-08	2.848e-05	453169
rs7424120	2	59313974	C	T	0.398085	0.993913	0.0142008	0.0014016	4e-24	9.664e-05	453169
rs7433076	3	90234502	T	A	0.522565	0.98383	0.00951719	0.00137849	5.1e-12	4.52e-05	453169
rs746336168	1	184706212	GT	G	0.519387	0.971947	-0.0081832	0.0013875	3.7e-09	3.343e-05	453169
rs74929176	17	54905494	C	T	0.773047	0.981073	0.00904667	0.00165261	4.4e-08	2.872e-05	453169
rs7498044	15	92573639	G	A	0.782638	0.979822	0.00995173	0.00168107	3.2e-09	3.37e-05	453169
rs7498665	16	28883241	A	G	0.600456	1	-0.0172834	0.00140127	5.9e-35	0.0001433	453169
rs7511698	1	25015638	C	T	0.693718	1	0.00821032	0.00148524	3.2e-08	2.865e-05	453169
rs7518221	1	225561346	T	C	0.352695	0.997959	0.00795352	0.00143293	2.8e-08	2.888e-05	453169
rs7519259	1	66434743	G	A	0.471527	0.991783	-0.00914331	0.00137713	3.2e-11	4.166e-05	453169
rs752843328	12	124500722	GAA	G	0.778035	0.979113	-0.0107115	0.00167115	1.5e-10	3.963e-05	453169
rs7539903	1	209208033	T	A	0.38457	0.995851	0.0076915	0.00140708	4.6e-08	2.8e-05	453169
rs7549358	1	115252609	G	C	0.35571	0.999151	0.00882987	0.00142922	6.5e-10	3.574e-05	453169
rs75499503	6	26145217	C	T	0.77991	0.964312	0.0114761	0.00167813	8e-12	4.521e-05	453169
rs7553158	1	75005238	G	A	0.437549	0.998215	0.0105556	0.00138011	2e-14	5.484e-05	453169
rs755841629	13	62713381	TGTGACTAATTTTCTTCTATAAG	T	0.651176	0.886578	-0.00897475	0.00152819	4.3e-09	3.659e-05	453169
rs756700851	7	1271233	CT	C	0.204375	0.995834	-0.0095867	0.00170278	1.8e-08	2.989e-05	453169
rs75706763	2	145669168	A	G	0.948316	0.967154	-0.0177039	0.00313665	1.7e-08	3.072e-05	453169
rs757215203	4	170904080	CA	C	0.731158	0.956605	-0.00926726	0.00158009	4.5e-09	3.376e-05	453169
rs759541351	3	158019780	GT	G	0.489116	0.938617	0.00819813	0.00141269	6.5e-09	3.359e-05	453169
rs75957461	19	11166163	C	T	0.945909	0.990775	-0.0176806	0.00304742	6.6e-09	3.199e-05	453169
rs7601895	2	55281901	C	G	0.692223	0.98909	0.0103104	0.00148708	4.1e-12	4.53e-05	453169
rs760268998	14	30090307	C	CAC	0.536683	0.797859	0.0089972	0.0015393	5.1e-09	4.026e-05	453169
rs7619139	3	25110415	T	A	0.411293	0.992357	-0.00884007	0.00139518	2.4e-10	3.784e-05	453169
rs76520838	15	47916618	C	T	0.966576	0.975052	-0.0232182	0.00386698	1.9e-09	3.483e-05	453169
rs766615746	1	210336584	CTAAT	C	0.812405	0.99095	-0.0112026	0.00175733	1.8e-10	3.825e-05	453169
rs76702514	1	195148296	C	G	0.789394	0.985708	0.0101367	0.001689	2e-09	3.417e-05	453169
rs76824303	3	62459819	A	C	0.900098	0.946886	0.0151797	0.00234294	9.2e-11	4.144e-05	453169
rs7719067	5	153538241	A	G	0.427582	1	0.0093096	0.00138359	1.7e-11	4.243e-05	453169
rs772168224	1	151071560	CA	C	0.263042	0.927782	0.0105124	0.00161178	6.9e-11	4.285e-05	453169
rs772724599	2	143992811	G	GTTT	0.870298	0.927611	-0.0130679	0.00211263	6.2e-10	3.855e-05	453169
rs77398625	2	57427287	G	C	0.96545	0.904857	0.0215165	0.00394683	5e-08	3.089e-05	453169
rs774289218	14	35331997	A	AAC	0.925182	0.833823	0.0166219	0.00285701	6e-09	3.825e-05	453169
rs7749708	6	153375907	C	T	0.706341	0.994855	-0.00998267	0.00150851	3.7e-11	4.134e-05	453169
rs776543236	13	67348551	ATGGAG	A	0.747434	0.947331	-0.010055	0.00162313	5.8e-10	3.817e-05	453169
rs77762353	11	43648786	A	AT	0.311701	0.994464	0.0151745	0.00148535	1.7e-24	9.88e-05	453169
rs7827182	8	8380471	G	C	0.51076	0.999338	-0.0112266	0.00137268	2.9e-16	6.299e-05	453169
rs78369934	17	61739101	T	C	0.945453	0.981165	0.0199362	0.00304655	6e-11	4.099e-05	453169
rs784257	18	53397199	T	C	0.187518	0.989388	-0.0105291	0.00176746	2.6e-09	3.378e-05	453169
rs78565420	8	85703065	C	T	0.948091	0.962666	-0.018757	0.00315301	2.7e-09	3.463e-05	453169
rs7893571	10	16750129	G	T	0.334299	0.994358	-0.0101768	0.00145748	2.9e-12	4.61e-05	453169
rs7913496	10	10257277	C	T	0.179662	0.99677	0.0100297	0.00178629	2e-08	2.965e-05	453169
rs7924036	10	65191645	G	T	0.49667	0.999708	0.0096342	0.00137162	2.2e-12	4.641e-05	453169
rs7925100	11	118941596	G	A	0.603989	0.999755	-0.00916807	0.00140267	6.3e-11	4.021e-05	453169
rs7936030	11	45351472	A	G	0.17809	0.998857	-0.00982949	0.00179184	4.1e-08	2.828e-05	453169
rs79552484	2	51086538	C	A	0.924694	0.995377	-0.0146638	0.00259842	1.7e-08	2.995e-05	453169
rs796338714	5	43190861	T	TA	0.414092	0.930534	-0.00965503	0.0014407	2.1e-11	4.523e-05	453169
rs79675564	2	211286896	C	A	0.92234	1	-0.0150946	0.00255465	3.4e-09	3.264e-05	453169
rs7990098	13	96982541	T	G	0.587612	0.998194	-0.00915821	0.00139468	5.1e-11	4.065e-05	453169
rs80082351	3	114415926	A	G	0.938199	0.998099	0.018501	0.00284688	8.1e-11	3.969e-05	453169
rs80082536	3	35195311	A	G	0.87952	0.978992	-0.0128944	0.00212463	1.3e-09	3.524e-05	453169
rs8008772	14	88321884	A	T	0.749476	0.990474	-0.00926237	0.00159022	5.7e-09	3.222e-05	453169
rs8011566	14	42939471	T	A	0.574127	0.995107	-0.00873021	0.00139086	3.5e-10	3.727e-05	453169
rs8015400	14	25930988	C	A	0.323165	1	-0.0126459	0.00146766	6.9e-18	6.996e-05	453169
rs80236973	3	188001014	C	T	0.86542	0.997948	0.0121589	0.0020083	1.4e-09	3.444e-05	453169
rs8038574	15	95275890	T	C	0.346246	0.991001	0.00907367	0.00145054	4e-10	3.727e-05	453169
rs8045063	16	49064424	G	A	0.810292	0.987545	-0.00997947	0.00176025	1.4e-08	3.062e-05	453169
rs8054082	16	19975418	C	T	0.859126	0.97334	0.0174136	0.00199799	2.9e-18	7.34e-05	453169
rs8089514	18	69224478	T	A	0.631443	0.975727	-0.0081679	0.00143938	1.4e-08	3.105e-05	453169
rs809955	4	140874760	G	A	0.633959	0.997417	0.0101003	0.00142485	1.4e-12	4.735e-05	453169
rs811054	16	72251132	C	T	0.462891	0.985658	-0.00863679	0.00138424	4.4e-10	3.709e-05	453169
rs8124896	20	21385659	T	C	0.899001	0.994559	-0.0131677	0.00228357	8.1e-09	3.149e-05	453169
rs815163	1	190294726	T	C	0.436787	0.999197	0.0107541	0.00137834	6.1e-15	5.69e-05	453169
rs8192675	3	170724883	T	C	0.711353	1	-0.0117042	0.00150889	8.7e-15	5.626e-05	453169
rs845084	10	125220036	G	A	0.741579	0.991069	-0.00985344	0.00157289	3.7e-10	3.721e-05	453169
rs869400	3	185826740	T	G	0.185088	0.993809	-0.0183105	0.00176638	3.5e-25	0.0001011	453169
rs878439	19	1943973	A	G	0.441185	0.989802	-0.00763176	0.00138975	4e-08	2.872e-05	453169
rs879620	16	4015729	C	T	0.386749	0.994145	-0.0142563	0.00141252	5.9e-24	9.641e-05	453169
rs915814	21	46493003	G	A	0.762024	1	0.00982583	0.00161419	1.1e-09	3.502e-05	453169
rs9277992	6	33312455	G	A	0.810445	0.983804	-0.0132109	0.00175805	5.7e-14	5.362e-05	453169
rs9317002	13	59175727	C	A	0.485411	0.983379	-0.0113783	0.00138238	1.9e-16	6.468e-05	453169
rs9319615	17	79072594	A	C	0.446918	0.997735	0.0078364	0.00138103	1.4e-08	3.036e-05	453169
rs9395520	6	13183523	C	T	0.695664	0.998499	0.00975752	0.00149027	5.9e-11	4.031e-05	453169
rs9421249	10	118623322	C	T	0.739061	0.995397	-0.0104412	0.00156447	2.5e-11	4.205e-05	453169
rs945211	1	32191798	G	C	0.384293	1	-0.00849357	0.0014077	1.6e-09	3.414e-05	453169
rs9477762	6	18507853	A	T	0.945907	0.981471	-0.0201859	0.00305238	3.8e-11	4.17e-05	453169
rs9478496	6	154333183	T	C	0.835791	0.99252	-0.0116188	0.00185594	3.8e-10	3.706e-05	453169
rs9480184	6	155987788	C	T	0.789213	0.993397	-0.0098556	0.00168442	4.9e-09	3.232e-05	453169
rs9496567	6	100602753	G	A	0.756637	0.994523	-0.00938815	0.00160014	4.4e-09	3.246e-05	453169
rs9507791	13	27352678	G	A	0.212936	0.988825	0.00988442	0.00168301	4.3e-09	3.275e-05	453169
rs9515446	13	112217108	A	G	0.552223	1	-0.00969209	0.00138007	2.2e-12	4.646e-05	453169
rs9579151	13	28643878	C	G	0.823078	0.995664	-0.0104841	0.0017994	5.7e-09	3.201e-05	453169
rs9579775	13	20616557	A	C	0.864423	0.926233	-0.0146498	0.00208415	2.1e-12	5.03e-05	453169
rs9615723	22	48386670	C	T	0.440516	0.973739	0.00771492	0.00140281	3.8e-08	2.934e-05	453169
rs9673839	16	76895693	A	G	0.508934	0.990576	-0.00830314	0.00137898	1.7e-09	3.446e-05	453169
rs9788550	14	29681138	G	C	0.75258	0.991655	0.0137871	0.00159576	5.6e-18	7.079e-05	453169
rs9814758	3	123062657	T	G	0.6439	0.989006	0.00838747	0.00143726	5.4e-09	3.226e-05	453169
rs9834519	3	156379637	C	T	0.918866	0.973117	0.015592	0.0025405	8.4e-10	3.625e-05	453169
rs9840521	3	56250062	A	G	0.105038	0.99537	0.012446	0.00223721	2.6e-08	2.912e-05	453169
rs9843653	3	49920571	T	C	0.488186	0.996774	-0.0175503	0.00137056	1.5e-37	0.0001539	453169
rs9852062	3	45373442	T	A	0.44315	0.989757	0.00817197	0.00138361	3.5e-09	3.296e-05	453169
rs9888533	13	107854612	C	T	0.461906	0.966192	-0.00765412	0.00139943	4.5e-08	2.912e-05	453169

## Sheet: File4_mvmr_childhood
File4_MVMR_Childhood
SNP	CHR	BP	effect_allele	other_allele	eaf	INFO	BETA	SE	pval	r2	N
rs10095724	8	53739232	G	A	0.637545	0.993726	0.00938105	0.0014609	1.4e-10	4.067e-05	453169
rs10111937	8	54160092	C	T	0.699952	0.995804	-0.00837524	0.00152821	4.2e-08	2.946e-05	453169
rs10116891	9	122651993	G	A	0.89905	0.992994	-0.0136092	0.00233533	5.6e-09	3.362e-05	453169
rs10133279	14	82702712	C	T	0.558438	0.985376	-0.00894625	0.00142037	3e-10	3.947e-05	453169
rs1013737	18	937050	G	C	0.506779	0.996051	-0.0106427	0.00140313	3.3e-14	5.662e-05	453169
rs10146997	14	79945162	A	G	0.778004	1	-0.00867346	0.00168564	2.7e-07	2.599e-05	453169
rs10169594	2	41637688	T	C	0.636913	0.990884	-0.000482571	0.00145871	0.74	1.077e-07	453169
rs10174253	2	181323160	A	C	0.718219	0.986584	-0.00310656	0.00156652	0.047	3.906e-06	453169
rs1017529	17	27912415	C	A	0.825162	0.964201	-0.000935975	0.00187838	0.62	2.528e-07	453169
rs10182458	2	25150641	A	G	0.513877	0.996422	-0.035916	0.00139959	3.1e-145	0.0006445	453169
rs10185199	2	40282202	G	A	0.71933	0.9446	0.000108208	0.00159906	0.95	4.728e-09	453169
rs10204994	2	35443726	G	A	0.77093	0.998315	0.000685495	0.00166484	0.68	1.66e-07	453169
rs10234366	7	46743746	G	A	0.895237	0.997492	-0.0139555	0.00229179	1.1e-09	3.653e-05	453169
rs1040046	6	83473573	C	A	0.850588	0.998674	-0.0012215	0.00196281	0.53	3.792e-07	453169
rs10404726	19	18834514	C	T	0.534535	0.99469	0.00655044	0.00140705	3.2e-06	2.135e-05	453169
rs10423928	19	46182304	T	A	0.805697	1	0.011763	0.00176851	2.9e-11	4.332e-05	453169
rs10438964	18	42950629	C	T	0.72636	0.990464	0.00142988	0.00157971	0.37	8.128e-07	453169
rs10456655	6	51817204	C	G	0.826033	0.957516	-0.00652435	0.00188459	0.00054	1.223e-05	453169
rs10457469	6	126083658	G	A	0.476422	0.99792	-0.00306545	0.00140196	0.029	4.688e-06	453169
rs10505836	12	19288508	A	C	0.139921	0.983958	-0.00307825	0.00203374	0.13	2.281e-06	453169
rs10623997	5	107478679	T	TATAATA	0.761348	0.936806	0.00171294	0.00169491	0.31	1.066e-06	453169
rs10641836	2	193812098	A	AGAT	0.455075	0.996395	0.00220963	0.00140467	0.12	2.422e-06	453169
rs1066603	3	118047858	A	G	0.262537	0.995833	-0.000481942	0.00159268	0.76	8.994e-08	453169
rs10684399	17	15945474	C	CAAAG	0.441482	0.992474	-0.00357367	0.00141683	0.012	6.298e-06	453169
rs10694251	16	69720803	G	GTAAA	0.41025	0.990195	-0.00633647	0.00143033	9.4e-06	1.943e-05	453169
rs10756555	9	14459089	G	A	0.539336	0.979448	0.00115043	0.00141861	0.42	6.576e-07	453169
rs10760277	9	126093999	C	T	0.614902	0.992766	-0.00171284	0.00144387	0.24	1.389e-06	453169
rs10774018	12	2157925	G	C	0.779662	0.992626	-0.00232377	0.00169477	0.17	1.855e-06	453169
rs10790809	11	126372550	A	G	0.44025	1	-0.00966457	0.00141001	7.2e-12	4.604e-05	453169
rs10791902	11	67093360	C	T	0.58767	0.979689	-0.00791789	0.00143674	3.6e-08	3.038e-05	453169
rs10796828	11	69490346	T	G	0.365603	0.994245	-0.0113349	0.00145631	7.1e-15	5.96e-05	453169
rs10799778	1	23313353	T	G	0.166193	0.996666	0.00702055	0.0018799	0.00019	1.366e-05	453169
rs10805383	5	63034606	G	A	0.519459	0.995203	-0.00154334	0.00140418	0.27	1.189e-06	453169
rs10823504	10	72034062	G	A	0.936321	0.996149	0.0158076	0.00287275	3.7e-08	2.98e-05	453169
rs10823826	10	53649431	C	T	0.751302	0.996317	-0.00257861	0.00162326	0.11	2.485e-06	453169
rs10841379	12	19992303	A	G	0.315325	0.994874	-0.00837356	0.00150921	2.9e-08	3.028e-05	453169
rs10842231	12	23986029	A	T	0.916952	0.983739	-0.00305643	0.00255791	0.23	1.423e-06	453169
rs10860295	12	98542699	T	C	0.55235	0.997984	-0.00848341	0.00141026	1.8e-09	3.559e-05	453169
rs10887571	10	88030441	C	T	0.552146	0.979368	-0.0079879	0.00141944	1.8e-08	3.156e-05	453169
rs10896348	11	68357368	T	C	0.723747	0.998222	0.0118588	0.00156399	3.4e-14	5.623e-05	453169
rs10927014	1	243592676	T	C	0.862138	0.996608	0.00176157	0.0020289	0.39	7.377e-07	453169
rs10935143	3	134665159	G	A	0.551499	0.996455	0.000764459	0.0014102	0.59	2.891e-07	453169
rs10953577	7	108263540	T	C	0.623364	0.998136	-0.00855375	0.00144694	3.4e-09	3.436e-05	453169
rs10960276	9	11819686	C	A	0.644607	0.997356	-0.00232622	0.00146225	0.11	2.479e-06	453169
rs10962547	9	16712247	T	A	0.827856	0.993311	0.000280784	0.00186119	0.88	2.247e-08	453169
rs10969334	9	29717279	C	A	0.606447	0.996016	0.00634697	0.0014358	9.8e-06	1.923e-05	453169
rs10973159	9	36992547	G	T	0.379951	0.999305	0.00178158	0.00144369	0.22	1.496e-06	453169
rs10987401	9	129430771	C	T	0.677196	0.984271	-0.00875623	0.00150924	6.6e-09	3.352e-05	453169
rs11079849	17	47090785	C	T	0.671402	0.995243	0.00142535	0.0014946	0.34	8.964e-07	453169
rs111253797	1	51216645	C	CT	0.599855	0.974161	0.00842549	0.0014443	5.4e-09	3.408e-05	453169
rs11134512	5	167847460	T	G	0.676993	0.997725	0.0010802	0.00149924	0.47	5.103e-07	453169
rs11134679	5	170623391	A	G	0.3153	0.993467	-0.00858127	0.00151209	1.4e-08	3.179e-05	453169
rs11150461	16	82448195	C	G	0.272697	0.992213	0.00381054	0.00157909	0.016	5.76e-06	453169
rs11150745	17	78757626	A	G	0.68227	0.99501	0.0121632	0.00150724	7e-16	6.414e-05	453169
rs111584879	15	66678173	T	C	0.761347	0.997409	0.00131939	0.00164419	0.42	6.326e-07	453169
rs111726171	5	152015097	T	TA	0.725723	0.981292	0.0101374	0.00158469	1.6e-10	4.091e-05	453169
rs111768603	3	42329113	G	T	0.890178	0.995742	0.0154385	0.0022397	5.5e-12	4.66e-05	453169
rs112046403	3	43155439	G	C	0.985361	0.954159	-0.00568585	0.00596092	0.34	9.327e-07	453169
rs11205303	1	149906413	T	C	0.593282	1	0.00959504	0.00142525	1.7e-11	4.443e-05	453169
rs11209943	1	72750500	A	G	0.396432	0.999228	-0.0183324	0.00142764	9.7e-38	0.0001608	453169
rs11215403	11	115058585	G	A	0.757269	0.998128	0.0132511	0.00163429	5.1e-16	6.455e-05	453169
rs11218510	11	121922587	G	A	0.599589	0.998424	0.00319416	0.00143231	0.026	4.899e-06	453169
rs11222940	11	131985721	C	A	0.671443	0.992187	0.00475252	0.00149677	0.0015	9.965e-06	453169
rs11223204	11	132652554	A	G	0.565776	0.994312	-0.00616732	0.00141651	1.3e-05	1.869e-05	453169
rs112253053	19	19425145	T	A	0.839148	0.999077	0.010125	0.00190859	1.1e-07	2.767e-05	453169
rs112326082	11	76479391	A	AGCCTTCCT	0.790995	0.941715	-0.000324427	0.00177339	0.85	3.48e-08	453169
rs112380819	3	9498519	G	A	0.89762	0.998996	-0.00100022	0.00230927	0.66	1.839e-07	453169
rs112401139	3	44263530	G	A	0.986709	0.844316	-0.00759916	0.00664779	0.25	1.515e-06	453169
rs11256627	10	10535954	G	A	0.295322	0.983366	-0.00888158	0.00154644	9.3e-09	3.283e-05	453169
rs112590736	19	36711757	CT	C	0.587991	0.981388	0.00801816	0.00143694	2.4e-08	3.115e-05	453169
rs11264483	1	156406381	G	C	0.393088	0.98172	-0.00628608	0.00144288	1.3e-05	1.885e-05	453169
rs112660801	3	131493868	C	T	0.924294	0.975576	0.0159516	0.00267881	2.6e-09	3.561e-05	453169
rs11275375	10	21839820	T	TAATTAAAAATTATGTGAAAAC	0.675793	0.998995	-0.000369202	0.00149609	0.81	5.973e-08	453169
rs112852122	20	47498117	G	A	0.84206	0.967808	0.00372718	0.00195128	0.056	3.695e-06	453169
rs112875651	8	126506694	G	A	0.608886	0.973225	-0.00480418	0.00145347	0.00095	1.099e-05	453169
rs112898427	2	67561335	C	T	0.299591	0.968059	0.0103291	0.00154959	2.6e-11	4.477e-05	453169
rs113079574	4	147354089	C	T	0.807329	0.988252	-0.00101666	0.00178468	0.57	3.215e-07	453169
rs113132247	9	131026108	G	A	0.846977	0.990909	-0.00552498	0.00195215	0.0047	7.913e-06	453169
rs113344808	6	34701981	C	CATTT	0.684943	0.971096	-0.00741399	0.00152698	1.2e-06	2.372e-05	453169
rs113569731	3	47093206	C	A	0.90585	0.948764	-0.000315781	0.00246549	0.9	1.701e-08	453169
rs113728099	18	58157767	G	A	0.975264	0.988066	0.0439079	0.00454359	4.3e-22	9.302e-05	453169
rs11374166	15	68078177	C	CT	0.772968	0.997413	0.0213567	0.00166981	1.9e-37	0.0001601	453169
rs113822697	2	104232922	A	AT	0.503346	0.956902	-0.00266055	0.00142885	0.063	3.539e-06	453169
rs11386247	5	72999847	T	TA	0.297532	0.930121	0.00904504	0.00158982	1.3e-08	3.42e-05	453169
rs113962925	17	46044446	C	T	0.925586	0.982991	-0.00889606	0.00269197	0.00095	1.09e-05	453169
rs114263339	5	50932343	C	T	0.974247	1	-0.0135891	0.00442348	0.0021	9.266e-06	453169
rs114285050	5	145895394	G	A	0.991861	1	0.00429859	0.00778519	0.58	2.983e-07	453169
rs11434203	1	107623489	A	AC	0.342343	0.976821	-0.000994823	0.00149427	0.51	4.456e-07	453169
rs114593013	3	84113491	A	G	0.941951	0.991881	0.0116142	0.0030113	0.00011	1.475e-05	453169
rs114728753	3	78483402	A	C	0.674753	0.992323	-0.00133039	0.00149873	0.37	7.769e-07	453169
rs11496125	7	103417557	C	T	0.5748	0.989248	-0.0085294	0.00142463	2.1e-09	3.556e-05	453169
rs115056380	1	111338672	G	A	0.951606	0.996267	0.00139687	0.00326288	0.67	1.797e-07	453169
rs11513729	12	112273499	C	T	0.58693	0.971467	0.00107155	0.00144123	0.46	5.568e-07	453169
rs11525873	7	138817193	T	C	0.902215	0.994623	0.0174305	0.00236292	1.6e-13	5.361e-05	453169
rs115319174	2	207066474	G	C	0.942407	0.976426	-0.0423001	0.00303582	4e-44	0.0001942	453169
rs115359679	7	755987	C	A	0.930782	0.929233	-0.0163924	0.00285925	9.9e-09	3.462e-05	453169
rs115866895	1	1592638	A	G	0.736665	0.982528	0.0056006	0.00160127	0.00047	1.217e-05	453169
rs115903965	3	66009529	G	A	0.975613	1	-0.0256573	0.00454383	1.6e-08	3.132e-05	453169
rs116195355	1	39941508	C	A	0.969118	0.99173	0.00403862	0.00405298	0.32	9.763e-07	453169
rs116301700	6	33519068	C	T	0.739705	0.964858	-0.00412454	0.00162024	0.011	6.551e-06	453169
rs11633022	15	73074890	C	A	0.384832	0.95728	-0.0050271	0.00147269	0.00064	1.197e-05	453169
rs11642090	16	81730582	T	C	0.626428	0.984136	-0.0117252	0.00145879	9.2e-16	6.435e-05	453169
rs11642387	16	6753239	A	G	0.899139	0.981644	-0.00217194	0.00234339	0.35	8.556e-07	453169
rs11643772	16	20402499	T	G	0.527779	0.987836	0.00800893	0.00141092	1.4e-08	3.197e-05	453169
rs1167311	1	49996959	G	A	0.318742	0.980673	0.00480674	0.00151205	0.0015	1.003e-05	453169
rs11691869	2	100805996	C	A	0.637766	0.992594	-0.000335458	0.00145915	0.82	5.199e-08	453169
rs11708540	3	70593081	G	A	0.84247	0.986189	0.00204415	0.00193334	0.29	1.109e-06	453169
rs117249174	12	110043679	C	T	0.920308	1	-0.00464922	0.00258202	0.072	3.171e-06	453169
rs117455294	20	57427951	C	A	0.948721	1	0.0193066	0.00317254	1.2e-09	3.627e-05	453169
rs11758033	6	14129616	C	T	0.860688	0.986222	0.00564075	0.00203286	0.0055	7.63e-06	453169
rs11765062	7	54417515	T	C	0.45926	0.999066	0.000958192	0.00140466	0.5	4.56e-07	453169
rs117711868	12	123540756	G	A	0.978096	0.986111	-0.0048985	0.00481873	0.31	1.028e-06	453169
rs1177279	2	61295122	A	G	0.2779	0.996048	0.00887429	0.00156422	1.4e-08	3.161e-05	453169
rs11782074	8	142617096	G	T	0.616385	0.968405	0.00082411	0.00146398	0.57	3.212e-07	453169
rs117903946	16	67449639	G	A	0.967498	0.997984	-0.0322423	0.003949	3.2e-16	6.538e-05	453169
rs117911387	9	130446836	G	A	0.953645	1	-0.0245837	0.0033306	1.6e-13	5.343e-05	453169
rs11856579	15	78012688	G	A	0.732386	0.993215	0.00483655	0.00158502	0.0023	9.17e-06	453169
rs12031634	1	34584393	G	A	0.703431	0.989638	0.00359818	0.00153799	0.019	5.402e-06	453169
rs12033257	1	112318484	A	G	0.617867	0.983831	-0.000718769	0.0014508	0.62	2.44e-07	453169
rs12037905	1	219628036	C	T	0.580639	0.995257	0.00074556	0.00141904	0.6	2.707e-07	453169
rs12042908	1	74997762	A	G	0.437703	0.997821	0.0274639	0.00141114	2.3e-84	0.0003713	453169
rs12072739	1	98315893	A	G	0.77558	1	-0.00087077	0.00167997	0.6	2.64e-07	453169
rs12104325	19	18490284	G	A	0.573818	0.980494	0.00659273	0.00143137	4.1e-06	2.126e-05	453169
rs12110721	6	55190480	G	A	0.825618	0.950051	-0.0189304	0.00189373	1.6e-23	0.0001032	453169
rs12119733	1	196118341	G	C	0.958536	0.826832	-0.00412008	0.00385385	0.29	1.349e-06	453169
rs12140153	1	62579891	G	T	0.905761	0.948552	0.0218143	0.00245448	6.2e-19	8.124e-05	453169
rs12147845	14	101144596	C	T	0.88381	0.992731	-0.00776266	0.00219245	0.0004	1.238e-05	453169
rs12149660	16	70309237	G	A	0.88505	0.989482	0.00399415	0.00220739	0.07	3.246e-06	453169
rs12213441	6	143208838	C	T	0.770897	0.94978	-0.00386876	0.00170846	0.024	5.287e-06	453169
rs1222216	11	30346052	C	T	0.773735	1	0.0050603	0.00167179	0.0025	8.966e-06	453169
rs12281009	11	117032959	A	G	0.942445	0.999304	-0.0020478	0.00301025	0.5	4.549e-07	453169
rs1229984	4	100239319	T	C	0.0271609	1	0.000532699	0.00425604	0.9	1.5e-08	453169
rs12308065	12	120624085	A	G	0.373043	0.988161	-0.00830314	0.00145475	1.1e-08	3.225e-05	453169
rs12357890	10	99762693	A	G	0.442815	0.98684	-0.00154069	0.00141841	0.28	1.171e-06	453169
rs12363672	11	55684028	A	C	0.973835	1	-0.0133223	0.00438386	0.0024	9.045e-06	453169
rs12376870	9	117890567	G	A	0.762383	0.992434	0.00129741	0.0016503	0.43	6.099e-07	453169
rs12427047	12	90213070	C	T	0.757298	0.997386	0.00140112	0.00163255	0.39	7.216e-07	453169
rs12429545	13	54102206	G	A	0.870646	0.98183	-0.0206274	0.00210597	1.2e-22	9.584e-05	453169
rs12450118	17	2138658	T	C	0.658668	0.994435	0.0115903	0.00148185	5.2e-15	6.04e-05	453169
rs12454712	18	60845884	T	C	0.623174	1	-0.00599656	0.00144594	3.4e-05	1.689e-05	453169
rs12462975	19	30272202	G	A	0.67034	0.989071	-0.005161	0.00150061	0.00058	1.177e-05	453169
rs12477088	2	67841326	T	C	0.589752	0.997859	0.00207797	0.00141946	0.14	2.089e-06	453169
rs12477385	2	166144850	G	T	0.7745	0.993073	0.00228373	0.00167836	0.17	1.822e-06	453169
rs1250597	10	81010250	A	G	0.405167	0.996446	0.00393778	0.00142881	0.0059	7.474e-06	453169
rs12517187	5	112444682	C	T	0.565455	0.992064	-0.00449609	0.00141826	0.0015	9.934e-06	453169
rs12538826	7	99030228	T	C	0.885558	0.999431	-0.00143241	0.00220043	0.52	4.159e-07	453169
rs12592645	15	89982879	C	A	0.818768	1	-0.0103323	0.00182081	1.4e-08	3.168e-05	453169
rs12634936	3	147716498	T	C	0.943292	0.883034	-0.0110654	0.00321806	0.00058	1.31e-05	453169
rs12658841	5	153106013	C	G	0.56319	0.992158	-0.000538521	0.00141455	0.7	1.427e-07	453169
rs12681792	8	62054463	C	A	0.807463	0.990908	-0.000676049	0.00178336	0.7	1.421e-07	453169
rs12713889	2	77225361	T	C	0.670052	0.997146	0.0116923	0.00148689	3.7e-15	6.045e-05	453169
rs12788343	11	131452912	T	C	0.590818	1	-0.00508857	0.00142316	0.00035	1.252e-05	453169
rs12798028	11	47604639	C	T	0.591453	0.999398	-0.0145789	0.00142175	1.1e-24	0.0001027	453169
rs1286138	14	91485445	T	G	0.325079	0.996304	-0.00543292	0.0014983	0.00029	1.295e-05	453169
rs12883788	14	33303540	C	T	0.540271	0.993808	-0.0100604	0.0014111	1e-12	5.028e-05	453169
rs12885251	14	99670791	G	A	0.54166	0.979924	0.00211993	0.00142018	0.14	2.231e-06	453169
rs12891477	14	104332759	C	T	0.631592	0.990774	-0.000644267	0.00146071	0.66	1.932e-07	453169
rs12927792	16	9713194	C	T	0.573589	0.986089	-0.00195564	0.00142528	0.17	1.871e-06	453169
rs12951079	17	34933059	G	A	0.581219	0.980242	0.00739677	0.00143464	2.5e-07	2.663e-05	453169
rs1296328	4	137083193	A	C	0.440914	0.99123	0.00804634	0.00141778	1.4e-08	3.192e-05	453169
rs1296685	22	18230964	A	G	0.788849	0.981696	-0.00607298	0.00173194	0.00045	1.229e-05	453169
rs12974954	19	18237676	C	T	0.462289	0.996377	0.00365026	0.00140724	0.0095	6.624e-06	453169
rs13001304	2	192949003	T	C	0.692591	0.99493	0.00372641	0.00152037	0.014	5.913e-06	453169
rs13047416	21	40309436	C	G	0.622962	0.991417	0.0123762	0.00145063	1.4e-17	7.195e-05	453169
rs13061117	3	181186466	T	C	0.909819	0.972741	-0.00801395	0.00247559	0.0012	1.054e-05	453169
rs13104584	4	80811227	G	A	0.592379	0.995564	-0.000194826	0.00142841	0.89	1.833e-08	453169
rs13107325	4	103188709	C	T	0.92511	1	-0.0215009	0.00266294	6.8e-16	6.406e-05	453169
rs13174863	5	139080745	A	G	0.851925	0.980696	-0.00402165	0.0019865	0.043	4.081e-06	453169
rs1320903	3	131758077	G	A	0.68029	0.99803	-0.0100288	0.00150238	2.5e-11	4.375e-05	453169
rs13211684	6	51175486	T	C	0.622512	0.994164	-0.0132483	0.0014479	5.7e-20	8.249e-05	453169
rs13218383	6	120173501	C	G	0.664927	0.997981	0.00421092	0.00148333	0.0045	7.901e-06	453169
rs1324110	6	93913200	G	C	0.557284	0.990874	0.00157737	0.00141419	0.26	1.228e-06	453169
rs13254613	8	64804804	A	C	0.654054	0.995971	-0.0125636	0.00147493	1.6e-17	7.143e-05	453169
rs13275517	8	143364521	T	C	0.543763	0.986678	-0.000842487	0.001416	0.55	3.522e-07	453169
rs13292699	9	15910044	A	C	0.566335	0.998343	-0.00146091	0.0014159	0.3	1.048e-06	453169
rs13329943	16	24733751	C	T	0.268201	0.993493	-0.00548229	0.001585	0.00054	1.18e-05	453169
rs13374459	1	39571211	T	C	0.588062	0.9945	-0.00260424	0.00142347	0.067	3.286e-06	453169
rs13427822	2	213414265	A	G	0.728811	0.975811	-0.000601464	0.00159088	0.71	1.43e-07	453169
rs1342831	6	54096151	T	C	0.942918	0.999593	-0.0224973	0.00301586	8.7e-14	5.448e-05	453169
rs1369159	15	66360842	C	T	0.420399	0.989009	0.00264663	0.00142544	0.063	3.414e-06	453169
rs1373349	18	63282992	C	T	0.316129	0.993385	0.00211886	0.0015114	0.16	1.941e-06	453169
rs1384660	2	142299735	G	A	0.814942	0.99568	0.0157939	0.00180243	1.9e-18	7.524e-05	453169
rs139197338	2	24864916	C	T	0.949582	0.755348	-0.0284306	0.00367208	9.8e-15	7.74e-05	453169
rs1402989	3	27056851	C	T	0.514974	0.997363	-0.00780358	0.00140196	2.6e-08	3.042e-05	453169
rs1409158	1	119538890	C	T	0.237368	0.993738	0.00332838	0.00164674	0.043	4.011e-06	453169
rs141090474	10	126729168	TAC	T	0.465629	0.940598	0.00199156	0.00144608	0.17	1.974e-06	453169
rs141729983	7	100803245	G	GCA	0.468711	0.917413	0.0020285	0.00146501	0.17	2.049e-06	453169
rs1422067	5	77424836	C	T	0.762745	0.996767	0.0108312	0.00164516	4.6e-11	4.246e-05	453169
rs142315514	1	147050816	C	A	0.964594	0.950594	-0.0138665	0.00387438	0.00034	1.313e-05	453169
rs142503704	5	92622421	G	A	0.97711	0.959904	-0.00813237	0.00477765	0.089	2.958e-06	453169
rs1436348	3	104612668	A	G	0.417165	0.999072	-0.00445284	0.00142025	0.0017	9.642e-06	453169
rs1451533	2	105466005	G	A	0.726343	0.984688	-0.00382732	0.00158085	0.015	5.823e-06	453169
rs1452991	6	141473363	G	A	0.627782	0.985784	-0.0100544	0.00145809	5.4e-12	4.724e-05	453169
rs1454687	3	94038085	C	G	0.484614	0.998442	0.00121596	0.00140047	0.39	7.386e-07	453169
rs1458156	12	41887940	C	T	0.511511	0.994456	-0.00118064	0.00140192	0.4	6.966e-07	453169
rs146980124	17	44627649	A	C	0.383726	0.697737	0.0102212	0.00172477	3.1e-09	4.941e-05	453169
rs147662640	6	28866368	A	AT	0.85963	0.970831	-0.0185729	0.0020422	9.5e-20	8.325e-05	453169
rs1476698	2	242296449	A	G	0.631534	0.998931	0.0082093	0.00144953	1.5e-08	3.136e-05	453169
rs1477290	5	87988934	T	C	0.862972	0.981853	-0.00813499	0.00205397	7.5e-05	1.565e-05	453169
rs147730268	12	123024476	G	T	0.912739	0.954347	-0.00114361	0.00253749	0.65	2.083e-07	453169
rs1477890	4	18511738	A	G	0.50706	0.997671	-0.00427042	0.00140384	0.0024	9.116e-06	453169
rs148108087	19	51781455	G	A	0.945667	0.906775	0.011891	0.00324765	0.00025	1.453e-05	453169
rs148137538	1	173399677	A	G	0.976551	0.974053	0.0135089	0.00467921	0.0039	8.358e-06	453169
rs148963195	17	7531252	T	TC	0.70567	0.989703	-0.0093378	0.00154398	1.5e-09	3.622e-05	453169
rs149778057	13	31007805	A	C	0.671468	0.907104	0.000472919	0.00156734	0.76	9.867e-08	453169
rs151252883	2	228998026	T	G	0.657996	0.999193	-0.00190243	0.00147412	0.2	1.629e-06	453169
rs151288063	8	87770735	C	CAT	0.836405	0.992972	-0.00570646	0.00190074	0.0027	8.911e-06	453169
rs1547205	9	98815145	G	C	0.900067	0.97198	0.00205849	0.00237133	0.39	7.623e-07	453169
rs1568488	3	153657951	G	C	0.405272	0.984335	-0.00387987	0.00143775	0.007	7.257e-06	453169
rs156880	1	16866033	C	T	0.509702	0.964108	-0.00168309	0.00142228	0.24	1.416e-06	453169
rs1576655	13	79587841	A	C	0.404079	0.958026	-0.0118531	0.00145786	4.3e-16	6.766e-05	453169
rs1619120	9	87302196	A	G	0.399349	0.996314	-0.00806725	0.00143189	1.8e-08	3.122e-05	453169
rs1631026	2	26953850	C	T	0.527217	0.997142	-0.00270048	0.00140204	0.054	3.635e-06	453169
rs1633418	22	20091756	T	C	0.391187	0.995525	0.00486243	0.00143926	0.00073	1.126e-05	453169
rs16893327	5	60954719	T	C	0.743406	0.986863	-0.00915607	0.00161463	1.4e-08	3.198e-05	453169
rs16940823	18	22137319	C	A	0.815366	0.983123	0.00345551	0.00182282	0.058	3.595e-06	453169
rs17029006	3	12329452	C	T	0.72369	0.972506	0.00440148	0.00158849	0.0056	7.748e-06	453169
rs1704190	2	200760629	G	A	0.364025	1	-0.00120697	0.00145249	0.41	6.745e-07	453169
rs17399739	10	87490850	A	G	0.931102	0.995587	-0.0209712	0.0027706	3.8e-14	5.643e-05	453169
rs17716502	8	116659731	C	T	0.795594	0.982919	0.00475746	0.00175089	0.0066	7.361e-06	453169
rs17770336	9	28414625	C	T	0.677521	0.999737	-0.00383241	0.00149574	0.01	6.418e-06	453169
rs1788808	18	21090023	A	G	0.505066	0.996949	0.00879279	0.00140352	3.7e-10	3.865e-05	453169
rs1799507	12	16427314	G	A	0.856437	0.996131	-0.00296287	0.00199796	0.14	2.159e-06	453169
rs1799892	16	3707409	G	C	0.679631	0.995817	-0.00857689	0.00150255	1.1e-08	3.203e-05	453169
rs1805123	7	150645534	T	G	0.75472	1	0.0058422	0.00162758	0.00033	1.264e-05	453169
rs181179291	16	2787062	A	C	0.989001	0.965107	-0.0192989	0.00683708	0.0048	8.103e-06	453169
rs181617194	12	122011598	T	C	0.958742	0.835918	5.53647e-05	0.00384348	0.99	2.425e-10	453169
rs183315407	1	46201427	G	A	0.959739	0.991366	0.00456187	0.00357035	0.2	1.608e-06	453169
rs1834144	18	40744790	C	A	0.626766	0.995728	0.00682819	0.00145237	2.6e-06	2.181e-05	453169
rs1840660	7	114352615	G	A	0.611666	0.98513	0.00144444	0.00144545	0.32	9.912e-07	453169
rs1865341	9	8845911	C	T	0.238421	0.993853	-0.000603365	0.00164963	0.71	1.322e-07	453169
rs187067151	20	29539588	G	T	0.965963	0.902057	0.00544003	0.00406083	0.18	1.946e-06	453169
rs1899689	7	121964349	C	T	0.610356	0.998814	-0.00309519	0.00143539	0.031	4.557e-06	453169
rs1905616	8	93235675	G	A	0.66871	0.99857	0.000790488	0.00148804	0.6	2.769e-07	453169
rs192829047	5	173277247	T	C	0.984352	0.908494	-0.00818526	0.0059112	0.17	2.064e-06	453169
rs1933437	13	28624294	G	A	0.374865	1	0.0141194	0.00144563	1.6e-22	9.344e-05	453169
rs1964926	21	42653121	A	G	0.354052	0.992207	-0.00282515	0.0014692	0.054	3.651e-06	453169
rs1987960	20	30649834	T	C	0.0475408	0.947743	-0.00565789	0.00338014	0.094	2.899e-06	453169
rs199569565	11	130749351	TAG	T	0.465898	0.994393	-0.00524983	0.00140777	0.00019	1.372e-05	453169
rs199623362	16	9407038	C	T	0.457528	0.894026	-0.00102073	0.00148819	0.49	5.172e-07	453169
rs200090476	1	1866376	G	A	0.497774	0.917065	-0.0062654	0.00146097	1.8e-05	1.963e-05	453169
rs200519957	18	56878075	A	AG	0.834012	0.993298	0.00805193	0.00188844	2e-05	1.795e-05	453169
rs200744777	20	6609610	T	G	0.561375	0.987873	-0.0121414	0.00142158	1.3e-17	7.26e-05	453169
rs200769207	6	64174931	C	CA	0.500712	0.910912	-0.00443805	0.00146716	0.0025	9.848e-06	453169
rs200876443	19	50363585	CAG	C	0.96462	1	-0.0241575	0.00378882	1.8e-10	3.983e-05	453169
rs201102222	10	134005569	A	AT	0.433994	0.993042	0.00208249	0.00141963	0.14	2.131e-06	453169
rs201180329	8	47858698	G	GA	0.969234	0.93719	0.0119361	0.004186	0.0044	8.497e-06	453169
rs201413548	12	49600730	G	GA	0.746626	0.9691	-0.0115537	0.00163544	1.6e-12	5.051e-05	453169
rs201475383	20	26273991	G	A	0.9663	0.941881	0.00695338	0.00399873	0.082	3.149e-06	453169
rs201666051	9	20920868	C	T	0.618198	0.988826	-0.00824202	0.00144933	1.3e-08	3.207e-05	453169
rs201955412	4	143668329	G	GA	0.629764	0.995103	-0.00185769	0.00145307	0.2	1.609e-06	453169
rs2034963	3	48170802	G	C	0.35132	0.980078	0.0110936	0.00147955	6.5e-14	5.609e-05	453169
rs2051559	4	3298800	T	C	0.867546	0.993014	-0.0103056	0.00207334	6.7e-07	2.441e-05	453169
rs2056477	7	2079744	G	C	0.771778	0.997182	0.00286244	0.00167073	0.087	2.886e-06	453169
rs2075637	16	4938280	T	C	0.438019	1	0.00198177	0.00141091	0.16	1.934e-06	453169
rs2083323	18	1856272	G	A	0.822294	0.99451	-0.00502045	0.00183758	0.0063	7.366e-06	453169
rs2114210	8	95595162	G	A	0.664094	0.99601	-0.00300396	0.00148513	0.043	4.026e-06	453169
rs212517	1	21577159	T	A	0.398321	0.993304	0.00877032	0.00143113	8.9e-10	3.687e-05	453169
rs2135745	9	109150784	C	G	0.2485	0.987217	-0.000775133	0.00162957	0.63	2.244e-07	453169
rs2141004	2	6194359	A	C	0.735808	0.995895	0.010043	0.00158813	2.6e-10	3.921e-05	453169
rs215634	7	32369148	A	G	0.388097	0.995483	0.00342828	0.00144182	0.017	5.582e-06	453169
rs2164300	4	67813017	C	T	0.480766	0.99167	-0.00124928	0.00140692	0.37	7.792e-07	453169
rs217672	14	62361021	A	C	0.72828	0.995366	0.0010237	0.00157946	0.52	4.148e-07	453169
rs2187642	12	11855624	A	C	0.37581	1	-0.011155	0.00144452	1.1e-14	5.838e-05	453169
rs2199936	4	89045331	A	G	0.113611	0.998577	-0.00645103	0.00220357	0.0034	8.382e-06	453169
rs2207894	20	54387343	C	T	0.808677	0.997725	0.0143441	0.00178112	8e-16	6.367e-05	453169
rs2229330	1	6649228	T	G	0.92759	1	-0.0197644	0.00269415	2.2e-13	5.247e-05	453169
rs2237025	4	55541879	T	C	0.444505	0.979352	-0.000286375	0.0014217	0.84	4.05e-08	453169
rs2237402	7	39449768	G	A	0.660972	0.999309	0.000771587	0.00147789	0.6	2.668e-07	453169
rs2238435	16	4014282	C	G	0.386247	0.995674	-0.0164841	0.00144201	2.9e-30	0.0001288	453169
rs2242258	10	75607168	T	C	0.741068	0.998056	-0.0091916	0.00159774	8.8e-09	3.242e-05	453169
rs2244669	20	54153869	T	C	0.676366	0.999513	-0.0089424	0.00149949	2.5e-09	3.501e-05	453169
rs2246623	17	74084449	C	T	0.553108	0.996155	0.00894629	0.00141015	2.2e-10	3.957e-05	453169
rs2247401	15	53156672	G	A	0.733175	0.987436	-0.0040738	0.00159356	0.011	6.493e-06	453169
rs2253310	6	108888593	C	G	0.373748	0.99712	-0.00513583	0.00144726	0.00039	1.235e-05	453169
rs2268762	3	38516075	A	G	0.388067	0.998582	-0.00799938	0.001436	2.5e-08	3.039e-05	453169
rs2275241	9	129370576	G	A	0.628088	0.997963	-0.0104243	0.00144901	6.3e-13	5.077e-05	453169
rs2281148	20	36433288	T	C	0.749285	0.996126	-0.00978511	0.00161906	1.5e-09	3.597e-05	453169
rs2289379	7	44804225	C	T	0.60427	0.990281	0.00456786	0.00143821	0.0015	9.979e-06	453169
rs2307111	5	75003678	T	C	0.604907	1	0.00873564	0.00143338	1.1e-09	3.648e-05	453169
rs2343681	3	136535024	G	A	0.210923	0.99866	-0.00448858	0.00171542	0.0089	6.706e-06	453169
rs2349179	7	8404389	T	A	0.615818	0.985526	-0.00790048	0.00144944	5e-08	2.953e-05	453169
rs236660	7	75050086	T	C	0.428913	0.924783	-0.0013019	0.0014706	0.38	8.303e-07	453169
rs2378662	9	86707289	G	A	0.45641	0.988766	-0.00774768	0.00141226	4.1e-08	2.979e-05	453169
rs2396625	7	113028634	T	A	0.57862	0.984824	0.00144999	0.00142651	0.31	1.025e-06	453169
rs2417998	9	111958746	C	G	0.291576	0.991129	0.00595592	0.001548	0.00012	1.465e-05	453169
rs2425856	20	44911954	A	G	0.444163	1	0.00346127	0.00140968	0.014	5.915e-06	453169
rs2433733	2	230816703	G	A	0.322314	0.998135	0.000677671	0.00149722	0.65	2.006e-07	453169
rs2448241	14	102414767	G	A	0.899795	0.975862	0.00538568	0.00235902	0.022	5.231e-06	453169
rs2450444	10	93010383	G	A	0.651052	0.997815	0.00524826	0.00146881	0.00035	1.252e-05	453169
rs2516726	16	2095065	T	C	0.772109	0.987078	0.00239305	0.0016801	0.15	2.015e-06	453169
rs2542615	10	131128952	C	T	0.342139	0.978091	0.00220087	0.00149013	0.14	2.18e-06	453169
rs2583410	4	102182199	A	C	0.853006	0.998541	-0.00521108	0.00197876	0.0085	6.81e-06	453169
rs2594994	3	11339960	T	A	0.178094	0.998612	0.0154935	0.00183004	2.5e-17	7.027e-05	453169
rs2616143	8	20632022	G	A	0.680028	0.993591	0.000525574	0.00150562	0.73	1.202e-07	453169
rs262956	3	183486117	T	G	0.353154	0.993219	0.00141203	0.001469	0.34	9.109e-07	453169
rs2629881	3	59778271	C	T	0.22119	0.99402	-0.0106221	0.00169235	3.5e-10	3.887e-05	453169
rs2658797	11	93212254	C	T	0.517623	1	0.00324398	0.00140048	0.021	5.255e-06	453169
rs2678204	1	201800511	T	G	0.659718	0.995611	-0.00575334	0.00147707	9.8e-05	1.486e-05	453169
rs2680648	3	53777176	T	C	0.764703	0.99195	0.00842842	0.00165403	3.5e-07	2.556e-05	453169
rs2712667	12	99588917	G	C	0.356054	0.993807	0.00846304	0.0014674	8.1e-09	3.284e-05	453169
rs2715423	15	99511873	G	A	0.716196	1	0.00272711	0.00155396	0.079	3.023e-06	453169
rs2722406	7	24306762	C	T	0.715873	0.994397	-0.0121843	0.00155476	4.6e-15	6.039e-05	453169
rs2725371	8	30854033	A	G	0.303859	0.99064	-0.00349292	0.00152904	0.022	5.162e-06	453169
rs2735556	3	88105360	T	C	0.885665	0.999916	0.0172019	0.00219664	4.8e-15	5.993e-05	453169
rs2744801	1	41155486	C	T	0.663446	0.993069	0.000426584	0.00148449	0.77	8.126e-08	453169
rs2749929	6	131859814	T	C	0.790267	0.992594	-0.00546836	0.00172262	0.0015	9.913e-06	453169
rs2755253	1	67470843	C	T	0.291714	0.999566	0.00870349	0.0015392	1.6e-08	3.13e-05	453169
rs2767486	1	65991203	A	G	0.797514	0.996572	-0.0153791	0.00174285	1.1e-18	7.639e-05	453169
rs2837398	21	41427168	A	C	0.595776	0.999182	0.00140307	0.00142955	0.33	9.482e-07	453169
rs28394864	17	47450775	G	A	0.539816	0.991904	-0.00995471	0.00141296	1.9e-12	4.923e-05	453169
rs28408562	15	60917079	C	G	0.553002	0.998602	4.34146e-05	0.00140847	0.98	9.318e-10	453169
rs28462076	4	65696174	A	G	0.761729	0.984906	0.00622683	0.0016557	0.00017	1.407e-05	453169
rs28465175	15	53427155	A	G	0.93018	0.995744	0.0124189	0.00275744	6.7e-06	2.003e-05	453169
rs2863980	16	68301985	A	C	0.374279	0.995849	0.00857939	0.00144921	3.2e-09	3.448e-05	453169
rs2866720	7	70106310	C	T	0.614657	0.986838	-0.00147126	0.0014488	0.31	1.025e-06	453169
rs28711392	11	13349559	T	C	0.632865	0.981327	0.0058013	0.00146491	7.5e-05	1.564e-05	453169
rs28726372	1	84353839	T	C	0.692539	1	-0.00143742	0.00151646	0.34	8.799e-07	453169
rs2875762	6	124925032	G	C	0.757091	0.990596	-0.0051861	0.00163926	0.0016	9.892e-06	453169
rs28839214	4	145313641	G	T	0.601042	0.991277	-0.0038129	0.00143601	0.0079	6.972e-06	453169
rs28849840	12	50703384	G	A	0.649819	0.991926	0.0088813	0.00147161	1.6e-09	3.59e-05	453169
rs2939931	10	121636406	T	C	0.517188	0.997476	-0.00788378	0.00140336	1.9e-08	3.104e-05	453169
rs2958542	11	62181882	C	T	0.632298	0.983124	0.00824671	0.00146398	1.8e-08	3.162e-05	453169
rs2970356	15	90623540	C	G	0.679324	0.898048	-0.0104353	0.00158448	4.5e-11	4.744e-05	453169
rs29938	19	34311481	T	C	0.341254	0.996347	-0.00718062	0.00148152	1.3e-06	2.318e-05	453169
rs3013431	1	113242488	C	T	0.388477	0.997051	0.00868953	0.00143461	1.4e-09	3.588e-05	453169
rs3118252	9	25115154	G	C	0.416563	0.989398	-0.00830965	0.00142919	6.1e-09	3.356e-05	453169
rs3125326	10	63053788	A	C	0.39151	0.977812	-0.00447857	0.00145018	0.002	9.557e-06	453169
rs3129942	6	32338283	G	T	0.742436	1	-0.0139298	0.00159838	2.9e-18	7.421e-05	453169
rs3172332	3	153973408	T	C	0.634338	0.995804	0.00798478	0.00145569	4.1e-08	2.958e-05	453169
rs3181269	11	33755956	C	T	0.745591	0.998735	0.00937821	0.00160653	5.3e-09	3.337e-05	453169
rs329118	5	133861663	C	T	0.580515	0.997219	0.00348515	0.00142053	0.014	5.916e-06	453169
rs329651	11	133767622	G	T	0.196058	0.987118	-0.00714295	0.00177283	5.6e-05	1.608e-05	453169
rs34196306	6	27425644	G	C	0.893449	0.980336	-0.019962	0.00228684	2.6e-18	7.587e-05	453169
rs34222832	7	137410348	T	TA	0.661605	0.977895	-0.00648789	0.00149591	1.4e-05	1.885e-05	453169
rs34234485	2	219441689	C	CA	0.46095	0.922682	0.0076623	0.001458	1.5e-07	2.918e-05	453169
rs34234711	3	82709447	G	T	0.638497	0.998067	-0.00308645	0.00145711	0.034	4.398e-06	453169
rs34260097	6	100727703	T	G	0.776056	1	-0.0178199	0.00167851	2.5e-26	0.0001104	453169
rs34292685	11	64049021	C	T	0.838208	0.999925	0.00532829	0.00189986	0.005	7.7e-06	453169
rs34298980	6	40409243	T	C	0.491242	0.898657	0.00589506	0.00147582	6.5e-05	1.737e-05	453169
rs34373881	3	20432033	G	A	0.724699	0.993172	0.00193721	0.00157144	0.22	1.497e-06	453169
rs34413363	3	156959498	T	TA	0.702586	0.91601	-0.00304593	0.00160072	0.057	3.877e-06	453169
rs34517439	1	78450517	C	A	0.87821	0.971771	-0.0137423	0.00216441	2.2e-10	4.04e-05	453169
rs34542489	17	51917844	A	C	0.590246	0.991161	0.00249038	0.00143065	0.082	3e-06	453169
rs34661722	16	51447339	C	CA	0.777829	0.997833	0.00958367	0.00168468	1.3e-08	3.174e-05	453169
rs34688745	14	47298299	T	TA	0.502102	0.970655	0.00457053	0.001422	0.0013	1.044e-05	453169
rs34728216	6	56210163	C	CAT	0.762383	0.987832	-0.00993814	0.00165459	1.9e-09	3.578e-05	453169
rs34732995	5	122699198	C	CTA	0.538293	0.997746	0.00537693	0.00140502	0.00013	1.437e-05	453169
rs347551	5	119389031	C	G	0.527662	0.966743	-0.00312315	0.00142529	0.028	4.862e-06	453169
rs34778589	22	50709957	A	C	0.916868	0.993044	-0.0102975	0.002551	5.4e-05	1.616e-05	453169
rs34811474	4	25408838	G	A	0.76914	1	0.0101915	0.00166266	8.8e-10	3.689e-05	453169
rs34898535	16	31025641	C	T	0.622254	0.997275	0.00668387	0.00144515	3.7e-06	2.1e-05	453169
rs34994596	15	80991447	T	C	0.702696	1	0.00479293	0.00153333	0.0018	9.598e-06	453169
rs35006536	18	52492700	G	GTC	0.76607	0.997515	-0.0127901	0.00165776	1.2e-14	5.863e-05	453169
rs35159593	12	103651399	G	GA	0.673906	0.994699	0.00779668	0.00149866	2e-07	2.672e-05	453169
rs35162296	6	26318262	C	T	0.894147	0.999963	-0.020031	0.00227175	1.2e-18	7.595e-05	453169
rs35193668	13	33092929	C	T	0.63894	0.998541	0.00567685	0.00146101	0.0001	1.487e-05	453169
rs35221880	12	133301500	T	C	0.268227	0.991552	0.00474918	0.00158695	0.0028	8.854e-06	453169
rs35422050	8	76862206	A	AC	0.586421	0.998082	0.0166821	0.00142419	1.1e-31	0.000135	453169
rs35585441	7	5539725	T	TA	0.165794	0.818268	0.00240622	0.00208011	0.25	1.602e-06	453169
rs35596673	11	49271525	A	AT	0.709448	0.979883	0.00870802	0.00155899	2.3e-08	3.126e-05	453169
rs35775580	7	130420740	A	G	0.953004	1	0.0133059	0.00331047	5.8e-05	1.586e-05	453169
rs35809007	2	47019521	G	A	0.636705	0.989912	0.00433658	0.00145942	0.003	8.7e-06	453169
rs35843836	5	88798726	A	T	0.632745	0.998407	-0.00427701	0.00145356	0.0033	8.502e-06	453169
rs35852935	4	17991522	A	C	0.964436	0.982884	0.000688259	0.00382286	0.86	3.25e-08	453169
rs35894137	8	43071838	C	T	0.919131	0.995694	0.00782468	0.00257402	0.0024	9.102e-06	453169
rs35953086	8	57161551	C	CT	0.629396	0.99473	0.0081594	0.00145262	1.9e-08	3.106e-05	453169
rs35957544	8	73440371	G	T	0.425673	0.997678	0.00133009	0.00141988	0.35	8.65e-07	453169
rs36007635	6	163009335	G	A	0.862284	0.998994	0.00259146	0.00203364	0.2	1.595e-06	453169
rs36131051	3	107888841	T	G	0.794869	0.978115	0.000799476	0.00175023	0.65	2.084e-07	453169
rs368370337	12	24628938	A	AT	0.518345	0.960499	0.00843066	0.00142844	3.6e-09	3.549e-05	453169
rs369929101	5	158433655	TAAAAAAAAAAAAAAAAAAA	T	0.360326	0.962741	-0.00888859	0.00148594	2.2e-09	3.642e-05	453169
rs3737992	1	33234128	G	A	0.831	0.999117	0.00309906	0.00186565	0.097	2.698e-06	453169
rs373931589	2	27840772	C	CA	0.789332	0.928524	-0.00403247	0.00177626	0.023	5.408e-06	453169
rs3748126	7	76632736	C	G	0.187649	0.927921	0.0131658	0.00186212	1.5e-12	5.285e-05	453169
rs3753639	1	154986091	T	C	0.756236	0.988148	-0.00137505	0.0016381	0.4	6.971e-07	453169
rs3762444	1	2427712	C	T	0.545548	0.985193	0.0050146	0.001415	0.00039	1.247e-05	453169
rs377105227	15	47844989	T	TTA	0.330487	0.96789	-0.00868697	0.00151323	9.4e-09	3.339e-05	453169
rs3782860	12	361996	C	T	0.454267	0.991982	-0.00879158	0.00140837	4.3e-10	3.832e-05	453169
rs3791478	2	240064139	T	C	0.890549	0.977798	0.0124909	0.00226463	3.5e-08	3.042e-05	453169
rs3806114	6	20482335	G	A	0.331743	0.979566	0.00152136	0.00150373	0.31	1.026e-06	453169
rs3810291	19	47569003	G	A	0.324953	1	-0.0147598	0.00149533	5.6e-23	9.558e-05	453169
rs3810304	19	30861683	A	G	0.22577	1	0.0102942	0.00167796	8.5e-10	3.705e-05	453169
rs3814883	16	29994922	C	T	0.517555	0.991451	-0.00608049	0.00140575	1.5e-05	1.846e-05	453169
rs3815156	17	29685150	A	G	0.82365	0.992874	-0.0103193	0.00184421	2.2e-08	3.093e-05	453169
rs3817428	15	89415247	C	G	0.735103	1	-0.0107532	0.00158826	1.3e-11	4.503e-05	453169
rs3823674	7	50571996	C	T	0.572244	0.994037	0.00482935	0.00141878	0.00066	1.142e-05	453169
rs3840590	7	77827064	G	GA	0.647187	0.975537	0.00851967	0.00148268	9.1e-09	3.315e-05	453169
rs3902951	14	69789755	T	G	0.762853	0.978115	-0.00473075	0.00166608	0.0045	8.097e-06	453169
rs3931548	9	103113652	C	A	0.618149	0.959763	-0.0054021	0.00146925	0.00024	1.378e-05	453169
rs396354	2	86850022	T	C	0.284406	0.993442	0.00135148	0.00155461	0.38	7.435e-07	453169
rs39862	5	66185151	T	C	0.717446	0.994543	0.0116463	0.00155705	7.4e-14	5.499e-05	453169
rs403694	21	46567625	C	T	0.462687	0.994314	-0.00185341	0.00141129	0.19	1.708e-06	453169
rs4074404	1	187683956	T	A	0.840611	0.990213	-0.0126796	0.00192281	4.3e-11	4.308e-05	453169
rs409696	2	147900651	G	A	0.423716	0.99679	0.0015337	0.00141787	0.28	1.149e-06	453169
rs412243	16	339672	T	C	0.621245	0.996945	0.00408456	0.00144641	0.0047	7.851e-06	453169
rs41310284	10	102447647	C	A	0.898985	0.983602	0.0205882	0.00234105	1.4e-18	7.698e-05	453169
rs429358	19	45411941	T	C	0.845733	1	-0.00345716	0.00194143	0.075	3.119e-06	453169
rs435775	6	97237609	A	G	0.252094	0.997213	-0.0100337	0.00161534	5.2e-10	3.796e-05	453169
rs4359193	11	28527705	G	C	0.497525	0.992394	-0.0113348	0.00140507	7.2e-16	6.424e-05	453169
rs4419475	4	96150044	A	T	0.59261	0.995988	0.0011466	0.00142559	0.42	6.348e-07	453169
rs4467770	6	12086826	G	A	0.268921	0.989763	-0.00627603	0.00158582	7.6e-05	1.549e-05	453169
rs4482463	2	205375909	C	A	0.0770298	0.990042	0.00948137	0.00263142	0.00031	1.278e-05	453169
rs4500770	16	74658430	A	T	0.637193	0.997023	0.000210165	0.00145802	0.89	2.042e-08	453169
rs4525496	16	20209910	G	A	0.859669	0.806875	0.0123225	0.00224741	4.2e-08	3.664e-05	453169
rs4545941	19	16534207	T	C	0.831369	0.971231	-0.0108851	0.00190318	1.1e-08	3.322e-05	453169
rs45521740	19	2245622	G	A	0.942508	1	-0.00873471	0.00301328	0.0037	8.268e-06	453169
rs4572029	10	70889053	A	G	0.794818	0.982529	0.0111276	0.00174963	2e-10	4.039e-05	453169
rs4575195	10	114765747	C	A	0.686634	0.995593	0.00443759	0.00151179	0.0033	8.474e-06	453169
rs4658403	1	243832560	C	T	0.166309	0.998319	0.00012907	0.00188081	0.95	4.62e-09	453169
rs4660586	1	42407229	C	T	0.260631	0.993861	-0.000648076	0.00159843	0.69	1.619e-07	453169
rs4663213	2	236807893	G	A	0.221788	0.982097	0.00102759	0.00169683	0.54	3.645e-07	453169
rs4671328	2	58935282	T	G	0.448702	0.982423	0.00562869	0.00141737	7.2e-05	1.567e-05	453169
rs4671358	2	60164634	T	A	0.407197	0.995203	-0.00115238	0.00142635	0.42	6.411e-07	453169
rs4674373	2	220156474	C	G	0.828879	0.995583	0.00495494	0.00185852	0.0077	6.965e-06	453169
rs4677156	3	72417857	A	T	0.230804	0.977778	0.00924136	0.0016795	3.7e-08	3.032e-05	453169
rs4677813	3	194863860	T	C	0.750189	0.999387	0.00559634	0.00161672	0.00054	1.174e-05	453169
rs4688359	3	61198880	C	T	0.626072	0.997169	0.0130228	0.00144862	2.5e-19	7.941e-05	453169
rs4714431	6	41168337	A	C	0.625454	1	0.00361907	0.00144494	0.012	6.137e-06	453169
rs4723263	7	33194826	G	C	0.566915	0.999789	-0.00834008	0.00141268	3.6e-09	3.416e-05	453169
rs473837	8	60906881	G	T	0.64772	0.998076	-0.00101799	0.00146668	0.49	4.729e-07	453169
rs4739558	8	38337264	A	G	0.399483	0.996011	0.00830038	0.00143062	6.6e-09	3.306e-05	453169
rs4744246	9	96254464	A	G	0.656346	0.995386	-0.0157518	0.00147886	1.7e-26	0.0001119	453169
rs4759073	12	54653258	G	A	0.590095	0.999005	0.000441342	0.00142151	0.76	9.423e-08	453169
rs4759228	12	56508409	G	C	0.704732	0.991554	0.00186377	0.00153897	0.23	1.446e-06	453169
rs4771106	13	27929146	T	C	0.24532	0.995172	-0.0124432	0.00163264	2.5e-14	5.733e-05	453169
rs4790292	17	1824305	C	A	0.846299	0.993327	0.00780276	0.00195073	6.3e-05	1.584e-05	453169
rs4806814	19	1860147	G	A	0.84213	0.977923	-0.00209456	0.00194412	0.28	1.167e-06	453169
rs4813224	20	16546846	T	C	0.262182	0.994145	-0.00202879	0.00159577	0.2	1.592e-06	453169
rs4908677	1	7738180	C	T	0.520132	0.983176	0.000786795	0.00141273	0.58	3.09e-07	453169
rs4911382	20	32553095	C	T	0.414559	0.996695	-0.00223361	0.00142561	0.12	2.422e-06	453169
rs4916229	1	171443368	C	G	0.904445	0.994044	0.000355821	0.00238506	0.88	2.188e-08	453169
rs4932200	15	89349708	A	G	0.517228	0.990402	0.00829324	0.00140774	3.8e-09	3.435e-05	453169
rs4969472	17	79976425	G	A	0.442996	0.987385	-0.00123918	0.00142053	0.38	7.578e-07	453169
rs4971239	1	203491150	G	A	0.830859	0.982093	-0.00946801	0.00188296	4.9e-07	2.52e-05	453169
rs4989244	9	102100348	G	A	0.567822	0.997487	0.00262536	0.00141526	0.064	3.383e-06	453169
rs4993225	9	27828358	T	G	0.295783	0.991895	-0.00846809	0.0015414	3.9e-08	2.987e-05	453169
rs529200	3	173114305	A	G	0.47215	0.997745	-0.00323087	0.00140407	0.021	5.203e-06	453169
rs529793121	6	101215651	A	AT	0.563207	0.924527	-0.00893358	0.00146764	1.2e-09	3.927e-05	453169
rs530265334	2	243567	T	TA	0.309533	0.963039	0.00515043	0.00154123	0.00083	1.134e-05	453169
rs534930508	14	40104783	A	AGGAGT	0.86564	0.905023	-0.00328013	0.00215533	0.13	2.503e-06	453169
rs538579	3	62711674	G	C	0.685061	0.99564	-0.00841291	0.00150928	2.5e-08	3.054e-05	453169
rs539787360	5	66162744	TTTTG	T	0.364134	0.984281	-0.00850187	0.0014648	6.5e-09	3.347e-05	453169
rs540893248	3	12906432	C	T	0.993649	0.963851	-0.0378767	0.00896422	2.4e-05	1.811e-05	453169
rs543124501	22	40677499	A	AT	0.677019	0.9748	0.0116114	0.0015178	2e-14	5.896e-05	453169
rs543874	1	177889480	A	G	0.794752	1	-0.0470912	0.00173201	8.8e-163	0.0007235	453169
rs544200874	4	20124826	C	T	0.91859	0.851757	-0.00870715	0.00277259	0.0017	1.134e-05	453169
rs544871667	1	174497039	C	CT	0.93331	0.757784	0.0125723	0.00321385	9.2e-05	1.968e-05	453169
rs544957562	9	33978015	A	T	0.845581	0.877522	0.0057771	0.00206631	0.0052	8.716e-06	453169
rs547065676	5	55857548	A	AT	0.809248	0.985372	0.010965	0.001794	9.8e-10	3.712e-05	453169
rs548235873	10	104633053	A	ATTT	0.778185	0.992391	-0.00650067	0.00169401	0.00012	1.459e-05	453169
rs548695220	5	60729302	G	GT	0.654756	0.978181	0.01147	0.00148753	1.3e-14	5.948e-05	453169
rs55678940	17	21251092	C	CTGTAAAGAAA	0.500634	0.899606	8.75424e-05	0.00147662	0.95	3.832e-09	453169
rs557114450	6	104819501	G	GA	0.807054	0.967191	0.00136865	0.00180105	0.45	5.834e-07	453169
rs55726687	12	991306	G	A	0.79024	0.997091	-0.0145374	0.00171837	2.7e-17	7.006e-05	453169
rs557709815	3	48869729	C	CA	0.88597	0.822831	0.0039642	0.0024216	0.1	3.175e-06	453169
rs55838622	5	95711605	A	C	0.753648	0.935173	-0.00672676	0.00167962	6.2e-05	1.68e-05	453169
rs55880046	16	19941557	T	G	0.857664	0.999546	0.0298592	0.00200506	3.7e-50	0.0002177	453169
rs55896564	8	11447093	G	A	0.465195	0.989149	0.00909985	0.00141185	1.2e-10	4.12e-05	453169
rs559231	18	39644247	G	T	0.60699	0.992215	-0.00909198	0.0014411	2.8e-10	3.944e-05	453169
rs55931203	17	65854602	C	T	0.812733	0.979121	-0.00194623	0.00181537	0.28	1.153e-06	453169
rs559487775	11	65596509	T	TA	0.651686	0.94804	-0.0121306	0.00150664	8.2e-16	6.68e-05	453169
rs559741848	2	203065430	C	CTTTTT	0.21443	0.879093	0.00362082	0.00181626	0.046	4.417e-06	453169
rs560197932	2	172933248	C	CT	0.723761	0.944265	-0.00387277	0.00160756	0.016	5.997e-06	453169
rs56094641	16	53806453	A	G	0.595371	0.999622	-0.0472308	0.0014269	3e-240	0.001075	453169
rs560987445	6	22732173	T	TAATAAACCACTTCAACTTCTGAAGTTCCAG	0.851075	0.996108	-0.0118168	0.0019709	2e-09	3.54e-05	453169
rs562044398	10	76101122	C	CA	0.868335	0.962295	-0.00635221	0.00210867	0.0026	9.227e-06	453169
rs56220792	5	105874890	C	CT	0.423587	0.985262	-0.00292444	0.00142845	0.041	4.176e-06	453169
rs56270766	1	91200757	G	GT	0.631345	0.992231	0.00197366	0.00145583	0.18	1.813e-06	453169
rs567230078	6	43588227	T	A	0.973181	0.998037	0.00446165	0.00434155	0.3	1.039e-06	453169
rs56728797	13	99243572	G	GA	0.695496	0.972059	0.000347478	0.00154457	0.82	5.114e-08	453169
rs56803094	15	99222509	A	G	0.773245	0.992863	0.00595473	0.0016794	0.00039	1.243e-05	453169
rs572544808	11	46372405	C	CT	0.811548	0.944549	-0.0118565	0.00184026	1.2e-10	4.3e-05	453169
rs57488047	15	79403002	T	C	0.5316	0.985816	0.00378565	0.00141436	0.0074	7.137e-06	453169
rs575840515	1	80796649	A	G	0.709906	0.979565	-0.00192009	0.00155495	0.22	1.518e-06	453169
rs57590313	4	113323430	C	A	0.80729	0.94566	-0.00695689	0.00182753	0.00014	1.506e-05	453169
rs57654548	3	125196904	C	A	0.873846	0.945041	0.00195576	0.00216955	0.37	8.433e-07	453169
rs5804250	13	66204127	C	CT	0.424661	0.990934	0.0120527	0.00142596	2.9e-17	7.098e-05	453169
rs58084604	18	57849429	C	T	0.766902	0.999623	-0.033156	0.00165635	3.9e-89	0.000393	453169
rs5817557	16	65939977	C	CT	0.415479	0.944983	0.00835099	0.0014615	1.1e-08	3.387e-05	453169
rs5822974	18	7548483	T	TA	0.809913	0.985973	0.00986291	0.00179757	4.1e-08	2.995e-05	453169
rs5824977	18	50441033	T	TAGA	0.137035	0.992038	-0.00541725	0.00204337	0.008	6.941e-06	453169
rs58351927	17	5297038	A	G	0.697835	0.999386	-0.000160205	0.00152883	0.92	1.082e-08	453169
rs5852911	3	138112533	T	TTTC	0.190567	0.991963	0.0134755	0.00178684	4.6e-14	5.602e-05	453169
rs5882386	7	13112814	CA	C	0.796856	0.946774	0.00975786	0.00179001	5e-08	3.083e-05	453169
rs59428052	2	53861389	A	G	0.851083	0.921044	0.00834958	0.00204489	4.4e-05	1.767e-05	453169
rs59484402	1	230302838	C	CT	0.387968	0.974583	0.000877756	0.00145435	0.55	3.659e-07	453169
rs59644697	6	41721682	G	GT	0.625237	0.973928	-0.0104865	0.00146387	7.9e-13	5.153e-05	453169
rs59714050	3	141267294	T	A	0.933673	0.999164	-0.0228199	0.00281485	5.2e-16	6.45e-05	453169
rs59893724	5	80830788	A	G	0.756352	0.997326	0.00614518	0.00163174	0.00017	1.392e-05	453169
rs601338	19	49206674	G	A	0.49204	1	0.00937556	0.00139988	2.1e-11	4.394e-05	453169
rs6029180	20	39178923	A	G	0.673959	0.977785	-0.00453916	0.00150928	0.0026	9.055e-06	453169
rs6030803	20	41986507	T	C	0.873489	0.988854	0.0043266	0.00211634	0.041	4.137e-06	453169
rs60497719	19	33971746	G	A	0.70965	0.916685	-0.000418221	0.00161549	0.8	7.208e-08	453169
rs6050446	20	25195509	A	G	0.0325877	0.98259	-0.00668185	0.00397501	0.093	2.815e-06	453169
rs6069625	20	54747469	A	G	0.726597	0.976887	0.00354963	0.00158885	0.025	5.006e-06	453169
rs6075658	20	2094078	T	C	0.530781	0.999468	0.00243968	0.00140415	0.082	2.965e-06	453169
rs61217499	12	108417780	G	C	0.780037	0.979323	0.00162451	0.00170688	0.34	9.056e-07	453169
rs61746970	19	51132746	G	A	0.960851	0.954902	-0.00888246	0.00369355	0.016	5.936e-06	453169
rs61754230	12	72179446	C	T	0.980265	1	-0.00982579	0.00503197	0.051	3.735e-06	453169
rs61813324	1	156049877	C	T	0.864324	0.967357	-0.00536274	0.00207261	0.0097	6.745e-06	453169
rs61903695	11	89922417	A	G	0.745081	0.999211	-0.00189429	0.00160929	0.24	1.363e-06	453169
rs61909165	11	134589355	T	A	0.826017	0.985757	-0.00886833	0.00186006	1.9e-06	2.261e-05	453169
rs61936936	12	116391685	A	T	0.900038	0.992329	-0.0135294	0.00234389	7.8e-09	3.294e-05	453169
rs61937656	12	39483502	G	A	0.773702	0.99447	0.0117312	0.00167808	2.7e-12	4.819e-05	453169
rs61971082	13	86494667	T	G	0.716165	1	0.000158369	0.00155568	0.92	1.02e-08	453169
rs61978655	14	30491807	G	A	0.961364	0.992921	-0.033958	0.00364734	1.3e-20	8.566e-05	453169
rs61986330	14	73314450	C	A	0.725696	0.997054	0.0036361	0.00157158	0.021	5.264e-06	453169
rs61992671	14	101531854	A	G	0.507904	0.914115	0.00759344	0.00146493	2.2e-07	2.882e-05	453169
rs62004865	15	74207695	T	A	0.894058	0.988796	-0.0117839	0.00228844	2.6e-07	2.631e-05	453169
rs62032001	16	49065630	A	C	0.802785	0.987939	-0.0104052	0.00176934	4.1e-09	3.428e-05	453169
rs62048187	15	38117049	G	C	0.682898	0.967296	-0.00841416	0.00153206	4e-08	3.066e-05	453169
rs62106258	2	417167	T	C	0.951459	1	0.080258	0.00325353	2.4e-134	0.000595	453169
rs62134189	2	45046339	A	G	0.896658	0.975862	0.0141902	0.00232451	1e-09	3.732e-05	453169
rs62175963	2	161339964	T	C	0.576706	0.99817	0.00897371	0.00141452	2.2e-10	3.932e-05	453169
rs62259692	3	51847709	G	A	0.9386	0.946923	0.00137013	0.00299644	0.65	2.164e-07	453169
rs62277889	2	198783693	C	T	0.703219	0.896681	0.00643909	0.00161717	6.8e-05	1.731e-05	453169
rs62355615	5	106877108	T	C	0.778209	0.943617	-0.00265951	0.00173435	0.13	2.442e-06	453169
rs62425398	6	166416028	C	A	0.893663	0.985019	-0.0153325	0.00228405	1.9e-11	4.468e-05	453169
rs62621197	19	8670147	C	T	0.962835	0.928819	-0.023491	0.00384761	1e-09	3.949e-05	453169
rs6265	11	27679916	C	T	0.811547	1	0.0117244	0.00179054	5.8e-11	4.205e-05	453169
rs630602	1	54728864	G	C	0.393414	0.989624	-0.0101746	0.00143972	1.6e-12	4.941e-05	453169
rs6452788	5	87712913	G	A	0.759627	0.997855	0.00821711	0.00163982	5.4e-07	2.466e-05	453169
rs6478538	9	124627012	A	G	0.322821	0.998947	-0.000543355	0.00149892	0.72	1.291e-07	453169
rs6507054	18	31248323	T	C	0.415805	0.99791	0.000855248	0.00142233	0.55	3.554e-07	453169
rs6511826	19	12706991	G	A	0.0868843	0.980306	0.00549329	0.0025076	0.028	4.788e-06	453169
rs651533	1	82375561	T	A	0.243821	0.995243	0.00458512	0.00163029	0.0049	7.752e-06	453169
rs6530737	8	14095763	A	G	0.348838	0.999365	0.00140357	0.00146782	0.34	8.95e-07	453169
rs6575340	14	94023972	G	A	0.363991	0.99437	-0.00570199	0.00146007	9.4e-05	1.505e-05	453169
rs6577497	1	8605667	A	T	0.614272	0.998915	0.00806032	0.00143418	1.9e-08	3.079e-05	453169
rs6583310	3	196170985	G	C	0.561245	0.99063	-0.00323372	0.00141516	0.022	5.15e-06	453169
rs6597653	9	133788465	G	C	0.602596	0.99008	-0.00308642	0.00143709	0.032	4.562e-06	453169
rs6601451	8	10243681	C	G	0.48458	0.994237	0.00780724	0.00140337	2.6e-08	3.045e-05	453169
rs6606686	12	110903380	G	C	0.319388	0.999461	0.00598244	0.00150154	6.8e-05	1.556e-05	453169
rs661878	11	29188691	A	G	0.866936	0.999055	0.0137266	0.00206137	2.8e-11	4.347e-05	453169
rs66460909	20	51195387	G	A	0.8077	0.991691	0.00529414	0.00178511	0.003	8.707e-06	453169
rs6669341	1	47678458	A	G	0.417338	1	0.00629223	0.00141818	9.1e-06	1.926e-05	453169
rs6679458	1	96946253	G	T	0.409353	0.999504	-0.00669042	0.00142049	2.5e-06	2.165e-05	453169
rs6685497	1	7031225	T	A	0.579609	0.995397	0.00814036	0.00141973	9.8e-09	3.229e-05	453169
rs6719507	2	29733801	G	A	0.558383	0.997133	0.00782016	0.00140955	2.9e-08	3.016e-05	453169
rs67257872	11	8530218	A	G	0.553292	0.998743	0.00702533	0.00140894	6.2e-07	2.44e-05	453169
rs6752979	2	81741750	G	A	0.683257	1	-0.00366158	0.00150305	0.015	5.803e-06	453169
rs6761463	2	50201547	G	C	0.1622	0.994379	0.00365293	0.00189957	0.054	3.627e-06	453169
rs67679818	7	110672704	C	T	0.417621	0.984609	0.00780733	0.00142954	4.7e-08	2.965e-05	453169
rs6798941	3	52893465	C	T	0.704403	0.993657	-0.00517975	0.00153929	0.00077	1.117e-05	453169
rs680071	11	103088414	T	C	0.119403	0.998841	-0.0061445	0.00215959	0.0044	7.94e-06	453169
rs68015088	18	51484010	G	A	0.654098	0.993848	0.00809776	0.00147872	4.3e-08	2.967e-05	453169
rs68069729	14	40762264	T	C	0.810281	0.996077	0.00634239	0.00178833	0.00039	1.237e-05	453169
rs6823268	4	145982563	A	G	0.628532	0.999352	-0.00232051	0.00144938	0.11	2.514e-06	453169
rs6843852	4	162132758	C	T	0.492297	0.996553	-0.00477232	0.00140135	0.00066	1.138e-05	453169
rs686431	6	35974217	C	T	0.981257	0.982749	-0.030147	0.00519975	6.7e-09	3.343e-05	453169
rs6938973	6	98421721	T	C	0.398676	0.999334	0.00592985	0.00143119	3.4e-05	1.686e-05	453169
rs6963840	7	78144371	C	T	0.844199	0.996104	-0.00682665	0.00193446	0.00042	1.226e-05	453169
rs6974282	7	100098295	C	T	0.804155	0.983193	0.0100575	0.00177797	1.5e-08	3.186e-05	453169
rs6979832	7	127856276	A	G	0.503006	0.989228	-0.00938812	0.00140943	2.7e-11	4.407e-05	453169
rs698147	5	3513485	A	G	0.456461	0.994823	0.00140947	0.00140726	0.32	9.858e-07	453169
rs7012648	8	28091482	G	A	0.414981	0.994668	-0.00973898	0.00142575	8.4e-12	4.605e-05	453169
rs7020196	9	12289527	C	T	0.419679	0.963015	0.000549112	0.00144344	0.7	1.469e-07	453169
rs7020564	9	109670016	A	T	0.702174	0.972823	0.00997181	0.00155313	1.4e-10	4.159e-05	453169
rs7038966	9	73777777	C	T	0.588642	0.987057	-0.00364116	0.00143117	0.011	6.421e-06	453169
rs7084503	10	2666859	T	C	0.491843	0.989606	0.0128811	0.0014078	5.7e-20	8.294e-05	453169
rs7102934	11	84648068	T	C	0.687506	0.980758	-0.00507238	0.00152563	0.00088	1.106e-05	453169
rs7103389	11	881639	T	C	0.382148	0.980498	-0.00454425	0.00145309	0.0018	9.751e-06	453169
rs71169767	19	29156123	C	CA	0.545509	0.987385	0.00126315	0.00141565	0.37	7.912e-07	453169
rs71211068	8	15538727	C	CT	0.224314	0.86984	-0.00264234	0.0017974	0.14	2.43e-06	453169
rs7123283	11	122809055	C	T	0.525219	0.988794	0.00831904	0.0014111	3.7e-09	3.452e-05	453169
rs7132908	12	50263148	G	A	0.615537	1	-0.0312612	0.00144002	1.7e-104	0.0004625	453169
rs7145052	14	92461192	C	T	0.549319	0.999854	-0.00831198	0.00140939	3.7e-09	3.421e-05	453169
rs7145882	14	103255461	T	C	0.34231	0.997429	0.00819394	0.00147575	2.8e-08	3.023e-05	453169
rs71495049	10	34014435	G	A	0.916465	0.999338	-0.000315441	0.00253187	0.9	1.524e-08	453169
rs71630124	3	77648392	A	AATAG	0.419639	0.966851	0.00855124	0.00144243	3.1e-09	3.562e-05	453169
rs71641382	4	38679499	A	AGT	0.683216	0.84529	0.00977342	0.0016361	2.3e-09	4.135e-05	453169
rs7175642	15	59450079	T	G	0.341586	0.969481	0.00123055	0.00150197	0.41	6.811e-07	453169
rs7182917	15	52080803	T	C	0.549911	0.993046	0.00225249	0.0014142	0.11	2.512e-06	453169
rs7195386	16	24578458	T	C	0.491979	0.994638	0.00419237	0.00140347	0.0028	8.786e-06	453169
rs719802	11	113234679	T	C	0.385578	1	0.00386975	0.00143782	0.0071	7.095e-06	453169
rs7206608	16	82872628	C	G	0.678317	0.99675	4.59644e-05	0.00150007	0.98	9.22e-10	453169
rs7217460	17	65393344	G	A	0.770482	0.986274	0.00931829	0.0016779	2.8e-08	3.071e-05	453169
rs7230240	18	42597978	C	T	0.705419	0.998929	0.00274801	0.00153629	0.074	3.138e-06	453169
rs7239114	18	45921214	G	A	0.458349	0.985699	-0.0134876	0.00141723	1.8e-21	9.033e-05	453169
rs7255223	19	32824310	C	A	0.735259	0.996954	0.000437895	0.00158963	0.78	7.465e-08	453169
rs72618637	2	48953979	T	A	0.810545	0.964676	0.00631343	0.00181482	0.0005	1.224e-05	453169
rs7264802	20	62692440	A	G	0.251739	0.988435	-0.00223274	0.0016243	0.17	1.878e-06	453169
rs72652703	8	67209548	T	C	0.744433	0.991015	0.00485593	0.00161187	0.0026	8.972e-06	453169
rs72673947	8	118884379	A	G	0.893101	0.986449	-0.0118196	0.00227823	2.1e-07	2.668e-05	453169
rs72675820	4	130746149	A	C	0.357101	0.998833	0.009938	0.00146064	1e-11	4.535e-05	453169
rs72753485	9	96673230	G	C	0.903334	0.863558	-0.00364019	0.0025519	0.15	2.314e-06	453169
rs72755233	15	100692953	G	A	0.888558	1	-0.0176469	0.00222453	2.1e-15	6.167e-05	453169
rs72892910	6	50816887	G	T	0.827755	0.99531	-0.0246535	0.00185765	3.4e-40	0.0001733	453169
rs72910629	6	69761994	A	G	0.864006	0.988234	0.00226576	0.00205466	0.27	1.206e-06	453169
rs72917533	2	175238924	T	C	0.814306	0.991523	0.00464505	0.00180382	0.01	6.525e-06	453169
rs72976986	19	4050424	G	A	0.80983	0.984512	0.000618364	0.0018027	0.73	1.178e-07	453169
rs73026723	19	31017177	C	T	0.845759	0.997058	0.00948952	0.00193991	1e-06	2.349e-05	453169
rs7305424	12	118399491	A	T	0.657832	0.99128	-0.0104024	0.00148311	2.3e-12	4.871e-05	453169
rs7306710	12	66376091	T	C	0.47969	0.986784	0.00996155	0.00141048	1.6e-12	4.953e-05	453169
rs73085586	20	22430241	G	A	0.798751	0.999332	-0.00971214	0.00175212	3e-08	3.033e-05	453169
rs73213484	4	28489339	A	T	0.858841	0.996032	0.00123926	0.00201395	0.54	3.724e-07	453169
rs7354849	1	232765308	A	G	0.540843	0.990991	-0.00815381	0.0014102	7.4e-09	3.302e-05	453169
rs7355953	3	85792137	T	C	0.784962	0.991954	-0.0151808	0.00170925	6.6e-19	7.78e-05	453169
rs73619849	20	15809756	G	GA	0.872874	0.957314	-0.0201221	0.00214965	7.9e-21	8.986e-05	453169
rs738140	22	41884954	A	G	0.689843	0.993064	0.000926619	0.0015182	0.54	3.674e-07	453169
rs73982435	17	31473455	C	T	0.784163	0.997095	0.00754085	0.00170313	9.5e-06	1.925e-05	453169
rs740157	7	77055885	A	G	0.43255	0.990507	0.000164957	0.00141995	0.91	1.336e-08	453169
rs7424120	2	59313974	C	T	0.398085	0.993913	0.0039528	0.00143314	0.0058	7.488e-06	453169
rs7433076	3	90234502	T	A	0.522565	0.98383	-0.000927693	0.00140962	0.51	4.294e-07	453169
rs74618095	21	40683196	T	C	0.842011	0.984176	-0.00105528	0.0019344	0.59	2.963e-07	453169
rs749127773	13	59204780	CTT	C	0.50277	0.995429	-0.0116238	0.0014038	1.2e-16	6.755e-05	453169
rs74929176	17	54905494	C	T	0.773047	0.981073	0.00507516	0.0016874	0.0026	9.038e-06	453169
rs7498044	15	92573639	G	A	0.782638	0.979822	-0.000290588	0.00171613	0.87	2.873e-08	453169
rs7498665	16	28883241	A	G	0.600456	1	-0.0134886	0.0014312	4.3e-21	8.73e-05	453169
rs75001243	7	93216002	C	T	0.640117	0.996148	-0.0137392	0.00145963	4.8e-21	8.697e-05	453169
rs7503580	17	79087036	C	T	0.841844	0.985958	-0.0111229	0.00193299	8.7e-09	3.294e-05	453169
rs7511698	1	25015638	C	T	0.693718	1	0.00313077	0.00151829	0.039	4.165e-06	453169
rs7518221	1	225561346	T	C	0.352695	0.997959	0.00178803	0.00146483	0.22	1.46e-06	453169
rs7519259	1	66434743	G	A	0.471527	0.991783	-0.00664648	0.0014078	2.3e-06	2.202e-05	453169
rs752843328	12	124500722	GAA	G	0.778035	0.979113	-0.00395447	0.0017063	0.02	5.401e-06	453169
rs7536458	1	118864602	T	G	0.737635	0.999076	-0.0101349	0.0015886	1.8e-10	3.976e-05	453169
rs75387636	10	120278394	G	A	0.958457	1	-0.0212245	0.00350972	1.5e-09	3.587e-05	453169
rs7539903	1	209208033	T	A	0.38457	0.995851	0.00116134	0.00143839	0.42	6.384e-07	453169
rs7549358	1	115252609	G	C	0.35571	0.999151	0.00361761	0.00146102	0.013	5.999e-06	453169
rs7550711	1	110082886	C	T	0.973981	0.988976	-0.0484762	0.00441208	4.4e-28	0.0001191	453169
rs755841629	13	62713381	TGTGACTAATTTTCTTCTATAAG	T	0.651176	0.886578	-0.00249058	0.00156075	0.11	2.818e-06	453169
rs7564167	2	645190	A	G	0.0627988	0.962252	-0.0445013	0.00292965	4.1e-52	0.0002331	453169
rs7565437	2	65646966	T	C	0.590225	0.99038	0.00818239	0.00142577	9.5e-09	3.239e-05	453169
rs756700851	7	1271233	CT	C	0.204375	0.995834	0.00119299	0.00173951	0.49	4.628e-07	453169
rs75706763	2	145669168	A	G	0.948316	0.967154	-0.0121962	0.00320725	0.00014	1.458e-05	453169
rs757215203	4	170904080	CA	C	0.731158	0.956605	-0.00299043	0.00161483	0.064	3.516e-06	453169
rs759541351	3	158019780	GT	G	0.489116	0.938617	0.00574746	0.0014446	6.9e-05	1.651e-05	453169
rs75957461	19	11166163	C	T	0.945909	0.990775	-0.00505047	0.00311095	0.1	2.61e-06	453169
rs7601895	2	55281901	C	G	0.692223	0.98909	0.000277148	0.00152054	0.86	3.273e-08	453169
rs7606059	2	188152749	T	C	0.335053	0.981074	-0.0104987	0.00149573	2.2e-12	4.911e-05	453169
rs7619139	3	25110415	T	A	0.411293	0.992357	-0.00980824	0.00142669	6.2e-12	4.659e-05	453169
rs762705	3	50313527	A	C	0.839263	0.946544	0.010733	0.00195949	4.3e-08	3.108e-05	453169
rs76520838	15	47916618	C	T	0.966576	0.975052	-0.00409193	0.00394764	0.3	1.082e-06	453169
rs7656673	4	30840331	A	G	0.599358	0.998705	-0.0115396	0.00142921	6.8e-16	6.395e-05	453169
rs766615746	1	210336584	CTAAT	C	0.812405	0.99095	-0.00163851	0.00179646	0.36	8.183e-07	453169
rs76702514	1	195148296	C	G	0.789394	0.985708	0.00387441	0.00172659	0.025	4.991e-06	453169
rs767171141	4	45177546	AC	A	0.567072	0.994031	-0.0223479	0.00141901	7e-56	0.0002452	453169
rs767647218	6	10015295	TTA	T	0.649475	0.971472	0.010818	0.00148748	3.5e-13	5.329e-05	453169
rs76824303	3	62459819	A	C	0.900098	0.946886	0.00617315	0.00239586	0.01	6.853e-06	453169
rs768397327	15	84575367	CCACACACCA	C	0.484603	0.998277	0.00931375	0.00140356	3.2e-11	4.333e-05	453169
rs7719067	5	153538241	A	G	0.427582	1	0.0134965	0.00141391	1.4e-21	8.917e-05	453169
rs772168224	1	151071560	CA	C	0.263042	0.927782	0.00650564	0.00164765	7.9e-05	1.641e-05	453169
rs772175	2	96944553	G	A	0.664934	0.997175	0.00807618	0.00148115	5e-08	2.906e-05	453169
rs772512446	1	15835218	TTTC	T	0.688891	0.997254	0.00996926	0.00151048	4.1e-11	4.26e-05	453169
rs772724599	2	143992811	G	GTTT	0.870298	0.927611	-0.00598434	0.00216016	0.0056	8.085e-06	453169
rs77398625	2	57427287	G	C	0.96545	0.904857	0.00274427	0.00403563	0.5	5.024e-07	453169
rs774289218	14	35331997	A	AAC	0.925182	0.833823	0.00939142	0.00291743	0.0013	1.221e-05	453169
rs7749708	6	153375907	C	T	0.706341	0.994855	-0.00468564	0.00154138	0.0024	9.108e-06	453169
rs7753558	6	117523471	C	A	0.36595	0.986626	0.00909179	0.00146249	5.1e-10	3.836e-05	453169
rs7759938	6	105378954	C	T	0.321912	1	-0.00994913	0.00149939	3.2e-11	4.321e-05	453169
rs776543236	13	67348551	ATGGAG	A	0.747434	0.947331	0.00017117	0.0016577	0.92	1.106e-08	453169
rs77762353	11	43648786	A	AT	0.311701	0.994464	0.000408404	0.00151723	0.79	7.157e-08	453169
rs77960	5	103964585	G	A	0.671971	0.994592	0.0104759	0.00149259	2.2e-12	4.838e-05	453169
rs77976727	8	4300554	C	T	0.906093	0.993368	-0.0151579	0.00240898	3.1e-10	3.91e-05	453169
rs7808296	7	103127620	C	T	0.684557	0.99856	-0.0100387	0.00150798	2.8e-11	4.352e-05	453169
rs7814267	8	5545084	A	G	0.81462	0.972763	-0.0109102	0.00182648	2.3e-09	3.595e-05	453169
rs7817581	8	143136114	G	A	0.67229	1	0.008644	0.00149128	6.8e-09	3.292e-05	453169
rs7827182	8	8380471	G	C	0.51076	0.999338	-0.00847523	0.00140214	1.5e-09	3.59e-05	453169
rs78369934	17	61739101	T	C	0.945453	0.981165	-0.00342475	0.00311068	0.27	1.21e-06	453169
rs78420139	14	101201687	G	A	0.944649	0.980192	0.0170314	0.00309085	3.6e-08	3.033e-05	453169
rs784257	18	53397199	T	C	0.187518	0.989388	0.00250891	0.00180446	0.16	1.918e-06	453169
rs78444298	1	184672098	G	A	0.980505	1	0.0420029	0.00509728	1.7e-16	6.745e-05	453169
rs78565420	8	85703065	C	T	0.948091	0.962666	-0.0107415	0.00322069	0.00085	1.136e-05	453169
rs78607331	12	57648644	C	T	0.955251	1	-0.0238858	0.00338447	1.7e-12	4.878e-05	453169
rs788859	4	82138211	G	A	0.675033	0.98127	0.0122379	0.00150878	5e-16	6.571e-05	453169
rs78907487	22	22151939	A	C	0.852214	1	-0.0123582	0.00197668	4.1e-10	3.847e-05	453169
rs7893571	10	16750129	G	T	0.334299	0.994358	-0.00194011	0.001489	0.19	1.675e-06	453169
rs7921891	10	2083682	A	G	0.490646	0.983167	0.00973337	0.00141235	5.5e-12	4.735e-05	453169
rs7924036	10	65191645	G	T	0.49667	0.999708	0.00413025	0.0014013	0.0032	8.529e-06	453169
rs7925100	11	118941596	G	A	0.603989	0.999755	-0.00313238	0.00143278	0.029	4.694e-06	453169
rs7936030	11	45351472	A	G	0.17809	0.998857	-0.00356414	0.00183031	0.052	3.719e-06	453169
rs79552484	2	51086538	C	A	0.924694	0.995377	-0.00393698	0.00265688	0.14	2.159e-06	453169
rs796338714	5	43190861	T	TA	0.414092	0.930534	-0.00523451	0.00147225	0.00038	1.33e-05	453169
rs79675564	2	211286896	C	A	0.92234	1	-0.00364546	0.00261215	0.16	1.904e-06	453169
rs79686965	11	46020909	A	G	0.983649	0.94655	-0.0138391	0.00567596	0.015	6.161e-06	453169
rs796915	6	154304628	C	G	0.305175	0.994803	-0.0128931	0.00152331	2.6e-17	7.05e-05	453169
rs7990098	13	96982541	T	G	0.587612	0.998194	-0.00420742	0.0014244	0.0031	8.579e-06	453169
rs80031633	9	120687550	T	A	0.54372	0.958306	0.00544593	0.00143606	0.00015	1.472e-05	453169
rs80082351	3	114415926	A	G	0.938199	0.998099	0.00749978	0.00291119	0.01	6.523e-06	453169
rs80082536	3	35195311	A	G	0.87952	0.978992	-0.00712478	0.00217262	0.001	1.076e-05	453169
rs8008772	14	88321884	A	T	0.749476	0.990474	-0.00774525	0.00162385	1.8e-06	2.253e-05	453169
rs8011566	14	42939471	T	A	0.574127	0.995107	-0.00066567	0.00142027	0.64	2.167e-07	453169
rs8015400	14	25930988	C	A	0.323165	1	-0.00736188	0.00149869	9e-07	2.371e-05	453169
rs80236973	3	188001014	C	T	0.86542	0.997948	7.43641e-05	0.00205367	0.97	1.288e-09	453169
rs8038574	15	95275890	T	C	0.346246	0.991001	0.00485263	0.00148079	0.001	1.066e-05	453169
rs8089514	18	69224478	T	A	0.631443	0.975727	-0.00732567	0.00146954	6.2e-07	2.498e-05	453169
rs8096658	18	77156537	C	G	0.512551	0.97258	0.0089942	0.00141862	2.3e-10	4.042e-05	453169
rs809955	4	140874760	G	A	0.633959	0.997417	-0.000760167	0.00145617	0.6	2.682e-07	453169
rs811054	16	72251132	C	T	0.462891	0.985658	-0.00467515	0.00141379	0.00094	1.087e-05	453169
rs8117463	20	17231063	G	A	0.675262	0.993723	0.00886383	0.00149881	3.3e-09	3.446e-05	453169
rs8124896	20	21385659	T	C	0.899001	0.994559	-0.00575942	0.00233072	0.013	6.024e-06	453169
rs8130408	21	39237138	A	C	0.255786	0.99318	-0.00901674	0.00161356	2.3e-08	3.095e-05	453169
rs815163	1	190294726	T	C	0.436787	0.999197	0.00582933	0.00140902	3.5e-05	1.672e-05	453169
rs818898	9	6970806	A	G	0.31586	0.979961	0.0120555	0.00152234	2.4e-15	6.281e-05	453169
rs8192675	3	170724883	T	C	0.711353	1	-0.000761346	0.001543	0.62	2.38e-07	453169
rs824207	15	24007729	A	G	0.465213	1	-0.00928998	0.00140394	3.7e-11	4.294e-05	453169
rs845084	10	125220036	G	A	0.741579	0.991069	-0.00502359	0.00160691	0.0018	9.673e-06	453169
rs869400	3	185826740	T	G	0.185088	0.993809	-0.00922499	0.00180629	3.3e-07	2.567e-05	453169
rs878439	19	1943973	A	G	0.441185	0.989802	-0.00334304	0.00141871	0.018	5.511e-06	453169
rs879274	8	4129120	G	T	0.734957	0.977532	-0.00967429	0.00160581	1.7e-09	3.646e-05	453169
rs884152	8	25770557	G	T	0.355895	0.999659	-0.00851275	0.00146314	6e-09	3.322e-05	453169
rs915814	21	46493003	G	A	0.762024	1	0.00125083	0.00164716	0.45	5.675e-07	453169
rs9260164	6	29911684	C	T	0.737668	0.969812	-0.0151448	0.00161422	6.5e-21	8.877e-05	453169
rs9265968	6	31315663	A	T	0.866272	0.945606	-0.0201199	0.00210963	1.5e-21	9.379e-05	453169
rs9291816	5	63932508	C	T	0.676351	0.998033	0.0134228	0.00149771	3.2e-19	7.888e-05	453169
rs9395520	6	13183523	C	T	0.695664	0.998499	0.000650912	0.00152275	0.67	1.794e-07	453169
rs9421249	10	118623322	C	T	0.739061	0.995397	0.00146274	0.00159833	0.36	8.252e-07	453169
rs9438393	1	205782718	A	G	0.585662	0.99681	0.0103602	0.00142153	3.1e-13	5.209e-05	453169
rs945211	1	32191798	G	C	0.384293	1	-0.00207503	0.00143903	0.15	2.038e-06	453169
rs947088	20	17171373	G	T	0.282112	0.992316	-0.0106403	0.0015617	9.5e-12	4.586e-05	453169
rs9477762	6	18507853	A	T	0.945907	0.981471	0.000281896	0.0031189	0.93	8.132e-09	453169
rs9480184	6	155987788	C	T	0.789213	0.993397	-0.00511334	0.00172112	0.003	8.699e-06	453169
rs9496567	6	100602753	G	A	0.756637	0.994523	-0.00280035	0.00163503	0.087	2.888e-06	453169
rs9515446	13	112217108	A	G	0.552223	1	-0.000456883	0.00140945	0.75	1.032e-07	453169
rs957512	9	120405705	T	C	0.669786	0.991093	0.0103274	0.0014938	4.7e-12	4.718e-05	453169
rs9579775	13	20616557	A	C	0.864423	0.926233	-0.00471016	0.00212853	0.027	5.2e-06	453169
rs9594686	13	42723197	C	T	0.823184	0.990708	0.0106994	0.00184273	6.4e-09	3.332e-05	453169
rs9603697	13	40783323	C	T	0.673168	0.995169	-0.0129432	0.00149578	5e-18	7.372e-05	453169
rs9610387	22	36476762	G	A	0.914436	0.997791	0.0137775	0.00250759	3.9e-08	2.97e-05	453169
rs9615723	22	48386670	C	T	0.440516	0.973739	0.00228351	0.00143145	0.11	2.57e-06	453169
rs9673839	16	76895693	A	G	0.508934	0.990576	-0.00319994	0.00140841	0.023	5.118e-06	453169
rs9678953	2	694759	G	A	0.736203	1	0.0144992	0.00158645	6.3e-20	8.166e-05	453169
rs9788550	14	29681138	G	C	0.75258	0.991655	0.0076889	0.00162949	2.4e-06	2.202e-05	453169
rs9814758	3	123062657	T	G	0.6439	0.989006	0.00491527	0.00146973	0.00082	1.108e-05	453169
rs9834519	3	156379637	C	T	0.918866	0.973117	0.00639119	0.0025979	0.014	6.09e-06	453169
rs9840521	3	56250062	A	G	0.105038	0.99537	-0.000110368	0.00228775	0.96	2.29e-09	453169
rs9843653	3	49920571	T	C	0.488186	0.996774	-0.0040512	0.00140151	0.0038	8.202e-06	453169
rs9852062	3	45373442	T	A	0.44315	0.989757	0.00288711	0.00141487	0.041	4.114e-06	453169
rs9888533	13	107854612	C	T	0.461906	0.966192	-0.00114407	0.00142923	0.42	6.506e-07	453169

## Sheet: File5_mvmr_adult
File5_MVMR_Adult
SNP	CHR	BP	effect_allele	other_allele	eaf	INFO	BETA	SE	pval	r2	N
rs10095724	8	53739232	G	A	0.637545	0.993726	0.00295535	0.00143019	0.039	4.037e-06	453169
rs10111937	8	54160092	C	T	0.699952	0.995804	-0.00490206	0.00149609	0.0011	1.009e-05	453169
rs10116891	9	122651993	G	A	0.89905	0.992994	-0.00993581	0.00228645	1.4e-05	1.792e-05	453169
rs10133279	14	82702712	C	T	0.558438	0.985376	-0.0048279	0.00139096	0.00052	1.15e-05	453169
rs1013737	18	937050	G	C	0.506779	0.996051	-0.00585259	0.00137434	2.1e-05	1.712e-05	453169
rs10146997	14	79945162	A	G	0.778004	1	-0.0159997	0.00165074	3.2e-22	8.843e-05	453169
rs10169594	2	41637688	T	C	0.636913	0.990884	-0.00788339	0.0014266	3.3e-08	2.874e-05	453169
rs10174253	2	181323160	A	C	0.718219	0.986584	-0.011209	0.00153204	2.5e-13	5.085e-05	453169
rs1017529	17	27912415	C	A	0.825162	0.964201	-0.0106224	0.00183966	7.7e-09	3.256e-05	453169
rs10182458	2	25150641	A	G	0.513877	0.996422	-0.0199485	0.00136878	4.1e-48	0.0001988	453169
rs10185199	2	40282202	G	A	0.71933	0.9446	0.00999545	0.00156387	1.6e-10	4.034e-05	453169
rs10204994	2	35443726	G	A	0.77093	0.998315	0.0101127	0.0016282	5.3e-10	3.612e-05	453169
rs10234366	7	46743746	G	A	0.895237	0.997492	-0.00174698	0.0022434	0.44	5.725e-07	453169
rs1040046	6	83473573	C	A	0.850588	0.998674	-0.0112601	0.00192094	4.6e-09	3.223e-05	453169
rs10404726	19	18834514	C	T	0.534535	0.99469	0.0122931	0.00137833	4.7e-19	7.52e-05	453169
rs10423928	19	46182304	T	A	0.805697	1	0.0207638	0.00173237	4.2e-33	0.000135	453169
rs10438964	18	42950629	C	T	0.72636	0.990464	0.00897888	0.00154729	6.5e-09	3.205e-05	453169
rs10456655	6	51817204	C	G	0.826033	0.957516	-0.0121629	0.0018444	4.3e-11	4.252e-05	453169
rs10457469	6	126083658	G	A	0.476422	0.99792	-0.00763453	0.00137206	2.6e-08	2.908e-05	453169
rs10505836	12	19288508	A	C	0.139921	0.983958	-0.0121361	0.00199185	1.1e-09	3.545e-05	453169
rs10623997	5	107478679	T	TATAATA	0.761348	0.936806	0.0142506	0.00165858	8.5e-18	7.38e-05	453169
rs10641836	2	193812098	A	AGAT	0.455075	0.996395	-0.00797582	0.00137375	6.4e-09	3.155e-05	453169
rs1066603	3	118047858	A	G	0.262537	0.995833	0.00849104	0.00155751	5e-08	2.792e-05	453169
rs10684399	17	15945474	C	CAAAG	0.441482	0.992474	-0.00816893	0.00138761	3.9e-09	3.291e-05	453169
rs10694251	16	69720803	G	GTAAA	0.41025	0.990195	-0.0144967	0.00140044	4.1e-25	0.0001017	453169
rs10756555	9	14459089	G	A	0.539336	0.979448	0.0102529	0.00138891	1.6e-13	5.224e-05	453169
rs10760277	9	126093999	C	T	0.614902	0.992766	-0.00886536	0.00141365	3.6e-10	3.722e-05	453169
rs10774018	12	2157925	G	C	0.779662	0.992626	-0.0094769	0.00165987	1.1e-08	3.086e-05	453169
rs10790809	11	126372550	A	G	0.44025	1	-0.00656622	0.00138038	2e-06	2.125e-05	453169
rs10791902	11	67093360	C	T	0.58767	0.979689	-0.00563275	0.00140655	6.2e-05	1.538e-05	453169
rs10796828	11	69490346	T	G	0.365603	0.994245	-0.00784804	0.00142571	3.7e-08	2.857e-05	453169
rs10799778	1	23313353	T	G	0.166193	0.996666	0.0125819	0.00183897	7.8e-12	4.387e-05	453169
rs10805383	5	63034606	G	A	0.519459	0.995203	-0.0104667	0.00137409	2.6e-14	5.469e-05	453169
rs10823504	10	72034062	G	A	0.936321	0.996149	0.000901726	0.00281193	0.75	9.696e-08	453169
rs10823826	10	53649431	C	T	0.751302	0.996317	-0.00897916	0.00158888	1.6e-08	3.013e-05	453169
rs10841379	12	19992303	A	G	0.315325	0.994874	-0.00458177	0.00147811	0.0019	9.064e-06	453169
rs10842231	12	23986029	A	T	0.916952	0.983739	-0.0144323	0.00250521	8.4e-09	3.172e-05	453169
rs10860295	12	98542699	T	C	0.55235	0.997984	-0.00180776	0.0013812	0.19	1.616e-06	453169
rs10887571	10	88030441	C	T	0.552146	0.979368	-0.00682159	0.0013894	9.1e-07	2.301e-05	453169
rs10896348	11	68357368	T	C	0.723747	0.998222	0.00720097	0.00153112	2.6e-06	2.074e-05	453169
rs10927014	1	243592676	T	C	0.862138	0.996608	0.0117586	0.00198471	3.1e-09	3.287e-05	453169
rs10935143	3	134665159	G	A	0.551499	0.996455	0.00839848	0.00137905	1.1e-09	3.489e-05	453169
rs10953577	7	108263540	T	C	0.623364	0.998136	-0.00247917	0.00141639	0.08	2.886e-06	453169
rs10960276	9	11819686	C	A	0.644607	0.997356	0.00809436	0.00143164	1.6e-08	3.002e-05	453169
rs10962547	9	16712247	T	A	0.827856	0.993311	-0.013335	0.00182224	2.5e-13	5.068e-05	453169
rs10969334	9	29717279	C	A	0.606447	0.996016	0.00867165	0.00140574	6.9e-10	3.589e-05	453169
rs10973159	9	36992547	G	T	0.379951	0.999305	-0.00805227	0.00141346	1.2e-08	3.055e-05	453169
rs10987401	9	129430771	C	T	0.677196	0.984271	-0.00743874	0.00147764	4.8e-07	2.419e-05	453169
rs11079849	17	47090785	C	T	0.671402	0.995243	0.0122339	0.00146379	6.4e-17	6.604e-05	453169
rs111253797	1	51216645	C	CT	0.599855	0.974161	0.00160277	0.00141285	0.26	1.233e-06	453169
rs11134512	5	167847460	T	G	0.676993	0.997725	0.00824166	0.00146708	1.9e-08	2.971e-05	453169
rs11134679	5	170623391	A	G	0.3153	0.993467	-0.0124028	0.00147968	5.2e-17	6.642e-05	453169
rs11150461	16	82448195	C	G	0.272697	0.992213	0.00961866	0.0015461	4.9e-10	3.67e-05	453169
rs11150745	17	78757626	A	G	0.68227	0.99501	0.0137948	0.00147616	9.2e-21	8.25e-05	453169
rs111584879	15	66678173	T	C	0.761347	0.997409	0.00878936	0.00161059	4.8e-08	2.807e-05	453169
rs111726171	5	152015097	T	TA	0.725723	0.981292	0.00469963	0.00155072	0.0024	8.793e-06	453169
rs111768603	3	42329113	G	T	0.890178	0.995742	0.0159053	0.00219022	3.8e-13	4.946e-05	453169
rs112046403	3	43155439	G	C	0.985361	0.954159	-0.038022	0.00582921	6.9e-11	4.171e-05	453169
rs11205303	1	149906413	T	C	0.593282	1	0.0012358	0.00139422	0.38	7.37e-07	453169
rs11209943	1	72750500	A	G	0.396432	0.999228	-0.0140816	0.00139655	6.6e-24	9.489e-05	453169
rs11215403	11	115058585	G	A	0.757269	0.998128	0.00590973	0.00159996	0.00022	1.284e-05	453169
rs11218510	11	121922587	G	A	0.599589	0.998424	0.0080957	0.00140221	7.8e-09	3.147e-05	453169
rs11222940	11	131985721	C	A	0.671443	0.992187	0.00849569	0.00146531	6.7e-09	3.185e-05	453169
rs11223204	11	132652554	A	G	0.565776	0.994312	-0.00873553	0.00138674	3e-10	3.749e-05	453169
rs112253053	19	19425145	T	A	0.839148	0.999077	0.013771	0.00186963	1.8e-13	5.119e-05	453169
rs112326082	11	76479391	A	AGCCTTCCT	0.790995	0.941715	0.00956113	0.00173613	3.6e-08	3.023e-05	453169
rs112380819	3	9498519	G	A	0.89762	0.998996	-0.0136884	0.00225826	1.3e-09	3.444e-05	453169
rs112401139	3	44263530	G	A	0.986709	0.844316	-0.0410879	0.00650099	2.6e-10	4.428e-05	453169
rs11256627	10	10535954	G	A	0.295322	0.983366	-0.00094501	0.0015137	0.53	3.717e-07	453169
rs112590736	19	36711757	CT	C	0.587991	0.981388	-0.000173106	0.00140758	0.9	1.452e-08	453169
rs11264483	1	156406381	G	C	0.393088	0.98172	-0.00870997	0.00141147	6.8e-10	3.62e-05	453169
rs112660801	3	131493868	C	T	0.924294	0.975576	0.0133053	0.00261963	3.8e-07	2.478e-05	453169
rs11275375	10	21839820	T	TAATTAAAAATTATGTGAAAAC	0.675793	0.998995	-0.0135897	0.00146441	1.7e-20	8.093e-05	453169
rs112852122	20	47498117	G	A	0.84206	0.967808	0.0133703	0.00191182	2.7e-12	4.755e-05	453169
rs112875651	8	126506694	G	A	0.608886	0.973225	-0.00835363	0.00142292	4.3e-09	3.324e-05	453169
rs112898427	2	67561335	C	T	0.299591	0.968059	0.00104054	0.00151548	0.49	4.544e-07	453169
rs113079574	4	147354089	C	T	0.807329	0.988252	0.00965155	0.0017463	3.3e-08	2.898e-05	453169
rs113132247	9	131026108	G	A	0.846977	0.990909	-0.0123286	0.0019113	1.1e-10	3.94e-05	453169
rs113344808	6	34701981	C	CATTT	0.684943	0.971096	-0.0181376	0.0014944	6.7e-34	0.000142	453169
rs113569731	3	47093206	C	A	0.90585	0.948764	-0.0151686	0.00241102	3.1e-10	3.925e-05	453169
rs113728099	18	58157767	G	A	0.975264	0.988066	0.0398989	0.00445038	3.1e-19	7.681e-05	453169
rs11374166	15	68078177	C	CT	0.772968	0.997413	0.0182917	0.00163564	4.9e-29	0.0001174	453169
rs113822697	2	104232922	A	AT	0.503346	0.956902	-0.00856981	0.0013974	8.6e-10	3.672e-05	453169
rs11386247	5	72999847	T	TA	0.297532	0.930121	0.00177245	0.00155574	0.25	1.313e-06	453169
rs113962925	17	46044446	C	T	0.925586	0.982991	-0.0171085	0.00263645	8.6e-11	4.032e-05	453169
rs114263339	5	50932343	C	T	0.974247	1	-0.0252802	0.00432869	5.2e-09	3.207e-05	453169
rs114285050	5	145895394	G	A	0.991861	1	0.043694	0.00761828	9.7e-09	3.082e-05	453169
rs11434203	1	107623489	A	AC	0.342343	0.976821	0.0083104	0.00146173	1.3e-08	3.11e-05	453169
rs114593013	3	84113491	A	G	0.941951	0.991881	0.0197179	0.00294476	2.1e-11	4.252e-05	453169
rs114728753	3	78483402	A	C	0.674753	0.992323	-0.00895145	0.00146561	1e-09	3.517e-05	453169
rs11496125	7	103417557	C	T	0.5748	0.989248	-0.0109238	0.00139455	4.8e-15	5.833e-05	453169
rs115056380	1	111338672	G	A	0.951606	0.996267	0.0176449	0.00319183	3.2e-08	2.868e-05	453169
rs11513729	12	112273499	C	T	0.58693	0.971467	0.00799293	0.00141154	1.5e-08	3.098e-05	453169
rs11525873	7	138817193	T	C	0.902215	0.994623	0.014829	0.00231302	1.4e-10	3.88e-05	453169
rs115319174	2	207066474	G	C	0.942407	0.976426	-0.0113095	0.00296902	0.00014	1.388e-05	453169
rs115359679	7	755987	C	A	0.930782	0.929233	-0.00538285	0.00279885	0.054	3.734e-06	453169
rs115866895	1	1592638	A	G	0.736665	0.982528	0.0120194	0.0015664	1.7e-14	5.605e-05	453169
rs115903965	3	66009529	G	A	0.975613	1	0.00185751	0.00444334	0.68	1.642e-07	453169
rs116195355	1	39941508	C	A	0.969118	0.99173	0.0259588	0.00396473	5.9e-11	4.033e-05	453169
rs116301700	6	33519068	C	T	0.739705	0.964858	-0.0105912	0.00158567	2.4e-11	4.32e-05	453169
rs11633022	15	73074890	C	A	0.384832	0.95728	-0.0108928	0.0014426	4.3e-14	5.618e-05	453169
rs11642090	16	81730582	T	C	0.626428	0.984136	-0.00728434	0.00142829	3.4e-07	2.483e-05	453169
rs11642387	16	6753239	A	G	0.899139	0.981644	0.0128653	0.00229443	2.1e-08	3.002e-05	453169
rs11643772	16	20402499	T	G	0.527779	0.987836	0.0100329	0.00138142	3.8e-13	5.017e-05	453169
rs1167311	1	49996959	G	A	0.318742	0.980673	0.0122534	0.00147912	1.2e-16	6.521e-05	453169
rs11691869	2	100805996	C	A	0.637766	0.992594	0.0112311	0.00142704	3.5e-15	5.828e-05	453169
rs11708540	3	70593081	G	A	0.84247	0.986189	-0.0106156	0.00189063	2e-08	2.991e-05	453169
rs117249174	12	110043679	C	T	0.920308	1	-0.0139769	0.00252883	3.3e-08	2.865e-05	453169
rs117455294	20	57427951	C	A	0.948721	1	0.00489944	0.0031084	0.11	2.336e-06	453169
rs11758033	6	14129616	C	T	0.860688	0.986222	0.0117726	0.00198951	3.3e-09	3.324e-05	453169
rs11765062	7	54417515	T	C	0.45926	0.999066	0.00751629	0.00137499	4.6e-08	2.806e-05	453169
rs117711868	12	123540756	G	A	0.978096	0.986111	-0.0257578	0.00471949	4.8e-08	2.843e-05	453169
rs1177279	2	61295122	A	G	0.2779	0.996048	0.00206449	0.00152979	0.18	1.711e-06	453169
rs11782074	8	142617096	G	T	0.616385	0.968405	-0.00971808	0.00143319	1.2e-11	4.466e-05	453169
rs117903946	16	67449639	G	A	0.967498	0.997984	-0.0097792	0.00386646	0.011	6.014e-06	453169
rs117911387	9	130446836	G	A	0.953645	1	-0.00367597	0.00326088	0.26	1.195e-06	453169
rs11856579	15	78012688	G	A	0.732386	0.993215	0.00917954	0.00155262	3.4e-09	3.303e-05	453169
rs12031634	1	34584393	G	A	0.703431	0.989638	0.00880574	0.00150452	4.8e-09	3.235e-05	453169
rs12033257	1	112318484	A	G	0.617867	0.983831	0.00980287	0.0014192	4.9e-12	4.538e-05	453169
rs12037905	1	219628036	C	T	0.580639	0.995257	0.00792729	0.00138814	1.1e-08	3.06e-05	453169
rs12042908	1	74997762	A	G	0.437703	0.997821	0.0104426	0.00138041	3.9e-14	5.368e-05	453169
rs12072739	1	98315893	A	G	0.77558	1	-0.0115866	0.00164338	1.8e-12	4.673e-05	453169
rs12104325	19	18490284	G	A	0.573818	0.980494	0.00902261	0.00140214	1.2e-10	3.982e-05	453169
rs12110721	6	55190480	G	A	0.825618	0.950051	-0.00788425	0.00185334	2.1e-05	1.79e-05	453169
rs12119733	1	196118341	G	C	0.958536	0.826832	-0.0210022	0.00376994	2.5e-08	3.506e-05	453169
rs12140153	1	62579891	G	T	0.905761	0.948552	0.0214472	0.00240105	4.2e-19	7.853e-05	453169
rs12147845	14	101144596	C	T	0.88381	0.992731	-0.0135688	0.00214705	2.6e-10	3.781e-05	453169
rs12149660	16	70309237	G	A	0.88505	0.989482	0.0162176	0.00216124	6.2e-14	5.352e-05	453169
rs12213441	6	143208838	C	T	0.770897	0.94978	-0.0105064	0.00167201	3.3e-10	3.899e-05	453169
rs1222216	11	30346052	C	T	0.773735	1	0.0121516	0.00163666	1.1e-13	5.17e-05	453169
rs12281009	11	117032959	A	G	0.942445	0.999304	-0.0178672	0.00294699	1.3e-09	3.463e-05	453169
rs1229984	4	100239319	T	C	0.0271609	1	-0.02304	0.00416449	3.2e-08	2.805e-05	453169
rs12308065	12	120624085	A	G	0.373043	0.988161	-0.000653811	0.00142479	0.65	2e-07	453169
rs12357890	10	99762693	A	G	0.442815	0.98684	-0.0121927	0.00138837	1.6e-18	7.336e-05	453169
rs12363672	11	55684028	A	C	0.973835	1	-0.0238392	0.00429171	2.8e-08	2.896e-05	453169
rs12376870	9	117890567	G	A	0.762383	0.992434	0.00886599	0.00161573	4.1e-08	2.848e-05	453169
rs12427047	12	90213070	C	T	0.757298	0.997386	0.0109098	0.00159892	8.9e-12	4.375e-05	453169
rs12429545	13	54102206	G	A	0.870646	0.98183	-0.0200311	0.00206205	2.6e-22	9.038e-05	453169
rs12450118	17	2138658	T	C	0.658668	0.994435	0.00579689	0.00145129	6.5e-05	1.511e-05	453169
rs12454712	18	60845884	T	C	0.623174	1	-0.00811303	0.00141626	1e-08	3.091e-05	453169
rs12462975	19	30272202	G	A	0.67034	0.989071	-0.0114755	0.00146997	5.9e-15	5.82e-05	453169
rs12477088	2	67841326	T	C	0.589752	0.997859	0.0104671	0.00138822	4.7e-14	5.301e-05	453169
rs12477385	2	166144850	G	T	0.7745	0.993073	0.00924442	0.00164143	1.8e-08	2.985e-05	453169
rs1250597	10	81010250	A	G	0.405167	0.996446	-0.00853653	0.00139856	1e-09	3.513e-05	453169
rs12517187	5	112444682	C	T	0.565455	0.992064	-0.00824621	0.00138786	2.8e-09	3.342e-05	453169
rs12538826	7	99030228	T	C	0.885558	0.999431	0.0167586	0.00215398	7.2e-15	5.693e-05	453169
rs12592645	15	89982879	C	A	0.818768	1	0.000292885	0.00178359	0.87	2.546e-08	453169
rs12634936	3	147716498	T	C	0.943292	0.883034	-0.0181042	0.00314699	8.8e-09	3.507e-05	453169
rs12658841	5	153106013	C	G	0.56319	0.992158	0.00821725	0.00138423	2.9e-09	3.322e-05	453169
rs12681792	8	62054463	C	A	0.807463	0.990908	-0.0095618	0.00174588	4.3e-08	2.843e-05	453169
rs12713889	2	77225361	T	C	0.670052	0.997146	0.00570459	0.00145418	8.7e-05	1.439e-05	453169
rs12788343	11	131452912	T	C	0.590818	1	-0.00965197	0.00139325	4.3e-12	4.504e-05	453169
rs12798028	11	47604639	C	T	0.591453	0.999398	-0.0150337	0.00139188	3.4e-27	0.0001092	453169
rs1286138	14	91485445	T	G	0.325079	0.996304	-0.00900388	0.00146728	8.4e-10	3.557e-05	453169
rs12883788	14	33303540	C	T	0.540271	0.993808	-0.0124311	0.00138188	2.3e-19	7.676e-05	453169
rs12885251	14	99670791	G	A	0.54166	0.979924	0.00762803	0.00139078	4.1e-08	2.889e-05	453169
rs12891477	14	104332759	C	T	0.631592	0.990774	-0.00878376	0.00143047	8.2e-10	3.591e-05	453169
rs12927792	16	9713194	C	T	0.573589	0.986089	-0.00867045	0.00139549	5.2e-10	3.677e-05	453169
rs12951079	17	34933059	G	A	0.581219	0.980242	0.0107877	0.00140507	1.6e-14	5.665e-05	453169
rs1296328	4	137083193	A	C	0.440914	0.99123	0.0117384	0.00138729	2.6e-17	6.793e-05	453169
rs1296685	22	18230964	A	G	0.788849	0.981696	-0.00949275	0.00169731	2.2e-08	3.002e-05	453169
rs12974954	19	18237676	C	T	0.462289	0.996377	0.00853606	0.00137851	5.9e-10	3.622e-05	453169
rs13001304	2	192949003	T	C	0.692591	0.99493	0.00831773	0.00148691	2.2e-08	2.946e-05	453169
rs13047416	21	40309436	C	G	0.622962	0.991417	0.00865747	0.00142161	1.1e-09	3.521e-05	453169
rs13061117	3	181186466	T	C	0.909819	0.972741	-0.0146976	0.00242091	1.3e-09	3.545e-05	453169
rs13104584	4	80811227	G	A	0.592379	0.995564	-0.00864396	0.00139769	6.2e-10	3.608e-05	453169
rs13107325	4	103188709	C	T	0.92511	1	-0.0287138	0.00260568	3.1e-28	0.0001142	453169
rs13174863	5	139080745	A	G	0.851925	0.980696	-0.0136233	0.00194393	2.4e-12	4.682e-05	453169
rs1320903	3	131758077	G	A	0.68029	0.99803	-0.0146157	0.00146919	2.6e-23	9.292e-05	453169
rs13211684	6	51175486	T	C	0.622512	0.994164	-0.008191	0.00141702	7.5e-09	3.153e-05	453169
rs13218383	6	120173501	C	G	0.664927	0.997981	0.00931833	0.00145169	1.4e-10	3.869e-05	453169
rs1324110	6	93913200	G	C	0.557284	0.990874	0.00776998	0.00138403	2e-08	2.979e-05	453169
rs13254613	8	64804804	A	C	0.654054	0.995971	0.00564903	0.00144394	9.1e-05	1.444e-05	453169
rs13275517	8	143364521	T	C	0.543763	0.986678	-0.00814992	0.00138623	4.1e-09	3.296e-05	453169
rs13292699	9	15910044	A	C	0.566335	0.998343	0.0125361	0.00138627	1.5e-19	7.719e-05	453169
rs13329943	16	24733751	C	T	0.268201	0.993493	-0.0113063	0.00155186	3.2e-13	5.018e-05	453169
rs13374459	1	39571211	T	C	0.588062	0.9945	-0.00764911	0.00139248	3.9e-08	2.835e-05	453169
rs13427822	2	213414265	A	G	0.728811	0.975811	0.00944934	0.00155587	1.3e-09	3.53e-05	453169
rs1342831	6	54096151	T	C	0.942918	0.999593	-0.00659111	0.00295152	0.026	4.676e-06	453169
rs1369159	15	66360842	C	T	0.420399	0.989009	0.00787534	0.0013963	1.7e-08	3.022e-05	453169
rs1373349	18	63282992	C	T	0.316129	0.993385	0.00980624	0.00148041	3.5e-11	4.158e-05	453169
rs1384660	2	142299735	G	A	0.814942	0.99568	0.00745662	0.00176277	2.3e-05	1.677e-05	453169
rs139197338	2	24864916	C	T	0.949582	0.755348	-0.0117474	0.00359127	0.0011	1.321e-05	453169
rs1402989	3	27056851	C	T	0.514974	0.997363	-0.00402825	0.00137099	0.0033	8.106e-06	453169
rs1409158	1	119538890	C	T	0.237368	0.993738	0.00923072	0.00161087	1e-08	3.085e-05	453169
rs141090474	10	126729168	TAC	T	0.465629	0.940598	0.0101989	0.00141546	5.8e-13	5.176e-05	453169
rs141729983	7	100803245	G	GCA	0.468711	0.917413	0.00856336	0.00143408	2.4e-09	3.652e-05	453169
rs1422067	5	77424836	C	T	0.762745	0.996767	0.00870177	0.00160988	6.5e-08	2.741e-05	453169
rs142315514	1	147050816	C	A	0.964594	0.950594	-0.0213869	0.00379002	1.7e-08	3.124e-05	453169
rs142503704	5	92622421	G	A	0.97711	0.959904	-0.0262684	0.00467519	1.9e-08	3.087e-05	453169
rs1436348	3	104612668	A	G	0.417165	0.999072	-0.00966304	0.00138887	3.5e-12	4.541e-05	453169
rs1451533	2	105466005	G	A	0.726343	0.984688	-0.010968	0.00154606	1.3e-12	4.782e-05	453169
rs1452991	6	141473363	G	A	0.627782	0.985784	-0.0057654	0.001427	5.3e-05	1.553e-05	453169
rs1454687	3	94038085	C	G	0.484614	0.998442	0.0122831	0.00136952	3e-19	7.537e-05	453169
rs1458156	12	41887940	C	T	0.511511	0.994456	-0.00928804	0.00137304	1.3e-11	4.311e-05	453169
rs146980124	17	44627649	A	C	0.383726	0.697737	0.00548036	0.0016892	0.0012	1.421e-05	453169
rs147662640	6	28866368	A	AT	0.85963	0.970831	-0.00810083	0.00199865	5.1e-05	1.584e-05	453169
rs1476698	2	242296449	A	G	0.631534	0.998931	0.00138506	0.00141763	0.33	8.928e-07	453169
rs1477290	5	87988934	T	C	0.862972	0.981853	-0.0199356	0.00200994	3.5e-23	9.399e-05	453169
rs147730268	12	123024476	G	T	0.912739	0.954347	0.0228315	0.00248522	4e-20	8.304e-05	453169
rs1477890	4	18511738	A	G	0.50706	0.997671	-0.00977959	0.00137366	1.1e-12	4.781e-05	453169
rs148108087	19	51781455	G	A	0.945667	0.906775	0.0185273	0.00318132	5.8e-09	3.527e-05	453169
rs148137538	1	173399677	A	G	0.976551	0.974053	0.0250491	0.00457729	4.4e-08	2.874e-05	453169
rs148963195	17	7531252	T	TC	0.70567	0.989703	-0.00041372	0.00151215	0.78	7.11e-08	453169
rs149778057	13	31007805	A	C	0.671468	0.907104	0.00904547	0.00153465	3.8e-09	3.61e-05	453169
rs151252883	2	228998026	T	G	0.657996	0.999193	-0.00921571	0.00144166	1.6e-10	3.822e-05	453169
rs151288063	8	87770735	C	CAT	0.836405	0.992972	-0.0105531	0.00186078	1.4e-08	3.048e-05	453169
rs1547205	9	98815145	G	C	0.900067	0.97198	0.0132049	0.00232169	1.3e-08	3.137e-05	453169
rs1568488	3	153657951	G	C	0.405272	0.984335	-0.0110252	0.00140599	4.4e-15	5.86e-05	453169
rs156880	1	16866033	C	T	0.509702	0.964108	-0.00864481	0.00139131	5.2e-10	3.735e-05	453169
rs1576655	13	79587841	A	C	0.404079	0.958026	-0.0113489	0.00142746	1.9e-15	6.203e-05	453169
rs1619120	9	87302196	A	G	0.399349	0.996314	-0.00679342	0.00140193	1.3e-06	2.214e-05	453169
rs1631026	2	26953850	C	T	0.527217	0.997142	-0.0107027	0.00137118	5.9e-15	5.71e-05	453169
rs1633418	22	20091756	T	C	0.391187	0.995525	0.00792126	0.00141049	2e-08	2.989e-05	453169
rs16893327	5	60954719	T	C	0.743406	0.986863	-0.00486421	0.00158003	0.0021	9.027e-06	453169
rs16940823	18	22137319	C	A	0.815366	0.983123	0.010772	0.00178542	1.6e-09	3.494e-05	453169
rs17029006	3	12329452	C	T	0.72369	0.972506	0.0103969	0.0015534	2.2e-11	4.323e-05	453169
rs1704190	2	200760629	G	A	0.364025	1	-0.00833069	0.00142051	4.5e-09	3.213e-05	453169
rs17399739	10	87490850	A	G	0.931102	0.995587	-0.0177508	0.00271192	5.9e-11	4.043e-05	453169
rs17716502	8	116659731	C	T	0.795594	0.982919	0.0162355	0.00171408	2.7e-21	8.573e-05	453169
rs17770336	9	28414625	C	T	0.677521	0.999737	-0.0155163	0.00146443	3.1e-26	0.0001052	453169
rs1788808	18	21090023	A	G	0.505066	0.996949	0.0127402	0.00137473	1.9e-20	8.115e-05	453169
rs1799507	12	16427314	G	A	0.856437	0.996131	-0.0108354	0.00195679	3.1e-08	2.887e-05	453169
rs1799892	16	3707409	G	C	0.679631	0.995817	-0.00728114	0.00147113	7.4e-07	2.309e-05	453169
rs1805123	7	150645534	T	G	0.75472	1	0.0110468	0.00159322	4.1e-12	4.518e-05	453169
rs181179291	16	2787062	A	C	0.989001	0.965107	-0.0403349	0.00669415	1.7e-09	3.539e-05	453169
rs181617194	12	122011598	T	C	0.958742	0.835918	0.0226623	0.00376431	1.7e-09	4.063e-05	453169
rs183315407	1	46201427	G	A	0.959739	0.991366	0.0263723	0.0034926	4.3e-14	5.375e-05	453169
rs1834144	18	40744790	C	A	0.626766	0.995728	0.00792997	0.00142258	2.5e-08	2.942e-05	453169
rs1840660	7	114352615	G	A	0.611666	0.98513	-0.00995498	0.00141493	2e-12	4.708e-05	453169
rs1865341	9	8845911	C	T	0.238421	0.993853	-0.00899606	0.00161509	2.5e-08	2.939e-05	453169
rs187067151	20	29539588	G	T	0.965963	0.902057	0.0266801	0.00397873	2e-11	4.681e-05	453169
rs1899689	7	121964349	C	T	0.610356	0.998814	-0.00773624	0.00140509	3.7e-08	2.847e-05	453169
rs1905616	8	93235675	G	A	0.66871	0.99857	0.00819683	0.00145677	1.8e-08	2.977e-05	453169
rs192829047	5	173277247	T	C	0.984352	0.908494	-0.0321157	0.00578446	2.8e-08	3.177e-05	453169
rs1933437	13	28624294	G	A	0.374865	1	0.00724696	0.00141548	3.1e-07	2.461e-05	453169
rs1964926	21	42653121	A	G	0.354052	0.992207	-0.00823118	0.00143981	1.1e-08	3.099e-05	453169
rs1987960	20	30649834	T	C	0.0475408	0.947743	-0.0189251	0.00331178	1.1e-08	3.244e-05	453169
rs199569565	11	130749351	TAG	T	0.465898	0.994393	-0.00923874	0.00137818	2e-11	4.248e-05	453169
rs199623362	16	9407038	C	T	0.457528	0.894026	-0.00838908	0.0014571	8.5e-09	3.493e-05	453169
rs200090476	1	1866376	G	A	0.497774	0.917065	-0.0086627	0.00142916	1.3e-09	3.752e-05	453169
rs200519957	18	56878075	A	AG	0.834012	0.993298	0.0126217	0.00184971	8.9e-12	4.411e-05	453169
rs200744777	20	6609610	T	G	0.561375	0.987873	-0.00937915	0.00139283	1.7e-11	4.332e-05	453169
rs200769207	6	64174931	C	CA	0.500712	0.910912	-0.0082259	0.00143587	1e-08	3.383e-05	453169
rs200876443	19	50363585	CAG	C	0.96462	1	-0.0248791	0.00371141	2e-11	4.225e-05	453169
rs201102222	10	134005569	A	AT	0.433994	0.993042	0.00957927	0.00138956	5.4e-12	4.508e-05	453169
rs201180329	8	47858698	G	GA	0.969234	0.93719	0.0225818	0.00409803	3.6e-08	3.041e-05	453169
rs201413548	12	49600730	G	GA	0.746626	0.9691	-0.00498727	0.00160174	0.0018	9.411e-06	453169
rs201475383	20	26273991	G	A	0.9663	0.941881	0.0240169	0.00391789	8.8e-10	3.757e-05	453169
rs201666051	9	20920868	C	T	0.618198	0.988826	-0.00149182	0.00141899	0.29	1.051e-06	453169
rs201955412	4	143668329	G	GA	0.629764	0.995103	-0.00796026	0.00142182	2.2e-08	2.955e-05	453169
rs2034963	3	48170802	G	C	0.35132	0.980078	0.00500354	0.00144686	0.00054	1.141e-05	453169
rs2051559	4	3298800	T	C	0.867546	0.993014	-0.0138644	0.00202875	8.3e-12	4.418e-05	453169
rs2056477	7	2079744	G	C	0.771778	0.997182	0.0115643	0.00163545	1.5e-12	4.711e-05	453169
rs2075637	16	4938280	T	C	0.438019	1	0.00837156	0.00138143	1.4e-09	3.45e-05	453169
rs2083323	18	1856272	G	A	0.822294	0.99451	-0.0104121	0.00179988	7.3e-09	3.168e-05	453169
rs2114210	8	95595162	G	A	0.664094	0.99601	-0.00986173	0.00145393	1.2e-11	4.339e-05	453169
rs212517	1	21577159	T	A	0.398321	0.993304	0.00156219	0.00139997	0.26	1.17e-06	453169
rs2135745	9	109150784	C	G	0.2485	0.987217	0.00912756	0.00159545	1.1e-08	3.112e-05	453169
rs2141004	2	6194359	A	C	0.735808	0.995895	0.00738983	0.00155318	2e-06	2.123e-05	453169
rs215634	7	32369148	A	G	0.388097	0.995483	0.0104342	0.00141137	1.4e-13	5.171e-05	453169
rs2164300	4	67813017	C	T	0.480766	0.99167	0.00754945	0.00137666	4.2e-08	2.845e-05	453169
rs217672	14	62361021	A	C	0.72828	0.995366	-0.0118089	0.00154676	2.3e-14	5.519e-05	453169
rs2187642	12	11855624	A	C	0.37581	1	-0.00158448	0.00141476	0.26	1.178e-06	453169
rs2199936	4	89045331	A	G	0.113611	0.998577	-0.0143797	0.00215618	2.6e-11	4.165e-05	453169
rs2207894	20	54387343	C	T	0.808677	0.997725	0.00760055	0.0017451	1.3e-05	1.788e-05	453169
rs2229330	1	6649228	T	G	0.92759	1	-0.00347061	0.00263546	0.19	1.618e-06	453169
rs2237025	4	55541879	T	C	0.444505	0.979352	0.0102433	0.00139113	1.8e-13	5.182e-05	453169
rs2237402	7	39449768	G	A	0.660972	0.999309	0.00922809	0.00144668	1.8e-10	3.817e-05	453169
rs2238435	16	4014282	C	G	0.386247	0.995674	-0.014148	0.00141187	1.2e-23	9.49e-05	453169
rs2242258	10	75607168	T	C	0.741068	0.998056	-0.000159046	0.0015639	0.92	9.708e-09	453169
rs2244669	20	54153869	T	C	0.676366	0.999513	-0.00809011	0.00146917	3.7e-08	2.865e-05	453169
rs2246623	17	74084449	C	T	0.553108	0.996155	0.00479438	0.00138107	0.00052	1.136e-05	453169
rs2247401	15	53156672	G	A	0.733175	0.987436	-0.00852417	0.001561	4.7e-08	2.843e-05	453169
rs2253310	6	108888593	C	G	0.373748	0.99712	-0.0105591	0.00141638	9e-14	5.219e-05	453169
rs2268762	3	38516075	A	G	0.388067	0.998582	-0.00438642	0.00140427	0.0018	9.138e-06	453169
rs2275241	9	129370576	G	A	0.628088	0.997963	-0.00411426	0.00141867	0.0037	7.908e-06	453169
rs2281148	20	36433288	T	C	0.749285	0.996126	-0.00554598	0.00158632	0.00047	1.156e-05	453169
rs2289379	7	44804225	C	T	0.60427	0.990281	0.00975934	0.00140786	4.1e-12	4.555e-05	453169
rs2307111	5	75003678	T	C	0.604907	1	0.0167553	0.00140266	6.9e-33	0.0001342	453169
rs2343681	3	136535024	G	A	0.210923	0.99866	-0.0123563	0.00167752	1.8e-13	5.082e-05	453169
rs2349179	7	8404389	T	A	0.615818	0.985526	0.000189639	0.00141884	0.89	1.702e-08	453169
rs236660	7	75050086	T	C	0.428913	0.924783	-0.0144693	0.00143954	9.1e-24	0.0001026	453169
rs2378662	9	86707289	G	A	0.45641	0.988766	-0.00308477	0.0013827	0.026	4.722e-06	453169
rs2396625	7	113028634	T	A	0.57862	0.984824	0.00993598	0.0013964	1.1e-12	4.814e-05	453169
rs2417998	9	111958746	C	G	0.291576	0.991129	0.00841353	0.00151559	2.8e-08	2.924e-05	453169
rs2425856	20	44911954	A	G	0.444163	1	0.00842158	0.00138117	1.1e-09	3.502e-05	453169
rs2433733	2	230816703	G	A	0.322314	0.998135	0.010504	0.00146427	7.3e-13	4.82e-05	453169
rs2448241	14	102414767	G	A	0.899795	0.975862	0.0132839	0.00231019	8.9e-09	3.182e-05	453169
rs2450444	10	93010383	G	A	0.651052	0.997815	0.00807358	0.00143771	2e-08	2.962e-05	453169
rs2516726	16	2095065	T	C	0.772109	0.987078	0.00990951	0.00164497	1.7e-09	3.456e-05	453169
rs2542615	10	131128952	C	T	0.342139	0.978091	0.00843562	0.00145857	7.3e-09	3.203e-05	453169
rs2583410	4	102182199	A	C	0.853006	0.998541	-0.0133529	0.00193619	5.3e-12	4.471e-05	453169
rs2594994	3	11339960	T	A	0.178094	0.998612	0.00210708	0.0017896	0.24	1.3e-06	453169
rs2616143	8	20632022	G	A	0.680028	0.993591	0.00884801	0.00147397	1.9e-09	3.407e-05	453169
rs262956	3	183486117	T	G	0.353154	0.993219	0.00911918	0.00143655	2.2e-10	3.799e-05	453169
rs2629881	3	59778271	C	T	0.22119	0.99402	-0.00263976	0.00165496	0.11	2.401e-06	453169
rs2658797	11	93212254	C	T	0.517623	1	0.00779058	0.00137105	1.3e-08	3.031e-05	453169
rs2678204	1	201800511	T	G	0.659718	0.995611	-0.0150162	0.00144491	2.7e-25	0.0001012	453169
rs2680648	3	53777176	T	C	0.764703	0.99195	0.00917472	0.00161747	1.4e-08	3.029e-05	453169
rs2712667	12	99588917	G	C	0.356054	0.993807	0.00962407	0.00143716	2.1e-11	4.247e-05	453169
rs2715423	15	99511873	G	A	0.716196	1	0.0087436	0.0015222	9.2e-09	3.108e-05	453169
rs2722406	7	24306762	C	T	0.715873	0.994397	-0.00431047	0.00152193	0.0046	7.558e-06	453169
rs2725371	8	30854033	A	G	0.303859	0.99064	0.0100376	0.0014969	2e-11	4.262e-05	453169
rs2735556	3	88105360	T	C	0.885665	0.999916	0.0129473	0.00214812	1.7e-09	3.395e-05	453169
rs2744801	1	41155486	C	T	0.663446	0.993069	0.0079536	0.00145216	4.3e-08	2.825e-05	453169
rs2749929	6	131859814	T	C	0.790267	0.992594	-0.00918958	0.00168586	5e-08	2.799e-05	453169
rs2755253	1	67470843	C	T	0.291714	0.999566	0.00153108	0.00150569	0.31	9.687e-07	453169
rs2767486	1	65991203	A	G	0.797514	0.996572	-0.00136324	0.0017049	0.42	6.002e-07	453169
rs2837398	21	41427168	A	C	0.595776	0.999182	-0.00819988	0.00140095	4.8e-09	3.239e-05	453169
rs28394864	17	47450775	G	A	0.539816	0.991904	-0.00435927	0.00138382	0.0016	9.441e-06	453169
rs28408562	15	60917079	C	G	0.553002	0.998602	-0.00784012	0.00137968	1.3e-08	3.039e-05	453169
rs28462076	4	65696174	A	G	0.761729	0.984906	0.00939268	0.00162009	6.7e-09	3.202e-05	453169
rs28465175	15	53427155	A	G	0.93018	0.995744	0.0150381	0.00270111	2.6e-08	2.937e-05	453169
rs2863980	16	68301985	A	C	0.374279	0.995849	0.00387022	0.00141892	0.0064	7.016e-06	453169
rs2866720	7	70106310	C	T	0.614657	0.986838	-0.00912913	0.0014182	1.2e-10	3.948e-05	453169
rs28711392	11	13349559	T	C	0.632865	0.981327	0.0117792	0.00143412	2.1e-16	6.448e-05	453169
rs28726372	1	84353839	T	C	0.692539	1	-0.00907801	0.00148344	9.4e-10	3.51e-05	453169
rs2875762	6	124925032	G	C	0.757091	0.990596	-0.0110373	0.00160426	6e-12	4.481e-05	453169
rs28839214	4	145313641	G	T	0.601042	0.991277	-0.00891646	0.00140514	2.2e-10	3.813e-05	453169
rs28849840	12	50703384	G	A	0.649819	0.991926	0.00261864	0.0014413	0.069	3.121e-06	453169
rs2939931	10	121636406	T	C	0.517188	0.997476	-0.00274182	0.00137365	0.046	3.754e-06	453169
rs2958542	11	62181882	C	T	0.632298	0.983124	0.000350902	0.00143322	0.81	5.726e-08	453169
rs2970356	15	90623540	C	G	0.679324	0.898048	-0.00361773	0.00155211	0.02	5.702e-06	453169
rs29938	19	34311481	T	C	0.341254	0.996347	-0.00864016	0.00145127	2.6e-09	3.356e-05	453169
rs3013431	1	113242488	C	T	0.388477	0.997051	-0.00264321	0.00140336	0.06	3.319e-06	453169
rs3118252	9	25115154	G	C	0.416563	0.989398	-0.00146647	0.00139928	0.29	1.045e-06	453169
rs3125326	10	63053788	A	C	0.39151	0.977812	-0.00789262	0.00141947	2.7e-08	2.968e-05	453169
rs3129942	6	32338283	G	T	0.742436	1	-0.00800723	0.00156428	3.1e-07	2.452e-05	453169
rs3172332	3	153973408	T	C	0.634338	0.995804	0.00269351	0.00142352	0.058	3.366e-06	453169
rs3181269	11	33755956	C	T	0.745591	0.998735	0.00349142	0.00157276	0.026	4.625e-06	453169
rs329118	5	133861663	C	T	0.580515	0.997219	0.00948808	0.00139007	8.8e-12	4.384e-05	453169
rs329651	11	133767622	G	T	0.196058	0.987118	-0.0110894	0.00173557	1.7e-10	3.877e-05	453169
rs34196306	6	27425644	G	C	0.893449	0.980336	-0.00919436	0.00223807	4e-05	1.61e-05	453169
rs34222832	7	137410348	T	TA	0.661605	0.977895	-0.00828615	0.00146433	1.5e-08	3.074e-05	453169
rs34234485	2	219441689	C	CA	0.46095	0.922682	0.00901826	0.00142592	2.5e-10	4.042e-05	453169
rs34234711	3	82709447	G	T	0.638497	0.998067	-0.00899034	0.00142493	2.8e-10	3.731e-05	453169
rs34260097	6	100727703	T	G	0.776056	1	-0.00236251	0.00164269	0.15	1.94e-06	453169
rs34292685	11	64049021	C	T	0.838208	0.999925	0.0127228	0.00185993	7.9e-12	4.39e-05	453169
rs34298980	6	40409243	T	C	0.491242	0.898657	0.0132574	0.00144434	4.4e-20	8.785e-05	453169
rs34373881	3	20432033	G	A	0.724699	0.993172	0.00883268	0.00153671	9e-09	3.113e-05	453169
rs34413363	3	156959498	T	TA	0.702586	0.91601	-0.00907217	0.00156536	6.8e-09	3.44e-05	453169
rs34517439	1	78450517	C	A	0.87821	0.971771	-0.0246975	0.00211727	1.9e-31	0.0001305	453169
rs34542489	17	51917844	A	C	0.590246	0.991161	0.00777978	0.00140115	2.8e-08	2.928e-05	453169
rs34661722	16	51447339	C	CA	0.777829	0.997833	0.00173688	0.00164948	0.29	1.043e-06	453169
rs34688745	14	47298299	T	TA	0.502102	0.970655	0.0104773	0.00139256	5.3e-14	5.489e-05	453169
rs34728216	6	56210163	C	CAT	0.762383	0.987832	-0.00516765	0.0016193	0.0014	9.675e-06	453169
rs34732995	5	122699198	C	CTA	0.538293	0.997746	0.00994557	0.0013749	4.7e-13	4.917e-05	453169
rs347551	5	119389031	C	G	0.527662	0.966743	-0.00889176	0.00139474	1.8e-10	3.941e-05	453169
rs34778589	22	50709957	A	C	0.916868	0.993044	-0.0143368	0.0025	9.8e-09	3.133e-05	453169
rs34811474	4	25408838	G	A	0.76914	1	0.0165964	0.00162688	2e-24	9.782e-05	453169
rs34898535	16	31025641	C	T	0.622254	0.997275	0.0143098	0.00141495	4.8e-24	9.626e-05	453169
rs34994596	15	80991447	T	C	0.702696	1	0.0111514	0.00150201	1.1e-13	5.196e-05	453169
rs35006536	18	52492700	G	GTC	0.76607	0.997515	-0.0116528	0.00162375	7.2e-13	4.867e-05	453169
rs35159593	12	103651399	G	GA	0.673906	0.994699	0.0120213	0.00146779	2.6e-16	6.351e-05	453169
rs35162296	6	26318262	C	T	0.894147	0.999963	-0.0114195	0.0022233	2.8e-07	2.469e-05	453169
rs35193668	13	33092929	C	T	0.63894	0.998541	0.0104702	0.00143054	2.5e-13	5.058e-05	453169
rs35221880	12	133301500	T	C	0.268227	0.991552	0.00857287	0.00155424	3.5e-08	2.885e-05	453169
rs35422050	8	76862206	A	AC	0.586421	0.998082	0.0101501	0.00139425	3.3e-13	4.997e-05	453169
rs35585441	7	5539725	T	TA	0.165794	0.818268	0.0114045	0.00203619	2.1e-08	3.598e-05	453169
rs35596673	11	49271525	A	AT	0.709448	0.979883	0.00406906	0.00152622	0.0077	6.826e-06	453169
rs35775580	7	130420740	A	G	0.953004	1	0.0180149	0.00324057	2.7e-08	2.907e-05	453169
rs35809007	2	47019521	G	A	0.636705	0.989912	0.0105922	0.00142731	1.2e-13	5.19e-05	453169
rs35843836	5	88798726	A	T	0.632745	0.998407	-0.00944941	0.0014224	3.1e-11	4.15e-05	453169
rs35852935	4	17991522	A	C	0.964436	0.982884	-0.0218858	0.00374062	4.9e-09	3.286e-05	453169
rs35894137	8	43071838	C	T	0.919131	0.995694	0.014227	0.00251993	1.6e-08	3.009e-05	453169
rs35953086	8	57161551	C	CT	0.629396	0.99473	0.00335196	0.00142207	0.018	5.242e-06	453169
rs35957544	8	73440371	G	T	0.425673	0.997678	0.0126785	0.00139004	7.4e-20	7.86e-05	453169
rs36007635	6	163009335	G	A	0.862284	0.998994	0.0137121	0.00199026	5.6e-12	4.466e-05	453169
rs36131051	3	107888841	T	G	0.794869	0.978115	0.0107943	0.00171155	2.9e-10	3.8e-05	453169
rs368370337	12	24628938	A	AT	0.518345	0.960499	0.00540262	0.00139901	0.00011	1.457e-05	453169
rs369929101	5	158433655	TAAAAAAAAAAAAAAAAAAA	T	0.360326	0.962741	-0.00725416	0.0014541	6.1e-07	2.426e-05	453169
rs3737992	1	33234128	G	A	0.831	0.999117	0.0137318	0.00182503	5.3e-14	5.296e-05	453169
rs373931589	2	27840772	C	CA	0.789332	0.928524	-0.00968746	0.00173716	2.5e-08	3.121e-05	453169
rs3748126	7	76632736	C	G	0.187649	0.927921	0.0165225	0.00182279	1.3e-19	8.323e-05	453169
rs3753639	1	154986091	T	C	0.756236	0.988148	-0.0114965	0.00160241	7.3e-13	4.873e-05	453169
rs3762444	1	2427712	C	T	0.545548	0.985193	0.0099367	0.00138419	7e-13	4.896e-05	453169
rs377105227	15	47844989	T	TTA	0.330487	0.96789	-0.00632122	0.00148229	2e-05	1.768e-05	453169
rs3782860	12	361996	C	T	0.454267	0.991982	0.00159893	0.00137936	0.25	1.268e-06	453169
rs3791478	2	240064139	T	C	0.890549	0.977798	0.00464182	0.00221479	0.036	4.2e-06	453169
rs3806114	6	20482335	G	A	0.331743	0.979566	0.00878865	0.00147166	2.3e-09	3.425e-05	453169
rs3810291	19	47569003	G	A	0.324953	1	-0.0157949	0.00146479	4.1e-27	0.0001095	453169
rs3810304	19	30861683	A	G	0.22577	1	0.000917622	0.0016437	0.58	2.944e-07	453169
rs3814883	16	29994922	C	T	0.517555	0.991451	-0.014757	0.00137637	8.1e-27	0.0001088	453169
rs3815156	17	29685150	A	G	0.82365	0.992874	-0.00529424	0.00180617	0.0034	8.142e-06	453169
rs3817428	15	89415247	C	G	0.735103	1	-0.00318661	0.0015558	0.041	3.955e-06	453169
rs3823674	7	50571996	C	T	0.572244	0.994037	0.00765672	0.00138882	3.5e-08	2.87e-05	453169
rs3840590	7	77827064	G	GA	0.647187	0.975537	0.00970576	0.00145138	2.3e-11	4.302e-05	453169
rs3902951	14	69789755	T	G	0.762853	0.978115	-0.010523	0.00163159	1.1e-10	4.007e-05	453169
rs3931548	9	103113652	C	A	0.618149	0.959763	-0.0105077	0.0014385	2.8e-13	5.212e-05	453169
rs396354	2	86850022	T	C	0.284406	0.993442	0.0103984	0.0015204	8e-12	4.401e-05	453169
rs39862	5	66185151	T	C	0.717446	0.994543	0.00963482	0.00152366	2.6e-10	3.764e-05	453169
rs403694	21	46567625	C	T	0.462687	0.994314	-0.0121794	0.00138306	1.3e-18	7.376e-05	453169
rs4074404	1	187683956	T	A	0.840611	0.990213	-0.00483623	0.00188095	0.01	6.268e-06	453169
rs409696	2	147900651	G	A	0.423716	0.99679	0.0114218	0.00138666	1.8e-16	6.371e-05	453169
rs412243	16	339672	T	C	0.621245	0.996945	0.0104789	0.00141618	1.4e-13	5.168e-05	453169
rs41310284	10	102447647	C	A	0.898985	0.983602	0.0177406	0.00229148	9.8e-15	5.716e-05	453169
rs429358	19	45411941	T	C	0.845733	1	0.0160691	0.00190178	2.9e-17	6.738e-05	453169
rs435775	6	97237609	A	G	0.252094	0.997213	-0.00506152	0.00158088	0.0014	9.661e-06	453169
rs4359193	11	28527705	G	C	0.497525	0.992394	-0.00488042	0.00137555	0.00039	1.191e-05	453169
rs4419475	4	96150044	A	T	0.59261	0.995988	-0.00809618	0.00139493	6.5e-09	3.165e-05	453169
rs4467770	6	12086826	G	A	0.268921	0.989763	-0.00986966	0.00155197	2e-10	3.83e-05	453169
rs4482463	2	205375909	C	A	0.0770298	0.990042	0.018863	0.00257351	2.3e-13	5.059e-05	453169
rs4500770	16	74658430	A	T	0.637193	0.997023	0.00782096	0.00142756	4.3e-08	2.828e-05	453169
rs4525496	16	20209910	G	A	0.859669	0.806875	0.00975363	0.00220044	9.3e-06	2.295e-05	453169
rs4545941	19	16534207	T	C	0.831369	0.971231	-0.00211814	0.0018643	0.26	1.258e-06	453169
rs45521740	19	2245622	G	A	0.942508	1	-0.0180325	0.00295173	1e-09	3.524e-05	453169
rs4572029	10	70889053	A	G	0.794818	0.982529	-0.000721662	0.00171259	0.67	1.699e-07	453169
rs4575195	10	114765747	C	A	0.686634	0.995593	0.00959417	0.00147977	9e-11	3.961e-05	453169
rs4658403	1	243832560	C	T	0.166309	0.998319	0.0136423	0.00183985	1.2e-13	5.161e-05	453169
rs4660586	1	42407229	C	T	0.260631	0.993861	0.00896084	0.00156363	1e-08	3.095e-05	453169
rs4663213	2	236807893	G	A	0.221788	0.982097	0.0094607	0.00165947	1.2e-08	3.09e-05	453169
rs4671328	2	58935282	T	G	0.448702	0.982423	0.0131699	0.00138617	2.1e-21	8.581e-05	453169
rs4671358	2	60164634	T	A	0.407197	0.995203	-0.00815477	0.00139495	5e-09	3.21e-05	453169
rs4674373	2	220156474	C	G	0.828879	0.995583	0.0110506	0.0018176	1.2e-09	3.464e-05	453169
rs4677156	3	72417857	A	T	0.230804	0.977778	0.00378299	0.00164241	0.021	5.081e-06	453169
rs4677813	3	194863860	T	C	0.750189	0.999387	0.00893255	0.00158099	1.6e-08	2.991e-05	453169
rs4688359	3	61198880	C	T	0.626072	0.997169	0.010469	0.00141661	1.5e-13	5.132e-05	453169
rs4714431	6	41168337	A	C	0.625454	1	0.00789875	0.00141412	2.3e-08	2.923e-05	453169
rs4723263	7	33194826	G	C	0.566915	0.999789	-0.00253823	0.00138286	0.066	3.164e-06	453169
rs473837	8	60906881	G	T	0.64772	0.998076	0.00863143	0.00143586	1.8e-09	3.4e-05	453169
rs4739558	8	38337264	A	G	0.399483	0.996011	0.00809748	0.00140056	7.4e-09	3.146e-05	453169
rs4744246	9	96254464	A	G	0.656346	0.995386	0.000944429	0.00144792	0.51	4.024e-07	453169
rs4759073	12	54653258	G	A	0.590095	0.999005	0.00934791	0.00139222	1.9e-11	4.227e-05	453169
rs4759228	12	56508409	G	C	0.704732	0.991554	0.011615	0.00150727	1.3e-14	5.614e-05	453169
rs4771106	13	27929146	T	C	0.24532	0.995172	-0.00775087	0.0015986	1.2e-06	2.224e-05	453169
rs4790292	17	1824305	C	A	0.846299	0.993327	0.0163291	0.00191052	1.3e-17	6.937e-05	453169
rs4806814	19	1860147	G	A	0.84213	0.977923	0.0126512	0.00190443	3.1e-11	4.256e-05	453169
rs4813224	20	16546846	T	C	0.262182	0.994145	-0.00912165	0.0015635	5.4e-09	3.219e-05	453169
rs4908677	1	7738180	C	T	0.520132	0.983176	-0.00768754	0.00138197	2.7e-08	2.95e-05	453169
rs4911382	20	32553095	C	T	0.414559	0.996695	-0.00831839	0.00139678	2.6e-09	3.359e-05	453169
rs4916229	1	171443368	C	G	0.904445	0.994044	-0.0151299	0.00233311	8.9e-11	3.957e-05	453169
rs4932200	15	89349708	A	G	0.517228	0.990402	0.003872	0.00137898	0.005	7.487e-06	453169
rs4969472	17	79976425	G	A	0.442996	0.987385	0.00766132	0.00139124	3.7e-08	2.897e-05	453169
rs4971239	1	203491150	G	A	0.830859	0.982093	-0.0114876	0.00184196	4.5e-10	3.709e-05	453169
rs4989244	9	102100348	G	A	0.567822	0.997487	0.00763477	0.00138564	3.6e-08	2.861e-05	453169
rs4993225	9	27828358	T	G	0.295783	0.991895	-0.00624598	0.00150913	3.5e-05	1.625e-05	453169
rs529200	3	173114305	A	G	0.47215	0.997745	-0.0103148	0.00137304	5.8e-14	5.303e-05	453169
rs529793121	6	101215651	A	AT	0.563207	0.924527	-0.00661565	0.00143634	4.1e-06	2.153e-05	453169
rs530265334	2	243567	T	TA	0.309533	0.963039	0.00985906	0.0015073	6.1e-11	4.155e-05	453169
rs534930508	14	40104783	A	AGGAGT	0.86564	0.905023	-0.0135396	0.00211071	1.4e-10	4.264e-05	453169
rs538579	3	62711674	G	C	0.685061	0.99564	-0.0079853	0.00147593	6.3e-08	2.751e-05	453169
rs539787360	5	66162744	TTTTG	T	0.364134	0.984281	-0.00819215	0.0014334	1.1e-08	3.108e-05	453169
rs540893248	3	12906432	C	T	0.993649	0.963851	-0.0492496	0.00876622	1.9e-08	3.061e-05	453169
rs543124501	22	40677499	A	AT	0.677019	0.9748	0.0132265	0.00148745	6e-19	7.651e-05	453169
rs543874	1	177889480	A	G	0.794752	1	-0.0301239	0.00169429	1e-70	0.000296	453169
rs544200874	4	20124826	C	T	0.91859	0.851757	-0.0176783	0.0027129	7.2e-11	4.674e-05	453169
rs544871667	1	174497039	C	CT	0.93331	0.757784	0.0193659	0.00314388	7.3e-10	4.669e-05	453169
rs544957562	9	33978015	A	T	0.845581	0.877522	0.0123934	0.00202306	9e-10	4.011e-05	453169
rs547065676	5	55857548	A	AT	0.809248	0.985372	0.000482272	0.00175554	0.78	7.181e-08	453169
rs548235873	10	104633053	A	ATTT	0.778185	0.992391	-0.0105358	0.00165814	2.1e-10	3.832e-05	453169
rs548695220	5	60729302	G	GT	0.654756	0.978181	0.00720246	0.00145565	7.5e-07	2.345e-05	453169
rs55678940	17	21251092	C	CTGTAAAGAAA	0.500634	0.899606	0.01367	0.00144617	3.3e-21	9.343e-05	453169
rs557114450	6	104819501	G	GA	0.807054	0.967191	0.0107197	0.00176264	1.2e-09	3.579e-05	453169
rs55726687	12	991306	G	A	0.79024	0.997091	-0.0137557	0.00168297	3e-16	6.273e-05	453169
rs557709815	3	48869729	C	CA	0.88597	0.822831	0.0138833	0.00236811	4.6e-09	3.895e-05	453169
rs55838622	5	95711605	A	C	0.753648	0.935173	-0.00989605	0.00164361	1.7e-09	3.636e-05	453169
rs55880046	16	19941557	T	G	0.857664	0.999546	0.0168634	0.00196315	8.7e-18	6.943e-05	453169
rs55896564	8	11447093	G	A	0.465195	0.989149	0.0116966	0.00138218	2.6e-17	6.807e-05	453169
rs559231	18	39644247	G	T	0.60699	0.992215	-0.00952495	0.00141154	1.5e-11	4.329e-05	453169
rs55931203	17	65854602	C	T	0.812733	0.979121	-0.0125644	0.00177792	1.6e-12	4.805e-05	453169
rs559487775	11	65596509	T	TA	0.651686	0.94804	-0.0136274	0.00147498	2.5e-20	8.431e-05	453169
rs559741848	2	203065430	C	CTTTTT	0.21443	0.879093	0.0105598	0.00177629	2.8e-09	3.757e-05	453169
rs560197932	2	172933248	C	CT	0.723761	0.944265	-0.0103945	0.00157218	3.8e-11	4.32e-05	453169
rs56094641	16	53806453	A	G	0.595371	0.999622	-0.0465215	0.00139707	4e-243	0.001043	453169
rs560987445	6	22732173	T	TAATAAACCACTTCAACTTCTGAAGTTCCAG	0.851075	0.996108	-0.00136421	0.00192886	0.48	4.718e-07	453169
rs562044398	10	76101122	C	CA	0.868335	0.962295	-0.0142244	0.00206403	5.5e-12	4.627e-05	453169
rs56220792	5	105874890	C	CT	0.423587	0.985262	-0.00826809	0.00139783	3.3e-09	3.338e-05	453169
rs56270766	1	91200757	G	GT	0.631345	0.992231	-0.00856797	0.00142412	1.8e-09	3.417e-05	453169
rs567230078	6	43588227	T	A	0.973181	0.998037	0.0250634	0.00424894	3.7e-09	3.279e-05	453169
rs56728797	13	99243572	G	GA	0.695496	0.972059	0.00911511	0.00151236	1.7e-09	3.519e-05	453169
rs56803094	15	99222509	A	G	0.773245	0.992863	0.00957693	0.00164509	5.8e-09	3.216e-05	453169
rs572544808	11	46372405	C	CT	0.811548	0.944549	-0.00638503	0.00180157	0.00039	1.247e-05	453169
rs57488047	15	79403002	T	C	0.5316	0.985816	0.00986083	0.00138545	1.1e-12	4.842e-05	453169
rs575840515	1	80796649	A	G	0.709906	0.979565	-0.00900837	0.00152109	3.2e-09	3.342e-05	453169
rs57590313	4	113323430	C	A	0.80729	0.94566	-0.0101728	0.00178824	1.3e-08	3.22e-05	453169
rs57654548	3	125196904	C	A	0.873846	0.945041	0.0116291	0.00212161	4.2e-08	2.982e-05	453169
rs5804250	13	66204127	C	CT	0.424661	0.990934	0.00772836	0.00139622	3.1e-08	2.919e-05	453169
rs58084604	18	57849429	C	T	0.766902	0.999623	-0.0351865	0.00162237	2.6e-104	0.0004427	453169
rs5817557	16	65939977	C	CT	0.415479	0.944983	0.00476226	0.00143095	0.00087	1.102e-05	453169
rs5822974	18	7548483	T	TA	0.809913	0.985973	0.0107409	0.0017607	1.1e-09	3.552e-05	453169
rs5824977	18	50441033	T	TAGA	0.137035	0.992038	-0.0113307	0.00200143	1.5e-08	3.036e-05	453169
rs58351927	17	5297038	A	G	0.697835	0.999386	-0.0101443	0.0014973	1.2e-11	4.34e-05	453169
rs5852911	3	138112533	T	TTTC	0.190567	0.991963	0.00866787	0.00174738	7e-07	2.318e-05	453169
rs5882386	7	13112814	CA	C	0.796856	0.946774	0.00306782	0.00175221	0.08	3.047e-06	453169
rs59428052	2	53861389	A	G	0.851083	0.921044	0.0114661	0.00199987	9.8e-09	3.333e-05	453169
rs59484402	1	230302838	C	CT	0.387968	0.974583	0.0081248	0.00142268	1.1e-08	3.135e-05	453169
rs59644697	6	41721682	G	GT	0.625237	0.973928	-0.00440624	0.00143265	0.0021	9.098e-06	453169
rs59714050	3	141267294	T	A	0.933673	0.999164	-0.019371	0.00275265	2e-12	4.647e-05	453169
rs59893724	5	80830788	A	G	0.756352	0.997326	0.0114154	0.00159677	8.7e-13	4.803e-05	453169
rs601338	19	49206674	G	A	0.49204	1	0.000916599	0.00137129	0.5	4.2e-07	453169
rs6029180	20	39178923	A	G	0.673959	0.977785	-0.00818774	0.00147876	3.1e-08	2.946e-05	453169
rs6030803	20	41986507	T	C	0.873489	0.988854	0.0129265	0.00207355	4.5e-10	3.693e-05	453169
rs60497719	19	33971746	G	A	0.70965	0.916685	-0.00966895	0.00158251	1e-09	3.853e-05	453169
rs6050446	20	25195509	A	G	0.0325877	0.98259	-0.0264171	0.00389465	1.2e-11	4.4e-05	453169
rs6069625	20	54747469	A	G	0.726597	0.976887	0.00872998	0.00155672	2e-08	3.028e-05	453169
rs6075658	20	2094078	T	C	0.530781	0.999468	0.00848906	0.00137576	6.8e-10	3.59e-05	453169
rs61217499	12	108417780	G	C	0.780037	0.979323	0.0127589	0.00167171	2.3e-14	5.586e-05	453169
rs61746970	19	51132746	G	A	0.960851	0.954902	-0.0213186	0.00361813	3.8e-09	3.419e-05	453169
rs61754230	12	72179446	C	T	0.980265	1	-0.0273798	0.0049283	2.8e-08	2.9e-05	453169
rs61813324	1	156049877	C	T	0.864324	0.967357	-0.0182963	0.00202748	1.8e-19	7.851e-05	453169
rs61903695	11	89922417	A	G	0.745081	0.999211	-0.0113248	0.00157548	6.6e-13	4.872e-05	453169
rs61909165	11	134589355	T	A	0.826017	0.985757	-0.012264	0.00182095	1.6e-11	4.323e-05	453169
rs61936936	12	116391685	A	T	0.900038	0.992329	-0.00486384	0.00229556	0.034	4.257e-06	453169
rs61937656	12	39483502	G	A	0.773702	0.99447	0.00506716	0.00164351	0.002	8.991e-06	453169
rs61971082	13	86494667	T	G	0.716165	1	-0.0101252	0.00152324	3e-11	4.168e-05	453169
rs61978655	14	30491807	G	A	0.961364	0.992921	-0.0176937	0.00357184	7.3e-07	2.326e-05	453169
rs61986330	14	73314450	C	A	0.725696	0.997054	0.00873325	0.00153905	1.4e-08	3.036e-05	453169
rs61992671	14	101531854	A	G	0.507904	0.914115	0.00988005	0.00143461	5.7e-12	4.88e-05	453169
rs62004865	15	74207695	T	A	0.894058	0.988796	-0.0135621	0.00224169	1.4e-09	3.484e-05	453169
rs62032001	16	49065630	A	C	0.802785	0.987939	-0.00193848	0.00173236	0.26	1.19e-06	453169
rs62048187	15	38117049	G	C	0.682898	0.967296	-0.00601476	0.00150076	6.1e-05	1.567e-05	453169
rs62106258	2	417167	T	C	0.951459	1	0.0591385	0.00318191	4.2e-77	0.000323	453169
rs62134189	2	45046339	A	G	0.896658	0.975862	-0.00181937	0.00227336	0.42	6.134e-07	453169
rs62175963	2	161339964	T	C	0.576706	0.99817	-0.00262978	0.00138337	0.057	3.376e-06	453169
rs62259692	3	51847709	G	A	0.9386	0.946923	-0.0177511	0.00293025	1.4e-09	3.632e-05	453169
rs62277889	2	198783693	C	T	0.703219	0.896681	0.0105949	0.00158158	2.1e-11	4.685e-05	453169
rs62355615	5	106877108	T	C	0.778209	0.943617	-0.00930054	0.00169717	4.3e-08	2.986e-05	453169
rs62425398	6	166416028	C	A	0.893663	0.985019	-0.00911641	0.00223532	4.5e-05	1.58e-05	453169
rs62621197	19	8670147	C	T	0.962835	0.928819	-0.00649794	0.00376905	0.085	3.022e-06	453169
rs6265	11	27679916	C	T	0.811547	1	0.0245417	0.00175291	1.5e-44	0.0001842	453169
rs630602	1	54728864	G	C	0.393414	0.989624	-0.00772636	0.00140837	4.1e-08	2.849e-05	453169
rs6452788	5	87712913	G	A	0.759627	0.997855	0.0115991	0.00160467	4.9e-13	4.913e-05	453169
rs6478538	9	124627012	A	G	0.322821	0.998947	0.00881355	0.00146753	1.9e-09	3.396e-05	453169
rs6507054	18	31248323	T	C	0.415805	0.99791	-0.00928368	0.00139315	2.7e-11	4.187e-05	453169
rs6511826	19	12706991	G	A	0.0868843	0.980306	0.013982	0.00245639	1.3e-08	3.102e-05	453169
rs651533	1	82375561	T	A	0.243821	0.995243	0.00929619	0.00159479	5.6e-09	3.187e-05	453169
rs6530737	8	14095763	A	G	0.348838	0.999365	0.00901865	0.00143697	3.5e-10	3.695e-05	453169
rs6575340	14	94023972	G	A	0.363991	0.99437	-0.0133217	0.00142984	1.2e-20	8.217e-05	453169
rs6577497	1	8605667	A	T	0.614272	0.998915	-0.00220462	0.00140295	0.12	2.303e-06	453169
rs6583310	3	196170985	G	C	0.561245	0.99063	-0.00878295	0.0013839	2.2e-10	3.799e-05	453169
rs6597653	9	133788465	G	C	0.602596	0.99008	-0.0085299	0.00140699	1.3e-09	3.485e-05	453169
rs6601451	8	10243681	C	G	0.48458	0.994237	0.0115699	0.00137389	3.7e-17	6.687e-05	453169
rs6606686	12	110903380	G	C	0.319388	0.999461	0.00974754	0.00147061	3.4e-11	4.131e-05	453169
rs661878	11	29188691	A	G	0.866936	0.999055	0.00860245	0.00201805	2e-05	1.707e-05	453169
rs66460909	20	51195387	G	A	0.8077	0.991691	0.0156925	0.00174901	2.9e-19	7.65e-05	453169
rs6669341	1	47678458	A	G	0.417338	1	0.0106846	0.0013873	1.3e-14	5.552e-05	453169
rs6679458	1	96946253	G	T	0.409353	0.999504	-0.0115552	0.00138957	9.1e-17	6.457e-05	453169
rs6685497	1	7031225	T	A	0.579609	0.995397	0.00281262	0.00138881	0.043	3.855e-06	453169
rs6719507	2	29733801	G	A	0.558383	0.997133	0.00301515	0.00137852	0.029	4.484e-06	453169
rs67257872	11	8530218	A	G	0.553292	0.998743	0.0105979	0.00137933	1.5e-14	5.552e-05	453169
rs6752979	2	81741750	G	A	0.683257	1	-0.00895678	0.00146997	1.1e-09	3.472e-05	453169
rs6761463	2	50201547	G	C	0.1622	0.994379	0.0125814	0.00185776	1.3e-11	4.302e-05	453169
rs67679818	7	110672704	C	T	0.417621	0.984609	0.000406124	0.00139936	0.77	8.023e-08	453169
rs6798941	3	52893465	C	T	0.704403	0.993657	-0.0109993	0.00150528	2.7e-13	5.038e-05	453169
rs680071	11	103088414	T	C	0.119403	0.998841	-0.0117393	0.0021142	2.8e-08	2.898e-05	453169
rs68015088	18	51484010	G	A	0.654098	0.993848	0.00500633	0.00144839	0.00055	1.134e-05	453169
rs68069729	14	40762264	T	C	0.810281	0.996077	0.0107263	0.00175131	9.1e-10	3.537e-05	453169
rs6823268	4	145982563	A	G	0.628532	0.999352	-0.0081752	0.00141821	8.2e-09	3.121e-05	453169
rs6843852	4	162132758	C	T	0.492297	0.996553	-0.00871909	0.00137121	2e-10	3.8e-05	453169
rs686431	6	35974217	C	T	0.981257	0.982749	-0.0147642	0.00508885	0.0037	8.018e-06	453169
rs6938973	6	98421721	T	C	0.398676	0.999334	-0.0118066	0.00140063	3.5e-17	6.684e-05	453169
rs6963840	7	78144371	C	T	0.844199	0.996104	-0.0129345	0.00189361	8.5e-12	4.401e-05	453169
rs6974282	7	100098295	C	T	0.804155	0.983193	-0.00378632	0.00174043	0.03	4.516e-06	453169
rs6979832	7	127856276	A	G	0.503006	0.989228	-0.00330062	0.00137966	0.017	5.447e-06	453169
rs698147	5	3513485	A	G	0.456461	0.994823	0.00877987	0.0013771	1.8e-10	3.825e-05	453169
rs7012648	8	28091482	G	A	0.414981	0.994668	-0.00684619	0.00139578	9.3e-07	2.276e-05	453169
rs7020196	9	12289527	C	T	0.419679	0.963015	0.00778854	0.00141323	3.6e-08	2.955e-05	453169
rs7020564	9	109670016	A	T	0.702174	0.972823	0.00497384	0.00152062	0.0011	1.035e-05	453169
rs7038966	9	73777777	C	T	0.588642	0.987057	-0.00947635	0.00140121	1.4e-11	4.349e-05	453169
rs7084503	10	2666859	T	C	0.491843	0.989606	0.00486841	0.00137799	0.00041	1.185e-05	453169
rs7102934	11	84648068	T	C	0.687506	0.980758	-0.00907898	0.00149355	1.2e-09	3.542e-05	453169
rs7103389	11	881639	T	C	0.382148	0.980498	-0.00946008	0.00142256	2.9e-11	4.226e-05	453169
rs71169767	19	29156123	C	CA	0.545509	0.987385	0.00763946	0.00138674	3.6e-08	2.894e-05	453169
rs71211068	8	15538727	C	CT	0.224314	0.86984	-0.00986952	0.00175962	2e-08	3.39e-05	453169
rs7123283	11	122809055	C	T	0.525219	0.988794	0.00253327	0.00138144	0.067	3.201e-06	453169
rs7132908	12	50263148	G	A	0.615537	1	-0.0186209	0.00141036	8.4e-40	0.0001641	453169
rs7145052	14	92461192	C	T	0.549319	0.999854	-0.00346065	0.0013802	0.012	5.93e-06	453169
rs7145882	14	103255461	T	C	0.34231	0.997429	0.0114597	0.00144519	2.2e-15	5.913e-05	453169
rs71495049	10	34014435	G	A	0.916465	0.999338	-0.0170656	0.00247827	5.7e-12	4.459e-05	453169
rs71630124	3	77648392	A	AATAG	0.419639	0.966851	0.00462725	0.00141057	0.001	1.043e-05	453169
rs71641382	4	38679499	A	AGT	0.683216	0.84529	0.00459823	0.00160092	0.0041	9.152e-06	453169
rs7175642	15	59450079	T	G	0.341586	0.969481	0.00859149	0.00147129	5.2e-09	3.32e-05	453169
rs7182917	15	52080803	T	C	0.549911	0.993046	0.00873699	0.00138531	2.8e-10	3.779e-05	453169
rs7195386	16	24578458	T	C	0.491979	0.994638	0.0076235	0.00137415	2.9e-08	2.905e-05	453169
rs719802	11	113234679	T	C	0.385578	1	0.00820044	0.0014076	5.7e-09	3.186e-05	453169
rs7206608	16	82872628	C	G	0.678317	0.99675	-0.00978895	0.00146872	2.6e-11	4.182e-05	453169
rs7217460	17	65393344	G	A	0.770482	0.986274	0.00623715	0.00164328	0.00015	1.376e-05	453169
rs7230240	18	42597978	C	T	0.705419	0.998929	0.00939729	0.00150477	4.2e-10	3.67e-05	453169
rs7239114	18	45921214	G	A	0.458349	0.985699	-0.00644481	0.00138816	3.4e-06	2.062e-05	453169
rs7255223	19	32824310	C	A	0.735259	0.996954	0.00896737	0.00155716	8.5e-09	3.131e-05	453169
rs72618637	2	48953979	T	A	0.810545	0.964676	0.0099921	0.00177487	1.8e-08	3.066e-05	453169
rs7264802	20	62692440	A	G	0.251739	0.988435	-0.00980735	0.00159143	7.2e-10	3.624e-05	453169
rs72652703	8	67209548	T	C	0.744433	0.991015	0.00992488	0.001578	3.2e-10	3.748e-05	453169
rs72673947	8	118884379	A	G	0.893101	0.986449	-0.0140208	0.00223036	3.3e-10	3.754e-05	453169
rs72675820	4	130746149	A	C	0.357101	0.998833	0.00803908	0.00142923	1.9e-08	2.967e-05	453169
rs72753485	9	96673230	G	C	0.903334	0.863558	-0.0155961	0.00249848	4.3e-10	4.248e-05	453169
rs72755233	15	100692953	G	A	0.888558	1	-0.0096828	0.00217908	8.8e-06	1.857e-05	453169
rs72892910	6	50816887	G	T	0.827755	0.99531	-0.0252844	0.00181803	5.7e-44	0.0001823	453169
rs72910629	6	69761994	A	G	0.864006	0.988234	-0.0132548	0.00201085	4.3e-11	4.129e-05	453169
rs72917533	2	175238924	T	C	0.814306	0.991523	0.011462	0.00176411	8.2e-11	3.973e-05	453169
rs72976986	19	4050424	G	A	0.80983	0.984512	0.0138512	0.00176589	4.4e-15	5.909e-05	453169
rs73026723	19	31017177	C	T	0.845759	0.997058	0.0140677	0.00190031	1.3e-13	5.163e-05	453169
rs7305424	12	118399491	A	T	0.657832	0.99128	-0.00387522	0.00145256	0.0076	6.76e-06	453169
rs7306710	12	66376091	T	C	0.47969	0.986784	0.000734811	0.00138144	0.59	2.695e-07	453169
rs73085586	20	22430241	G	A	0.798751	0.999332	-0.00465313	0.00171669	0.0067	6.961e-06	453169
rs73213484	4	28489339	A	T	0.858841	0.996032	0.0146376	0.00197063	1.1e-13	5.195e-05	453169
rs7354849	1	232765308	A	G	0.540843	0.990991	-0.00425564	0.0013795	0.002	8.995e-06	453169
rs7355953	3	85792137	T	C	0.784962	0.991954	-0.0106292	0.00167149	2e-10	3.814e-05	453169
rs73619849	20	15809756	G	GA	0.872874	0.957314	-0.0114608	0.00210618	5.3e-08	2.915e-05	453169
rs738140	22	41884954	A	G	0.689843	0.993064	0.00885996	0.00148784	2.6e-09	3.359e-05	453169
rs73982435	17	31473455	C	T	0.784163	0.997095	0.00942922	0.00166802	1.6e-08	3.01e-05	453169
rs740157	7	77055885	A	G	0.43255	0.990507	0.00761723	0.00138996	4.2e-08	2.848e-05	453169
rs7424120	2	59313974	C	T	0.398085	0.993913	0.0142008	0.0014016	4e-24	9.664e-05	453169
rs7433076	3	90234502	T	A	0.522565	0.98383	0.00951719	0.00137849	5.1e-12	4.52e-05	453169
rs74618095	21	40683196	T	C	0.842011	0.984176	-0.010817	0.00189569	1.2e-08	3.113e-05	453169
rs749127773	13	59204780	CTT	C	0.50277	0.995429	-0.0100014	0.00137451	3.4e-13	5.001e-05	453169
rs74929176	17	54905494	C	T	0.773047	0.981073	0.00904667	0.00165261	4.4e-08	2.872e-05	453169
rs7498044	15	92573639	G	A	0.782638	0.979822	0.00995173	0.00168107	3.2e-09	3.37e-05	453169
rs7498665	16	28883241	A	G	0.600456	1	-0.0172834	0.00140127	5.9e-35	0.0001433	453169
rs75001243	7	93216002	C	T	0.640117	0.996148	-0.00680224	0.00142882	1.9e-06	2.132e-05	453169
rs7503580	17	79087036	C	T	0.841844	0.985958	-0.00487897	0.00189311	0.01	6.339e-06	453169
rs7511698	1	25015638	C	T	0.693718	1	0.00821032	0.00148524	3.2e-08	2.865e-05	453169
rs7518221	1	225561346	T	C	0.352695	0.997959	0.00795352	0.00143293	2.8e-08	2.888e-05	453169
rs7519259	1	66434743	G	A	0.471527	0.991783	-0.00914331	0.00137713	3.2e-11	4.166e-05	453169
rs752843328	12	124500722	GAA	G	0.778035	0.979113	-0.0107115	0.00167115	1.5e-10	3.963e-05	453169
rs7536458	1	118864602	T	G	0.737635	0.999076	-0.00740047	0.00155402	1.9e-06	2.12e-05	453169
rs75387636	10	120278394	G	A	0.958457	1	-0.00745507	0.00343542	0.03	4.426e-06	453169
rs7539903	1	209208033	T	A	0.38457	0.995851	0.0076915	0.00140708	4.6e-08	2.8e-05	453169
rs7549358	1	115252609	G	C	0.35571	0.999151	0.00882987	0.00142922	6.5e-10	3.574e-05	453169
rs7550711	1	110082886	C	T	0.973981	0.988976	-0.0426419	0.004316	5.1e-23	9.216e-05	453169
rs755841629	13	62713381	TGTGACTAATTTTCTTCTATAAG	T	0.651176	0.886578	-0.00897475	0.00152819	4.3e-09	3.659e-05	453169
rs7564167	2	645190	A	G	0.0627988	0.962252	-0.0403509	0.00286518	4.8e-45	0.0001917	453169
rs7565437	2	65646966	T	C	0.590225	0.99038	0.00200679	0.0013944	0.15	1.948e-06	453169
rs756700851	7	1271233	CT	C	0.204375	0.995834	-0.0095867	0.00170278	1.8e-08	2.989e-05	453169
rs75706763	2	145669168	A	G	0.948316	0.967154	-0.0177039	0.00313665	1.7e-08	3.072e-05	453169
rs757215203	4	170904080	CA	C	0.731158	0.956605	-0.00926726	0.00158009	4.5e-09	3.376e-05	453169
rs759541351	3	158019780	GT	G	0.489116	0.938617	0.00819813	0.00141269	6.5e-09	3.359e-05	453169
rs75957461	19	11166163	C	T	0.945909	0.990775	-0.0176806	0.00304742	6.6e-09	3.199e-05	453169
rs7601895	2	55281901	C	G	0.692223	0.98909	0.0103104	0.00148708	4.1e-12	4.53e-05	453169
rs7606059	2	188152749	T	C	0.335053	0.981074	-0.00404686	0.00146282	0.0057	7.297e-06	453169
rs7619139	3	25110415	T	A	0.411293	0.992357	-0.00884007	0.00139518	2.4e-10	3.784e-05	453169
rs762705	3	50313527	A	C	0.839263	0.946544	0.00721404	0.00191619	0.00017	1.404e-05	453169
rs76520838	15	47916618	C	T	0.966576	0.975052	-0.0232182	0.00386698	1.9e-09	3.483e-05	453169
rs7656673	4	30840331	A	G	0.599358	0.998705	-0.00828306	0.00139847	3.2e-09	3.295e-05	453169
rs766615746	1	210336584	CTAAT	C	0.812405	0.99095	-0.0112026	0.00175733	1.8e-10	3.825e-05	453169
rs76702514	1	195148296	C	G	0.789394	0.985708	0.0101367	0.001689	2e-09	3.417e-05	453169
rs767171141	4	45177546	AC	A	0.567072	0.994031	-0.0186239	0.00138848	5.1e-41	0.0001703	453169
rs767647218	6	10015295	TTA	T	0.649475	0.971472	0.00573817	0.00145576	8.1e-05	1.499e-05	453169
rs76824303	3	62459819	A	C	0.900098	0.946886	0.0151797	0.00234294	9.2e-11	4.144e-05	453169
rs768397327	15	84575367	CCACACACCA	C	0.484603	0.998277	0.0035893	0.00137487	0.009	6.435e-06	453169
rs7719067	5	153538241	A	G	0.427582	1	0.0093096	0.00138359	1.7e-11	4.243e-05	453169
rs772168224	1	151071560	CA	C	0.263042	0.927782	0.0105124	0.00161178	6.9e-11	4.285e-05	453169
rs772175	2	96944553	G	A	0.664934	0.997175	0.00180706	0.00144855	0.21	1.455e-06	453169
rs772512446	1	15835218	TTTC	T	0.688891	0.997254	0.00648207	0.0014776	1.1e-05	1.801e-05	453169
rs772724599	2	143992811	G	GTTT	0.870298	0.927611	-0.0130679	0.00211263	6.2e-10	3.855e-05	453169
rs77398625	2	57427287	G	C	0.96545	0.904857	0.0215165	0.00394683	5e-08	3.089e-05	453169
rs774289218	14	35331997	A	AAC	0.925182	0.833823	0.0166219	0.00285701	6e-09	3.825e-05	453169
rs7749708	6	153375907	C	T	0.706341	0.994855	-0.00998267	0.00150851	3.7e-11	4.134e-05	453169
rs7753558	6	117523471	C	A	0.36595	0.986626	0.00570277	0.00143129	6.8e-05	1.509e-05	453169
rs7759938	6	105378954	C	T	0.321912	1	-0.00304747	0.00146741	0.038	4.054e-06	453169
rs776543236	13	67348551	ATGGAG	A	0.747434	0.947331	-0.010055	0.00162313	5.8e-10	3.817e-05	453169
rs77762353	11	43648786	A	AT	0.311701	0.994464	0.0151745	0.00148535	1.7e-24	9.88e-05	453169
rs77960	5	103964585	G	A	0.671971	0.994592	-0.00624158	0.00146057	1.9e-05	1.717e-05	453169
rs77976727	8	4300554	C	T	0.906093	0.993368	-0.00743742	0.00235836	0.0016	9.413e-06	453169
rs7808296	7	103127620	C	T	0.684557	0.99856	-0.00254656	0.00147615	0.085	2.801e-06	453169
rs7814267	8	5545084	A	G	0.81462	0.972763	-0.0055326	0.00178809	0.002	9.245e-06	453169
rs7817581	8	143136114	G	A	0.67229	1	0.00665926	0.00145994	5.1e-06	1.954e-05	453169
rs7827182	8	8380471	G	C	0.51076	0.999338	-0.0112266	0.00137268	2.9e-16	6.299e-05	453169
rs78369934	17	61739101	T	C	0.945453	0.981165	0.0199362	0.00304655	6e-11	4.099e-05	453169
rs78420139	14	101201687	G	A	0.944649	0.980192	0.00180684	0.00302686	0.55	3.414e-07	453169
rs784257	18	53397199	T	C	0.187518	0.989388	-0.0105291	0.00176746	2.6e-09	3.378e-05	453169
rs78444298	1	184672098	G	A	0.980505	1	-0.0166763	0.00498629	0.00082	1.063e-05	453169
rs78565420	8	85703065	C	T	0.948091	0.962666	-0.018757	0.00315301	2.7e-09	3.463e-05	453169
rs78607331	12	57648644	C	T	0.955251	1	-0.0179538	0.00331476	6.1e-08	2.756e-05	453169
rs788859	4	82138211	G	A	0.675033	0.98127	-0.000211441	0.00147634	0.89	1.961e-08	453169
rs78907487	22	22151939	A	C	0.852214	1	-0.00677401	0.00193715	0.00047	1.156e-05	453169
rs7893571	10	16750129	G	T	0.334299	0.994358	-0.0101768	0.00145748	2.9e-12	4.61e-05	453169
rs7921891	10	2083682	A	G	0.490646	0.983167	0.00472934	0.00138244	0.00062	1.118e-05	453169
rs7924036	10	65191645	G	T	0.49667	0.999708	0.0096342	0.00137162	2.2e-12	4.641e-05	453169
rs7925100	11	118941596	G	A	0.603989	0.999755	-0.00916807	0.00140267	6.3e-11	4.021e-05	453169
rs7936030	11	45351472	A	G	0.17809	0.998857	-0.00982949	0.00179184	4.1e-08	2.828e-05	453169
rs79552484	2	51086538	C	A	0.924694	0.995377	-0.0146638	0.00259842	1.7e-08	2.995e-05	453169
rs796338714	5	43190861	T	TA	0.414092	0.930534	-0.00965503	0.0014407	2.1e-11	4.523e-05	453169
rs79675564	2	211286896	C	A	0.92234	1	-0.0150946	0.00255465	3.4e-09	3.264e-05	453169
rs79686965	11	46020909	A	G	0.983649	0.94655	-0.0310439	0.00555666	2.3e-08	3.1e-05	453169
rs796915	6	154304628	C	G	0.305175	0.994803	-0.00736863	0.00149082	7.7e-07	2.303e-05	453169
rs7990098	13	96982541	T	G	0.587612	0.998194	-0.00915821	0.00139468	5.1e-11	4.065e-05	453169
rs80031633	9	120687550	T	A	0.54372	0.958306	0.00819792	0.00140599	5.5e-09	3.335e-05	453169
rs80082351	3	114415926	A	G	0.938199	0.998099	0.018501	0.00284688	8.1e-11	3.969e-05	453169
rs80082536	3	35195311	A	G	0.87952	0.978992	-0.0128944	0.00212463	1.3e-09	3.524e-05	453169
rs8008772	14	88321884	A	T	0.749476	0.990474	-0.00926237	0.00159022	5.7e-09	3.222e-05	453169
rs8011566	14	42939471	T	A	0.574127	0.995107	-0.00873021	0.00139086	3.5e-10	3.727e-05	453169
rs8015400	14	25930988	C	A	0.323165	1	-0.0126459	0.00146766	6.9e-18	6.996e-05	453169
rs80236973	3	188001014	C	T	0.86542	0.997948	0.0121589	0.0020083	1.4e-09	3.444e-05	453169
rs8038574	15	95275890	T	C	0.346246	0.991001	0.00907367	0.00145054	4e-10	3.727e-05	453169
rs8089514	18	69224478	T	A	0.631443	0.975727	-0.0081679	0.00143938	1.4e-08	3.105e-05	453169
rs8096658	18	77156537	C	G	0.512551	0.97258	0.00428786	0.00138951	0.002	9.187e-06	453169
rs809955	4	140874760	G	A	0.633959	0.997417	0.0101003	0.00142485	1.4e-12	4.735e-05	453169
rs811054	16	72251132	C	T	0.462891	0.985658	-0.00863679	0.00138424	4.4e-10	3.709e-05	453169
rs8117463	20	17231063	G	A	0.675262	0.993723	0.00518926	0.00146851	0.00041	1.181e-05	453169
rs8124896	20	21385659	T	C	0.899001	0.994559	-0.0131677	0.00228357	8.1e-09	3.149e-05	453169
rs8130408	21	39237138	A	C	0.255786	0.99318	-0.00467883	0.00158127	0.0031	8.334e-06	453169
rs815163	1	190294726	T	C	0.436787	0.999197	0.0107541	0.00137834	6.1e-15	5.69e-05	453169
rs818898	9	6970806	A	G	0.31586	0.979961	0.00619175	0.00149048	3.3e-05	1.657e-05	453169
rs8192675	3	170724883	T	C	0.711353	1	-0.0117042	0.00150889	8.7e-15	5.626e-05	453169
rs824207	15	24007729	A	G	0.465213	1	-0.00220679	0.00137526	0.11	2.423e-06	453169
rs845084	10	125220036	G	A	0.741579	0.991069	-0.00985344	0.00157289	3.7e-10	3.721e-05	453169
rs869400	3	185826740	T	G	0.185088	0.993809	-0.0183105	0.00176638	3.5e-25	0.0001011	453169
rs878439	19	1943973	A	G	0.441185	0.989802	-0.00763176	0.00138975	4e-08	2.872e-05	453169
rs879274	8	4129120	G	T	0.734957	0.977532	-0.00319338	0.00157206	0.042	3.973e-06	453169
rs884152	8	25770557	G	T	0.355895	0.999659	-0.00332391	0.0014324	0.02	5.065e-06	453169
rs915814	21	46493003	G	A	0.762024	1	0.00982583	0.00161419	1.1e-09	3.502e-05	453169
rs9260164	6	29911684	C	T	0.737668	0.969812	-0.00985598	0.00157978	4.4e-10	3.76e-05	453169
rs9265968	6	31315663	A	T	0.866272	0.945606	-0.00750923	0.00206464	0.00028	1.306e-05	453169
rs9291816	5	63932508	C	T	0.676351	0.998033	0.00797556	0.0014656	5.3e-08	2.785e-05	453169
rs9395520	6	13183523	C	T	0.695664	0.998499	0.00975752	0.00149027	5.9e-11	4.031e-05	453169
rs9421249	10	118623322	C	T	0.739061	0.995397	-0.0104412	0.00156447	2.5e-11	4.205e-05	453169
rs9438393	1	205782718	A	G	0.585662	0.99681	0.00526644	0.00139059	0.00015	1.346e-05	453169
rs945211	1	32191798	G	C	0.384293	1	-0.00849357	0.0014077	1.6e-09	3.414e-05	453169
rs947088	20	17171373	G	T	0.282112	0.992316	-0.00726977	0.00153011	2e-06	2.141e-05	453169
rs9477762	6	18507853	A	T	0.945907	0.981471	-0.0201859	0.00305238	3.8e-11	4.17e-05	453169
rs9480184	6	155987788	C	T	0.789213	0.993397	-0.0098556	0.00168442	4.9e-09	3.232e-05	453169
rs9496567	6	100602753	G	A	0.756637	0.994523	-0.00938815	0.00160014	4.4e-09	3.246e-05	453169
rs9515446	13	112217108	A	G	0.552223	1	-0.00969209	0.00138007	2.2e-12	4.646e-05	453169
rs957512	9	120405705	T	C	0.669786	0.991093	0.00879661	0.00146254	1.8e-09	3.423e-05	453169
rs9579775	13	20616557	A	C	0.864423	0.926233	-0.0146498	0.00208415	2.1e-12	5.03e-05	453169
rs9594686	13	42723197	C	T	0.823184	0.990708	0.00604231	0.00180431	0.00081	1.063e-05	453169
rs9603697	13	40783323	C	T	0.673168	0.995169	-0.0085306	0.00146459	5.7e-09	3.202e-05	453169
rs9610387	22	36476762	G	A	0.914436	0.997791	0.00788695	0.00245745	0.0013	9.734e-06	453169
rs9615723	22	48386670	C	T	0.440516	0.973739	0.00771492	0.00140281	3.8e-08	2.934e-05	453169
rs9673839	16	76895693	A	G	0.508934	0.990576	-0.00830314	0.00137898	1.7e-09	3.446e-05	453169
rs9678953	2	694759	G	A	0.736203	1	0.0123459	0.00155153	1.8e-15	5.92e-05	453169
rs9788550	14	29681138	G	C	0.75258	0.991655	0.0137871	0.00159576	5.6e-18	7.079e-05	453169
rs9814758	3	123062657	T	G	0.6439	0.989006	0.00838747	0.00143726	5.4e-09	3.226e-05	453169
rs9834519	3	156379637	C	T	0.918866	0.973117	0.015592	0.0025405	8.4e-10	3.625e-05	453169
rs9840521	3	56250062	A	G	0.105038	0.99537	0.012446	0.00223721	2.6e-08	2.912e-05	453169
rs9843653	3	49920571	T	C	0.488186	0.996774	-0.0175503	0.00137056	1.5e-37	0.0001539	453169
rs9852062	3	45373442	T	A	0.44315	0.989757	0.00817197	0.00138361	3.5e-09	3.296e-05	453169
rs9888533	13	107854612	C	T	0.461906	0.966192	-0.00765412	0.00139943	4.5e-08	2.912e-05	453169

## Sheet: File6_mr_mvmr_anxiety
File6_MR_MVMR_Anxiety
SNP	CHR	BP	effect_allele	other_allele	eaf	BETA	SE	pval	N
rs10095724	8	53739232	A	G	0.3599	0.0149	0.0058	0.0107	175163
rs10111937	8	54160092	T	C	0.3169	-0.0084	0.006	0.1651	175163
rs10116891	9	122651993	A	G	0.1031	0.0089	0.009	0.3218	175163
rs10133279	14	82702712	T	C	0.4293	0.0026	0.0058	0.6566	175163
rs1013737	18	937050	C	G	0.4809	0.0081	0.0055	0.1381	175163
rs10146997	14	79945162	A	G	0.7868	0.0118	0.0066	0.07686	175163
rs10169594	2	41637688	T	C	0.6628	0.0018	0.0062	0.7754	175163
rs10174253	2	181323160	A	C	0.7016	-0.0026	0.0063	0.6737	175163
rs1017529	17	27912415	A	C	0.1572	0.0107	0.0079	0.1761	175163
rs10182458	2	25150641	A	G	0.526	-0.0028	0.0055	0.6079	175163
rs10185199	2	40282202	A	G	0.2967	-0.0007	0.0059	0.9077	175163
rs10204994	2	35443726	A	G	0.2189	-0.0124	0.0068	0.06937	175163
rs10234366	7	46743746	A	G	0.1098	0.0107	0.0088	0.2225	175163
rs1040046	6	83473573	A	C	0.1464	-0.0002	0.0077	0.9788	175163
rs10423928	19	46182304	A	T	0.2078	0.0083	0.0067	0.2146	175163
rs10438964	18	42950629	T	C	0.2713	0.0022	0.0064	0.7322	175163
rs10456655	6	51817204	C	G	0.8311	-0.0005	0.0082	0.9479	175163
rs10457469	6	126083658	A	G	0.5082	-0.0145	0.0055	0.00823	175163
rs10623997	5	107478679	T	TATAATA	0.7611	0.005	0.007	0.4724	175163
rs1066603	3	118047858	A	G	0.2657	0.0051	0.0065	0.4276	175163
rs10684399	17	15945474	CAAAG	C	0.5626	0.0007	0.0057	0.8954	175163
rs10694251	16	69720803	G	GTAAA	0.4102	-0.009	0.0058	0.1188	175163
rs10756555	9	14459089	A	G	0.445	-0.0047	0.0057	0.4052	175163
rs10760277	9	126093999	T	C	0.3953	0.002	0.0056	0.7216	175163
rs10774018	12	2157925	C	G	0.2307	0.0082	0.0066	0.2138	175163
rs10790809	11	126372550	A	G	0.4392	-0.0018	0.0055	0.7484	175163
rs10791902	11	67093360	T	C	0.4256	0.011	0.006	0.06692	175163
rs10796828	11	69490346	T	G	0.3809	0.0065	0.0059	0.2775	175163
rs10799778	1	23313353	T	G	0.1769	0.0067	0.0077	0.3844	175163
rs10805383	5	63034606	A	G	0.4908	0.0047	0.0057	0.403	175163
rs10823504	10	72034062	A	G	0.0672	-0.0089	0.011	0.4204	175163
rs10823826	10	53649431	T	C	0.2333	-0.0047	0.0067	0.4757	175163
rs10841379	12	19992303	A	G	0.3196	-0.0082	0.006	0.1735	175163
rs10842231	12	23986029	A	T	0.9058	0.0062	0.0098	0.524	175163
rs10860295	12	98542699	T	C	0.5639	-0.0078	0.0056	0.1619	175163
rs10887571	10	88030441	T	C	0.4408	-0.0028	0.0059	0.6413	175163
rs10896348	11	68357368	T	C	0.72	-0.0167	0.0067	0.01312	175163
rs10927014	1	243592676	T	C	0.8593	-0.0023	0.0078	0.7643	175163
rs10935143	3	134665159	A	G	0.456	-0.0108	0.0055	0.04868	175163
rs10953577	7	108263540	T	C	0.6086	0.009	0.006	0.1353	175163
rs10960276	9	11819686	A	C	0.3367	-0.0034	0.006	0.5681	175163
rs10962547	9	16712247	A	T	0.1798	-0.0028	0.0073	0.7042	175163
rs10973159	9	36992547	T	G	0.63	0.0157	0.0057	0.00562	175163
rs10987401	9	129430771	T	C	0.3119	0.0052	0.0062	0.3984	175163
rs11079849	17	47090785	T	C	0.3101	-0.0148	0.006	0.01404	175163
rs111253797	1	51216645	CT	C	0.414	0.005	0.0064	0.4329	175163
rs11134679	5	170623391	A	G	0.3161	-0.0071	0.0062	0.251	175163
rs11150461	16	82448195	C	G	0.2832	-0.0015	0.0063	0.8163	175163
rs11150745	17	78757626	A	G	0.7085	-0.0077	0.0069	0.2637	175163
rs111584879	15	66678173	T	C	0.7715	-0.0125	0.0073	0.0846	175163
rs111726171	5	152015097	T	TA	0.7302	0.0018	0.0063	0.7707	175163
rs111768603	3	42329113	T	G	0.1087	-0.0049	0.0093	0.5974	175163
rs112046403	3	43155439	C	G	0.0103	-0.0552	0.0299	0.0644	175163
rs11205303	1	149906413	T	C	0.5976	-0.0106	0.0056	0.05628	175163
rs11209943	1	72750500	A	G	0.3822	0.0035	0.0058	0.5457	175163
rs11215403	11	115058585	A	G	0.2277	-0.0124	0.0066	0.05835	175163
rs11218510	11	121922587	A	G	0.3928	-0.0026	0.0057	0.642	175163
rs11222940	11	131985721	A	C	0.3196	0.005	0.0059	0.3977	175163
rs11223204	11	132652554	A	G	0.5736	-0.0143	0.0057	0.01133	175163
rs112253053	19	19425145	A	T	0.1616	-0.0113	0.0074	0.1281	175163
rs112326082	11	76479391	A	AGCCTTCCT	0.7505	-0.0043	0.007	0.5404	175163
rs112380819	3	9498519	A	G	0.1084	0.0024	0.0089	0.7878	175163
rs11256627	10	10535954	A	G	0.6893	-0.0019	0.0059	0.7433	175163
rs11264483	1	156406381	C	G	0.6024	0.0197	0.0062	0.001506	175163
rs112660801	3	131493868	T	C	0.0675	-0.0035	0.0117	0.7616	175163
rs11275375	10	21839820	T	TAATTAAAAATTATGTGAAAAC	0.6458	-0.0021	0.0058	0.7241	175163
rs112852122	20	47498117	A	G	0.1568	0.0014	0.0078	0.8615	175163
rs112875651	8	126506694	A	G	0.3855	0.0024	0.0057	0.6698	175163
rs112898427	2	67561335	T	C	0.7019	0.0108	0.0064	0.08919	175163
rs113079574	4	147354089	T	C	0.214	0.0027	0.0068	0.6926	175163
rs113132247	9	131026108	A	G	0.1577	-0.004	0.0082	0.6236	175163
rs113344808	6	34701981	CATTT	C	0.3579	0.0097	0.0059	0.1011	175163
rs113569731	3	47093206	A	C	0.0775	0.0212	0.0123	0.0851	175163
rs113728099	18	58157767	A	G	0.0213	-0.0011	0.0202	0.9546	175163
rs113822697	2	104232922	A	AT	0.5395	-0.007	0.006	0.2468	175163
rs11386247	5	72999847	T	TA	0.3454	0.0074	0.007	0.2901	175163
rs113962925	17	46044446	T	C	0.0795	-0.013	0.0105	0.2161	175163
rs114263339	5	50932343	T	C	0.028	0.0353	0.0179	0.04809	175163
rs11434203	1	107623489	A	AC	0.331	-0.0017	0.0063	0.7856	175163
rs114593013	3	84113491	A	G	0.9481	-0.0033	0.0128	0.796	175163
rs114728753	3	78483402	A	C	0.6632	0.0044	0.0058	0.4444	175163
rs11496125	7	103417557	T	C	0.4267	0.014	0.0059	0.01698	175163
rs11513729	12	112273499	T	C	0.426	-0.0085	0.0058	0.145	175163
rs11525873	7	138817193	T	C	0.9002	0.0136	0.0097	0.1622	175163
rs115319174	2	207066474	C	G	0.0541	0.0118	0.0126	0.3514	175163
rs115359679	7	755987	A	C	0.0583	0.0356	0.0133	0.007617	175163
rs115866895	1	1592638	A	G	0.742	-0.0075	0.0063	0.2358	175163
rs115903965	3	66009529	A	G	0.0182	0.0282	0.0291	0.3332	175163
rs116301700	6	33519068	T	C	0.2529	-0.0052	0.0064	0.4123	175163
rs11633022	15	73074890	A	C	0.6307	0.008	0.006	0.185	175163
rs11642090	16	81730582	T	C	0.6269	0.0023	0.0059	0.6922	175163
rs11642387	16	6753239	A	G	0.9066	0.0148	0.0096	0.1242	175163
rs11643772	16	20402499	T	G	0.5445	-0.0017	0.0058	0.7681	175163
rs11691869	2	100805996	A	C	0.3525	-0.0121	0.0058	0.03553	175163
rs11708540	3	70593081	A	G	0.1537	-0.0041	0.0078	0.6048	175163
rs117249174	12	110043679	T	C	0.0732	0.0134	0.0104	0.1975	175163
rs117455294	20	57427951	A	C	0.0327	-0.0186	0.0183	0.3081	175163
rs11758033	6	14129616	T	C	0.148	-0.0019	0.0078	0.8118	175163
rs11765062	7	54417515	T	C	0.4551	0.009	0.0055	0.1018	175163
rs117711868	12	123540756	A	G	0.02	0.0064	0.0222	0.772	175163
rs1177279	2	61295122	A	G	0.2711	-0.0041	0.0062	0.5126	175163
rs11782074	8	142617096	T	G	0.3664	0.0056	0.0063	0.3766	175163
rs117903946	16	67449639	A	G	0.033	0.0057	0.0157	0.7175	175163
rs117911387	9	130446836	A	G	0.0343	0.0304	0.0186	0.1024	175163
rs11856579	15	78012688	A	G	0.2554	-0.0074	0.0065	0.256	175163
rs12031634	1	34584393	A	G	0.2759	-0.0062	0.0066	0.3533	175163
rs12033257	1	112318484	A	G	0.6168	0.0166	0.0056	0.003025	175163
rs12037905	1	219628036	T	C	0.4387	0.0047	0.0056	0.401	175163
rs12042908	1	74997762	A	G	0.4445	0.0011	0.0055	0.8431	175163
rs12104325	19	18490284	A	G	0.4316	0.0056	0.0058	0.3273	175163
rs12110721	6	55190480	A	G	0.1679	0.0034	0.0077	0.6643	175163
rs12119733	1	196118341	C	G	0.0421	0.0286	0.0181	0.1137	175163
rs12140153	1	62579891	T	G	0.0806	-0.0023	0.0114	0.8375	175163
rs12147845	14	101144596	T	C	0.1125	0.0068	0.0089	0.4438	175163
rs12149660	16	70309237	A	G	0.1155	-0.0098	0.0093	0.29	175163
rs12213441	6	143208838	T	C	0.2201	-0.0239	0.0072	0.0008554	175163
rs1222216	11	30346052	T	C	0.2113	-0.0058	0.0067	0.3826	175163
rs12281009	11	117032959	A	G	0.94	0.0072	0.0115	0.5298	175163
rs12308065	12	120624085	A	G	0.3591	-0.0053	0.0061	0.3853	175163
rs12357890	10	99762693	A	G	0.4619	-0.0052	0.0058	0.376	175163
rs12376870	9	117890567	A	G	0.2431	-0.0101	0.0066	0.1249	175163
rs12427047	12	90213070	T	C	0.2448	-0.0168	0.0064	0.008381	175163
rs12429545	13	54102206	A	G	0.1306	0.0084	0.0081	0.2977	175163
rs12454712	18	60845884	T	C	0.6249	0.0043	0.0057	0.4442	175163
rs12462975	19	30272202	A	G	0.3264	0.018	0.006	0.002781	175163
rs12477088	2	67841326	T	C	0.5964	-0.002	0.0058	0.7221	175163
rs12477385	2	166144850	T	G	0.2258	-0.0054	0.0067	0.4129	175163
rs1250597	10	81010250	A	G	0.4305	-0.0009	0.0057	0.8793	175163
rs12517187	5	112444682	T	C	0.4312	-0.0044	0.0056	0.4292	175163
rs12538826	7	99030228	T	C	0.883	-0.0072	0.0087	0.4049	175163
rs12592645	15	89982879	A	C	0.1781	-0.0018	0.0071	0.7982	175163
rs12634936	3	147716498	T	C	0.9518	-0.0171	0.0165	0.3004	175163
rs12681792	8	62054463	A	C	0.1837	-0.0209	0.0074	0.004664	175163
rs12713889	2	77225361	T	C	0.6676	0.0056	0.0058	0.3351	175163
rs12788343	11	131452912	T	C	0.5993	-0.0184	0.0056	0.0009394	175163
rs12798028	11	47604639	T	C	0.4098	-0.0053	0.0056	0.3459	175163
rs1286138	14	91485445	T	G	0.3158	0.0003	0.0058	0.9583	175163
rs12883788	14	33303540	T	C	0.4677	0.0083	0.0056	0.1369	175163
rs12885251	14	99670791	A	G	0.4383	0.0013	0.0057	0.8133	175163
rs12891477	14	104332759	T	C	0.3637	0.0027	0.0058	0.6431	175163
rs12927792	16	9713194	T	C	0.4121	0.0005	0.0058	0.9264	175163
rs12951079	17	34933059	A	G	0.4122	0.0081	0.0062	0.1922	175163
rs1296328	4	137083193	A	C	0.4578	-0.0053	0.0057	0.3543	175163
rs1296685	22	18230964	A	G	0.7869	0.0077	0.0069	0.2686	175163
rs12974954	19	18237676	T	C	0.5307	-0.0167	0.0056	0.002747	175163
rs13001304	2	192949003	T	C	0.6971	0.0012	0.0063	0.8541	175163
rs13047416	21	40309436	C	G	0.6236	0.0007	0.0058	0.908	175163
rs13061117	3	181186466	T	C	0.916	0.0166	0.0105	0.116	175163
rs13104584	4	80811227	A	G	0.4058	0.0007	0.0056	0.9021	175163
rs13107325	4	103188709	T	C	0.0792	0.0038	0.0101	0.7055	175163
rs13174863	5	139080745	A	G	0.8502	0.0029	0.0081	0.7194	175163
rs1320903	3	131758077	A	G	0.3122	0.0007	0.0059	0.9075	175163
rs13211684	6	51175486	T	C	0.6455	-0.0099	0.0058	0.08691	175163
rs13218383	6	120173501	C	G	0.6564	0.0101	0.0058	0.07822	175163
rs1324110	6	93913200	C	G	0.4441	-0.0189	0.0058	0.0009965	175163
rs13254613	8	64804804	A	C	0.6457	0.0023	0.0058	0.6911	175163
rs13275517	8	143364521	T	C	0.5467	-0.0021	0.0058	0.718	175163
rs13292699	9	15910044	A	C	0.5805	-0.0024	0.0058	0.6754	175163
rs13329943	16	24733751	T	C	0.7248	-0.0009	0.0063	0.888	175163
rs13374459	1	39571211	T	C	0.5873	-0.0003	0.0057	0.9578	175163
rs13427822	2	213414265	A	G	0.7395	-0.0072	0.0067	0.2806	175163
rs1342831	6	54096151	T	C	0.9391	-0.0078	0.0115	0.4972	175163
rs1369159	15	66360842	T	C	0.5427	0.0027	0.0058	0.6337	175163
rs1373349	18	63282992	T	C	0.6581	-0.0016	0.006	0.7895	175163
rs1384660	2	142299735	A	G	0.1836	-0.0208	0.0072	0.00383	175163
rs139197338	2	24864916	T	C	0.0429	0.0107	0.0179	0.548	175163
rs1402989	3	27056851	T	C	0.4786	-0.0079	0.0055	0.1484	175163
rs1409158	1	119538890	T	C	0.7584	0	0.0066	0.9973	175163
rs141729983	7	100803245	G	GCA	0.4597	-0.011	0.0061	0.07108	175163
rs1422067	5	77424836	T	C	0.2289	-0.0038	0.0066	0.5646	175163
rs142315514	1	147050816	A	C	0.0319	-0.0044	0.0173	0.8	175163
rs142503704	5	92622421	A	G	0.0229	0.0519	0.0247	0.03519	175163
rs1436348	3	104612668	A	G	0.4135	0	0.0056	0.9957	175163
rs1451533	2	105466005	A	G	0.2688	0.0062	0.0064	0.3282	175163
rs1452991	6	141473363	A	G	0.3713	0.0086	0.0058	0.1366	175163
rs1454687	3	94038085	C	G	0.4839	0.0007	0.0055	0.8946	175163
rs1458156	12	41887940	T	C	0.4901	0.0003	0.0057	0.9598	175163
rs147662640	6	28866368	A	AT	0.8915	0.0178	0.0119	0.134	175163
rs1476698	2	242296449	A	G	0.6312	-0.0078	0.0057	0.1686	175163
rs1477290	5	87988934	T	C	0.8495	-0.0081	0.0079	0.3036	175163
rs147730268	12	123024476	T	G	0.085	-0.0078	0.0101	0.4389	175163
rs1477890	4	18511738	A	G	0.5032	-0.0088	0.0056	0.1141	175163
rs148108087	19	51781455	A	G	0.0567	-0.0382	0.0131	0.00345	175163
rs148137538	1	173399677	A	G	0.98	0.0463	0.0209	0.02655	175163
rs148963195	17	7531252	T	TC	0.6853	-0.0113	0.0061	0.06586	175163
rs149778057	13	31007805	A	C	0.6765	-0.004	0.0062	0.5244	175163
rs151252883	2	228998026	T	G	0.6413	0.0041	0.0057	0.475	175163
rs151288063	8	87770735	CAT	C	0.1631	-0.008	0.0075	0.2842	175163
rs1547205	9	98815145	C	G	0.0901	0.0084	0.0102	0.4123	175163
rs1568488	3	153657951	C	G	0.5914	-0.0109	0.0058	0.06188	175163
rs1576655	13	79587841	A	C	0.3902	-0.0001	0.0061	0.9892	175163
rs1619120	9	87302196	A	G	0.3998	-0.0027	0.0056	0.6298	175163
rs1631026	2	26953850	T	C	0.4734	0.0103	0.0056	0.06371	175163
rs1633418	22	20091756	T	C	0.3842	-0.0035	0.0058	0.544	175163
rs16893327	5	60954719	T	C	0.758	0.0055	0.0067	0.4143	175163
rs16940823	18	22137319	A	C	0.1747	0.0014	0.0079	0.8634	175163
rs17029006	3	12329452	T	C	0.279	-0.0075	0.0062	0.2253	175163
rs1704190	2	200760629	A	G	0.6452	-0.0068	0.0058	0.2355	175163
rs17399739	10	87490850	A	G	0.934	-0.004	0.0111	0.7218	175163
rs17716502	8	116659731	T	C	0.1876	-0.0065	0.0071	0.3571	175163
rs1788808	18	21090023	A	G	0.4992	-0.0036	0.0056	0.5175	175163
rs1799507	12	16427314	A	G	0.1429	0.0019	0.0078	0.8123	175163
rs1799892	16	3707409	C	G	0.3256	-0.006	0.0059	0.3154	175163
rs1805123	7	150645534	T	G	0.7665	0.002	0.0064	0.7548	175163
rs181179291	16	2787062	A	C	0.9884	-0.005	0.0278	0.8568	175163
rs181617194	12	122011598	T	C	0.9622	0.0228	0.016	0.1531	175163
rs183315407	1	46201427	A	G	0.0315	0.0211	0.0172	0.2194	175163
rs1834144	18	40744790	A	C	0.3749	-0.0087	0.0057	0.1272	175163
rs1840660	7	114352615	A	G	0.3701	0.0022	0.0059	0.7091	175163
rs1865341	9	8845911	T	C	0.7677	0.0086	0.0067	0.2017	175163
rs1899689	7	121964349	T	C	0.4016	0.0005	0.0056	0.9308	175163
rs1905616	8	93235675	A	G	0.3155	-0.0114	0.0059	0.05553	175163
rs1933437	13	28624294	A	G	0.6096	-0.0046	0.0056	0.4047	175163
rs1964926	21	42653121	A	G	0.3604	0.0078	0.0059	0.1906	175163
rs1987960	20	30649834	T	C	0.0314	-0.0041	0.0175	0.8148	175163
rs199623362	16	9407038	T	C	0.5535	0.002	0.0063	0.7517	175163
rs200090476	1	1866376	A	G	0.5104	0.0073	0.0061	0.23	175163
rs200744777	20	6609610	T	G	0.5631	0.0076	0.0057	0.181	175163
rs200769207	6	64174931	CA	C	0.5171	0.0017	0.006	0.7726	175163
rs200876443	19	50363585	CAG	C	0.9757	0.0587	0.0312	0.06001	175163
rs201180329	8	47858698	G	GA	0.9751	-0.0002	0.0214	0.9931	175163
rs201413548	12	49600730	G	GA	0.7484	0.004	0.0067	0.5495	175163
rs201666051	9	20920868	T	C	0.3808	-0.0008	0.0057	0.8933	175163
rs201955412	4	143668329	G	GA	0.6241	0.002	0.0057	0.7214	175163
rs2034963	3	48170802	C	G	0.649	-0.0011	0.0059	0.858	175163
rs2051559	4	3298800	T	C	0.8672	-0.0106	0.0082	0.1955	175163
rs2075637	16	4938280	T	C	0.4424	-0.0076	0.0055	0.1663	175163
rs2083323	18	1856272	A	G	0.1834	0.0005	0.0074	0.944	175163
rs2114210	8	95595162	A	G	0.3327	-0.0001	0.0058	0.9879	175163
rs212517	1	21577159	A	T	0.5933	-0.0042	0.0057	0.4579	175163
rs2135745	9	109150784	C	G	0.2759	0.0043	0.0079	0.5853	175163
rs2141004	2	6194359	A	C	0.7225	0.0053	0.0061	0.3873	175163
rs215634	7	32369148	A	G	0.4019	0.0018	0.0057	0.7554	175163
rs2164300	4	67813017	T	C	0.4555	-0.0099	0.0061	0.1053	175163
rs217672	14	62361021	A	C	0.7348	-0.0084	0.0062	0.1756	175163
rs2187642	12	11855624	A	C	0.3687	0.0101	0.0057	0.07395	175163
rs2207894	20	54387343	T	C	0.1987	0.0143	0.0069	0.03918	175163
rs2229330	1	6649228	T	G	0.9331	-0.0045	0.0109	0.6788	175163
rs2237025	4	55541879	T	C	0.4466	-0.0021	0.0058	0.7231	175163
rs2237402	7	39449768	A	G	0.3277	-0.0053	0.0062	0.3934	175163
rs2238435	16	4014282	C	G	0.3899	-0.0015	0.0057	0.7976	175163
rs2244669	20	54153869	T	C	0.6653	-0.0043	0.0059	0.4618	175163
rs2246623	17	74084449	T	C	0.4435	-0.0065	0.0055	0.2377	175163
rs2253310	6	108888593	C	G	0.3838	0.0099	0.0058	0.0852	175163
rs2268762	3	38516075	A	G	0.3954	-0.0055	0.0056	0.3256	175163
rs2275241	9	129370576	A	G	0.3564	-0.0037	0.0058	0.5317	175163
rs2281148	20	36433288	T	C	0.7594	-0.0084	0.007	0.2304	175163
rs2289379	7	44804225	T	C	0.3929	0.0055	0.0059	0.3513	175163
rs2307111	5	75003678	T	C	0.5989	0.0021	0.0056	0.7084	175163
rs2349179	7	8404389	A	T	0.39	0.0091	0.0059	0.1253	175163
rs236660	7	75050086	T	C	0.414	-0.005	0.0069	0.4744	175163
rs2378662	9	86707289	A	G	0.5474	-0.0008	0.0056	0.8841	175163
rs2396625	7	113028634	A	T	0.4079	-0.003	0.0059	0.6182	175163
rs2417998	9	111958746	C	G	0.2963	-0.002	0.0063	0.754	175163
rs2425856	20	44911954	A	G	0.4404	-0.0009	0.0055	0.8661	175163
rs2433733	2	230816703	A	G	0.6622	-0.0049	0.0058	0.3995	175163
rs2448241	14	102414767	A	G	0.0943	-0.009	0.0097	0.3566	175163
rs2450444	10	93010383	A	G	0.3424	0.0073	0.0062	0.2401	175163
rs2516726	16	2095065	T	C	0.7707	0.0012	0.0066	0.854	175163
rs2542615	10	131128952	T	C	0.6546	0.0064	0.0057	0.2667	175163
rs2583410	4	102182199	A	C	0.8486	0.0034	0.0077	0.6584	175163
rs2594994	3	11339960	A	T	0.825	-0.0085	0.0072	0.2383	175163
rs2616143	8	20632022	A	G	0.3039	0.0005	0.006	0.9278	175163
rs262956	3	183486117	T	G	0.335	0.0059	0.0059	0.318	175163
rs2629881	3	59778271	T	C	0.7866	-0.0026	0.0067	0.6958	175163
rs2658797	11	93212254	T	C	0.5014	0.0005	0.0055	0.9284	175163
rs2678204	1	201800511	T	G	0.6822	-0.0075	0.0065	0.2483	175163
rs2680648	3	53777176	T	C	0.7588	-0.0053	0.0066	0.4227	175163
rs2712667	12	99588917	C	G	0.6286	0.0212	0.0058	0.0002243	175163
rs2715423	15	99511873	A	G	0.2727	-0.0097	0.0061	0.1108	175163
rs2722406	7	24306762	T	C	0.3001	-0.0047	0.0061	0.4392	175163
rs2725371	8	30854033	A	G	0.3008	0.0126	0.0062	0.0429	175163
rs2735556	3	88105360	T	C	0.8982	0.0033	0.0093	0.7234	175163
rs2744801	1	41155486	T	C	0.3309	-0.0044	0.0059	0.4557	175163
rs2749929	6	131859814	T	C	0.7959	0.0187	0.0069	0.007033	175163
rs2755253	1	67470843	T	C	0.7088	0.0125	0.0061	0.04162	175163
rs2767486	1	65991203	A	G	0.7935	0.0042	0.0069	0.5468	175163
rs2837398	21	41427168	A	C	0.5973	-0.0038	0.0056	0.4906	175163
rs28394864	17	47450775	A	G	0.4644	0.0107	0.0057	0.05863	175163
rs28408562	15	60917079	C	G	0.5478	0.0065	0.0055	0.2345	175163
rs28462076	4	65696174	A	G	0.7594	0.0018	0.0065	0.78	175163
rs28465175	15	53427155	A	G	0.9325	0.0127	0.0112	0.2547	175163
rs2863980	16	68301985	A	C	0.3806	-0.0019	0.0056	0.7336	175163
rs2866720	7	70106310	T	C	0.3831	0.001	0.006	0.865	175163
rs28711392	11	13349559	T	C	0.6276	-0.0244	0.0059	3.964e-05	175163
rs28726372	1	84353839	T	C	0.6886	0.0028	0.0058	0.626	175163
rs2875762	6	124925032	C	G	0.2522	-0.0023	0.0065	0.7171	175163
rs28839214	4	145313641	T	G	0.3939	0.0027	0.0059	0.6481	175163
rs28849840	12	50703384	A	G	0.3346	0.0037	0.0061	0.5446	175163
rs2939931	10	121636406	T	C	0.5065	0.0045	0.0057	0.4229	175163
rs2958542	11	62181882	T	C	0.369	-0.0041	0.0058	0.479	175163
rs29938	19	34311481	T	C	0.335	-0.0037	0.0058	0.5259	175163
rs3013431	1	113242488	T	C	0.6035	0.014	0.0058	0.01704	175163
rs3125326	10	63053788	A	C	0.3994	-0.0072	0.0056	0.1962	175163
rs3129942	6	32338283	T	G	0.2405	0.0044	0.0077	0.5675	175163
rs3172332	3	153973408	T	C	0.6415	0.0076	0.0059	0.1933	175163
rs3181269	11	33755956	T	C	0.2322	0.0059	0.0066	0.3655	175163
rs329118	5	133861663	T	C	0.4271	-0.0102	0.0056	0.06821	175163
rs329651	11	133767622	T	G	0.8234	0.0061	0.0076	0.419	175163
rs34196306	6	27425644	C	G	0.0763	-0.0166	0.014	0.2362	175163
rs34222832	7	137410348	T	TA	0.6577	0.0055	0.0059	0.3524	175163
rs34234485	2	219441689	CA	C	0.5172	0.0002	0.0063	0.979	175163
rs34260097	6	100727703	T	G	0.782	0.0024	0.0066	0.7117	175163
rs34292685	11	64049021	T	C	0.1553	-0.0009	0.0075	0.9015	175163
rs34298980	6	40409243	T	C	0.4999	0.0007	0.0064	0.9066	175163
rs34373881	3	20432033	A	G	0.2411	0.0078	0.0069	0.2573	175163
rs34413363	3	156959498	T	TA	0.6914	0.0002	0.0068	0.972	175163
rs34517439	1	78450517	A	C	0.1028	0.0138	0.0101	0.1689	175163
rs34542489	17	51917844	A	C	0.5875	0.0072	0.0056	0.1961	175163
rs34661722	16	51447339	CA	C	0.236	-0.0027	0.0064	0.6721	175163
rs34688745	14	47298299	T	TA	0.5426	0.0053	0.0057	0.3603	175163
rs34732995	5	122699198	CTA	C	0.4651	0.0056	0.0055	0.3105	175163
rs34778589	22	50709957	A	C	0.9092	-0.0003	0.0101	0.9753	175163
rs34811474	4	25408838	A	G	0.2157	-0.0179	0.0066	0.006945	175163
rs34898535	16	31025641	T	C	0.3863	0.0202	0.0057	0.0003569	175163
rs34994596	15	80991447	T	C	0.7147	0.0029	0.006	0.6333	175163
rs35006536	18	52492700	G	GTC	0.7684	0.0203	0.0065	0.001757	175163
rs35159593	12	103651399	G	GA	0.6445	-0.0101	0.0062	0.1022	175163
rs35162296	6	26318262	T	C	0.0817	-0.0067	0.0124	0.5907	175163
rs35193668	13	33092929	T	C	0.3539	-0.0068	0.0058	0.2347	175163
rs35221880	12	133301500	T	C	0.2548	-0.0069	0.0066	0.2951	175163
rs35422050	8	76862206	A	AC	0.5804	-0.0031	0.0056	0.5755	175163
rs35585441	7	5539725	T	TA	0.3385	0.0059	0.0074	0.4271	175163
rs35596673	11	49271525	A	AT	0.7196	-0.002	0.0063	0.7444	175163
rs35775580	7	130420740	A	G	0.9597	0.0059	0.0148	0.6892	175163
rs35809007	2	47019521	A	G	0.3619	0.0004	0.006	0.9524	175163
rs35843836	5	88798726	A	T	0.635	-0.0196	0.0057	0.0005428	175163
rs35852935	4	17991522	A	C	0.9676	-0.0243	0.0181	0.1797	175163
rs35894137	8	43071838	T	C	0.0793	0.0064	0.0104	0.5389	175163
rs35953086	8	57161551	CT	C	0.3751	-0.0062	0.0057	0.2812	175163
rs35957544	8	73440371	T	G	0.5683	0.0023	0.0057	0.6901	175163
rs36007635	6	163009335	A	G	0.1312	-0.0177	0.0081	0.02847	175163
rs36131051	3	107888841	T	G	0.8064	0.0123	0.0073	0.09163	175163
rs3737992	1	33234128	A	G	0.1769	0.0052	0.0071	0.4661	175163
rs373931589	2	27840772	CA	C	0.1974	-0.0032	0.0075	0.6721	175163
rs3753639	1	154986091	T	C	0.7589	0.0014	0.0066	0.8316	175163
rs3762444	1	2427712	T	C	0.4465	-0.0054	0.006	0.3716	175163
rs377105227	15	47844989	T	TTA	0.3434	-0.0157	0.0059	0.008256	175163
rs3782860	12	361996	T	C	0.5385	0.0037	0.0056	0.5096	175163
rs3791478	2	240064139	T	C	0.8908	-0.0149	0.009	0.09722	175163
rs3806114	6	20482335	A	G	0.6874	0.0051	0.0064	0.4208	175163
rs3810291	19	47569003	A	G	0.6667	-0.0036	0.006	0.5452	175163
rs3810304	19	30861683	A	G	0.222	-0.0009	0.0066	0.8954	175163
rs3814883	16	29994922	T	C	0.4751	-0.0038	0.0057	0.5035	175163
rs3815156	17	29685150	A	G	0.8271	0.0026	0.0076	0.7349	175163
rs3817428	15	89415247	C	G	0.7392	0.0079	0.0062	0.202	175163
rs3823674	7	50571996	T	C	0.4336	0.0078	0.0057	0.167	175163
rs3902951	14	69789755	T	G	0.7472	-0.0082	0.0067	0.2243	175163
rs396354	2	86850022	T	C	0.2744	-0.0044	0.0062	0.4767	175163
rs39862	5	66185151	T	C	0.7217	-0.0039	0.0061	0.528	175163
rs403694	21	46567625	T	C	0.5362	0.0004	0.0059	0.952	175163
rs4074404	1	187683956	A	T	0.1693	-0.0062	0.0075	0.408	175163
rs409696	2	147900651	A	G	0.5679	0.0101	0.0056	0.07044	175163
rs412243	16	339672	T	C	0.6338	0.011	0.0058	0.05514	175163
rs41310284	10	102447647	A	C	0.0867	0.0052	0.0102	0.6103	175163
rs429358	19	45411941	T	C	0.8648	-0.0048	0.008	0.5506	175163
rs435775	6	97237609	A	G	0.2586	-0.002	0.0065	0.7592	175163
rs4359193	11	28527705	C	G	0.5011	0.01	0.0055	0.06964	175163
rs4419475	4	96150044	A	T	0.591	-0.0007	0.006	0.9038	175163
rs4467770	6	12086826	A	G	0.7256	-0.023	0.0064	0.0003229	175163
rs4482463	2	205375909	A	C	0.9117	0.0329	0.0102	0.001233	175163
rs4500770	16	74658430	A	T	0.643	-0.001	0.0058	0.8691	175163
rs4525496	16	20209910	A	G	0.2005	-0.0128	0.0069	0.06376	175163
rs4545941	19	16534207	T	C	0.855	-0.0038	0.0108	0.7266	175163
rs45521740	19	2245622	A	G	0.0525	0.0042	0.0122	0.7327	175163
rs4572029	10	70889053	A	G	0.7798	0.0058	0.0072	0.4212	175163
rs4575195	10	114765747	A	C	0.3216	-0.0073	0.0059	0.2205	175163
rs4658403	1	243832560	T	C	0.8267	-0.0064	0.0076	0.3979	175163
rs4660586	1	42407229	T	C	0.7405	-0.0088	0.0065	0.1734	175163
rs4663213	2	236807893	A	G	0.7878	0.0085	0.0078	0.2785	175163
rs4671328	2	58935282	T	G	0.4468	-0.0027	0.0057	0.6271	175163
rs4671358	2	60164634	A	T	0.6018	-0.0107	0.0057	0.05911	175163
rs4674373	2	220156474	C	G	0.825	0.0005	0.0073	0.9486	175163
rs4677156	3	72417857	A	T	0.2283	0.0088	0.0068	0.1981	175163
rs4677813	3	194863860	T	C	0.7458	0.0026	0.0063	0.6803	175163
rs4688359	3	61198880	T	C	0.3657	-0.0009	0.006	0.8782	175163
rs4714431	6	41168337	A	C	0.6408	-0.0008	0.0061	0.8991	175163
rs4723263	7	33194826	C	G	0.419	0.0025	0.0055	0.6436	175163
rs473837	8	60906881	T	G	0.365	0.001	0.0059	0.865	175163
rs4739558	8	38337264	A	G	0.3962	-0.0013	0.0057	0.8178	175163
rs4744246	9	96254464	A	G	0.651	0.0219	0.0058	0.0001417	175163
rs4759073	12	54653258	A	G	0.3958	0.0029	0.0057	0.6045	175163
rs4759228	12	56508409	C	G	0.2707	0.0024	0.0064	0.7069	175163
rs4771106	13	27929146	T	C	0.2382	0.0004	0.0066	0.9562	175163
rs4806814	19	1860147	A	G	0.1687	-0.012	0.0075	0.1062	175163
rs4813224	20	16546846	T	C	0.2603	-0.0104	0.0063	0.1	175163
rs4908677	1	7738180	T	C	0.4762	-0.0064	0.0056	0.2527	175163
rs4911382	20	32553095	T	C	0.599	0.0057	0.0057	0.3096	175163
rs4916229	1	171443368	C	G	0.9053	-0.0218	0.0096	0.02317	175163
rs4932200	15	89349708	A	G	0.5141	-0.0013	0.0055	0.8161	175163
rs4969472	17	79976425	A	G	0.5498	0.0011	0.0057	0.8528	175163
rs4971239	1	203491150	A	G	0.1722	-0.0052	0.0075	0.4822	175163
rs4989244	9	102100348	A	G	0.4036	0.0034	0.0057	0.5441	175163
rs529200	3	173114305	A	G	0.4576	-0.0112	0.0055	0.04181	175163
rs529793121	6	101215651	A	AT	0.5769	-0.0066	0.006	0.2709	175163
rs530265334	2	243567	T	TA	0.3346	0.0046	0.0063	0.463	175163
rs534930508	14	40104783	A	AGGAGT	0.8403	-0.003	0.0083	0.7164	175163
rs538579	3	62711674	C	G	0.324	0.0094	0.0059	0.1096	175163
rs539787360	5	66162744	T	TTTTG	0.6363	-0.0021	0.0057	0.7157	175163
rs543124501	22	40677499	A	AT	0.6713	-0.0057	0.0059	0.3375	175163
rs543874	1	177889480	A	G	0.8055	0.005	0.0068	0.4657	175163
rs544200874	4	20124826	T	C	0.0763	-0.0014	0.0119	0.9094	175163
rs544871667	1	174497039	CT	C	0.0762	-0.0187	0.0146	0.1994	175163
rs544957562	9	33978015	A	T	0.8465	-0.0001	0.0086	0.9902	175163
rs547065676	5	55857548	A	AT	0.808	-0.0011	0.0071	0.879	175163
rs548235873	10	104633053	A	ATTT	0.7526	0.0091	0.0064	0.1539	175163
rs548695220	5	60729302	G	GT	0.6583	-0.0044	0.0059	0.4559	175163
rs55678940	17	21251092	CTGTAAAGAAA	C	0.5007	0.0101	0.006	0.09491	175163
rs557114450	6	104819501	G	GA	0.8055	0.0026	0.0073	0.7201	175163
rs55726687	12	991306	A	G	0.1989	0.0033	0.0072	0.6484	175163
rs557709815	3	48869729	CA	C	0.1118	-0.0338	0.0105	0.001319	175163
rs55838622	5	95711605	A	C	0.7423	-0.0122	0.0066	0.06541	175163
rs55880046	16	19941557	T	G	0.8567	-0.003	0.0078	0.6992	175163
rs55896564	8	11447093	A	G	0.5193	0.005	0.0121	0.6818	175163
rs559231	18	39644247	T	G	0.4047	-0.0026	0.0057	0.6439	175163
rs55931203	17	65854602	T	C	0.1957	0.0204	0.0072	0.004593	175163
rs559487775	11	65596509	T	TA	0.683	-0.011	0.0064	0.08553	175163
rs559741848	2	203065430	CTTTTT	C	0.7899	0.0035	0.0075	0.6407	175163
rs560197932	2	172933248	CT	C	0.283	-0.0131	0.0066	0.04697	175163
rs56094641	16	53806453	A	G	0.5932	-0.0054	0.0056	0.3351	175163
rs560987445	6	22732173	T	TAATAAACCACTTCAACTTCTGAAGTTCCAG	0.8568	0.008	0.0078	0.3088	175163
rs562044398	10	76101122	CA	C	0.1387	0.003	0.0085	0.7269	175163
rs56220792	5	105874890	CT	C	0.5607	0.0002	0.0058	0.9722	175163
rs56270766	1	91200757	G	GT	0.6234	-0.0116	0.0058	0.04422	175163
rs567230078	6	43588227	A	T	0.026	0.0058	0.0171	0.7348	175163
rs56728797	13	99243572	G	GA	0.6874	0.0222	0.0062	0.0003439	175163
rs56803094	15	99222509	A	G	0.7735	-0.0001	0.0067	0.992	175163
rs572544808	11	46372405	CT	C	0.1969	-0.0028	0.0074	0.7085	175163
rs57488047	15	79403002	T	C	0.5361	0.0079	0.0057	0.1646	175163
rs575840515	1	80796649	A	G	0.7181	-0.0082	0.0061	0.1782	175163
rs57590313	4	113323430	A	C	0.1945	-0.0048	0.0075	0.5199	175163
rs57654548	3	125196904	A	C	0.1229	0.0055	0.0084	0.5115	175163
rs5804250	13	66204127	CT	C	0.5734	0.0067	0.0057	0.2388	175163
rs58084604	18	57849429	T	C	0.2326	-0.0193	0.0065	0.002891	175163
rs5817557	16	65939977	CT	C	0.5489	0.0011	0.0061	0.8607	175163
rs58351927	17	5297038	A	G	0.6937	0.0034	0.0059	0.5711	175163
rs5852911	3	138112533	T	TTTC	0.191	-0.0025	0.0071	0.7224	175163
rs59428052	2	53861389	A	G	0.8377	-0.0098	0.0083	0.236	175163
rs59484402	1	230302838	CT	C	0.566	0.0013	0.0058	0.8225	175163
rs59644697	6	41721682	G	GT	0.6152	-0.0061	0.0058	0.3002	175163
rs59714050	3	141267294	A	T	0.0692	0.0018	0.0109	0.8657	175163
rs59893724	5	80830788	A	G	0.767	-0.0011	0.0066	0.8676	175163
rs6029180	20	39178923	A	G	0.6905	-0.0015	0.0059	0.8022	175163
rs60497719	19	33971746	A	G	0.2924	-0.006	0.0069	0.3851	175163
rs6050446	20	25195509	A	G	0.0268	-0.0083	0.0168	0.6221	175163
rs6069625	20	54747469	A	G	0.7448	0.0053	0.0063	0.4011	175163
rs6075658	20	2094078	T	C	0.5241	-0.0049	0.0055	0.3757	175163
rs61217499	12	108417780	C	G	0.2154	-0.0072	0.0068	0.293	175163
rs61746970	19	51132746	A	G	0.0377	0.0015	0.0157	0.9216	175163
rs61754230	12	72179446	T	C	0.0193	0.0294	0.0198	0.1366	175163
rs61813324	1	156049877	T	C	0.1336	-0.0068	0.008	0.3955	175163
rs61903695	11	89922417	A	G	0.7625	-0.0221	0.0067	0.001039	175163
rs61909165	11	134589355	A	T	0.1694	-0.0098	0.0075	0.1892	175163
rs61936936	12	116391685	A	T	0.9134	-0.0143	0.0106	0.1778	175163
rs61937656	12	39483502	A	G	0.2256	-0.0055	0.0067	0.4086	175163
rs61971082	13	86494667	T	G	0.7323	-0.0091	0.0061	0.1373	175163
rs61978655	14	30491807	A	G	0.0369	-0.0093	0.0149	0.5341	175163
rs61986330	14	73314450	A	C	0.2588	-0.0066	0.0063	0.2928	175163
rs61992671	14	101531854	A	G	0.5603	0.0007	0.0065	0.9089	175163
rs62004865	15	74207695	A	T	0.1048	0.0124	0.0093	0.185	175163
rs62032001	16	49065630	A	C	0.8056	0.001	0.0071	0.8896	175163
rs62048187	15	38117049	C	G	0.3181	0.0023	0.0062	0.707	175163
rs62106258	2	417167	T	C	0.9532	-0.0344	0.0129	0.007822	175163
rs62134189	2	45046339	A	G	0.9006	-0.0069	0.0096	0.4726	175163
rs62175963	2	161339964	T	C	0.583	-0.0062	0.0056	0.2657	175163
rs62259692	3	51847709	A	G	0.056	0.0309	0.0129	0.01632	175163
rs62277889	2	198783693	T	C	0.3073	-0.0003	0.007	0.963	175163
rs62355615	5	106877108	T	C	0.8081	-0.0072	0.0082	0.3752	175163
rs62425398	6	166416028	A	C	0.0948	-0.0116	0.0096	0.2271	175163
rs6265	11	27679916	T	C	0.1895	0.012	0.0069	0.08291	175163
rs630602	1	54728864	C	G	0.5886	-0.0046	0.0057	0.4267	175163
rs6452788	5	87712913	A	G	0.259	-0.0139	0.0063	0.02733	175163
rs6478538	9	124627012	A	G	0.3208	0.011	0.0059	0.06087	175163
rs6507054	18	31248323	T	C	0.4058	-0.004	0.0057	0.4791	175163
rs6511826	19	12706991	A	G	0.905	-0.0176	0.0106	0.09723	175163
rs651533	1	82375561	A	T	0.7555	-0.0036	0.0067	0.5911	175163
rs6530737	8	14095763	A	G	0.3494	0.0083	0.0057	0.1501	175163
rs6575340	14	94023972	A	G	0.6335	-0.0059	0.0059	0.3203	175163
rs6577497	1	8605667	A	T	0.6363	0.0109	0.0057	0.05894	175163
rs6597653	9	133788465	C	G	0.4121	0.0119	0.0056	0.03238	175163
rs6601451	8	10243681	C	G	0.4971	-0.0105	0.0104	0.3116	175163
rs6606686	12	110903380	C	G	0.6849	-0.0013	0.006	0.8269	175163
rs661878	11	29188691	A	G	0.8647	-0.0048	0.008	0.5496	175163
rs66460909	20	51195387	A	G	0.1828	-0.0036	0.0073	0.6257	175163
rs6669341	1	47678458	A	G	0.4091	0.0083	0.0055	0.1291	175163
rs6685497	1	7031225	A	T	0.4217	0.0034	0.0057	0.5481	175163
rs6719507	2	29733801	A	G	0.4355	0.0034	0.0055	0.5385	175163
rs67257872	11	8530218	A	G	0.5323	0.0026	0.0056	0.6462	175163
rs6752979	2	81741750	A	G	0.3159	-0.0137	0.0058	0.01938	175163
rs6761463	2	50201547	C	G	0.8334	-0.0071	0.0078	0.3621	175163
rs67679818	7	110672704	T	C	0.5542	-0.004	0.0059	0.4957	175163
rs6798941	3	52893465	T	C	0.3006	-0.02	0.006	0.0009376	175163
rs680071	11	103088414	T	C	0.1188	0.0054	0.0085	0.528	175163
rs68015088	18	51484010	A	G	0.3439	0.005	0.0058	0.3907	175163
rs68069729	14	40762264	T	C	0.8141	0.0045	0.0075	0.5457	175163
rs6823268	4	145982563	A	G	0.6319	-0.0095	0.0059	0.1108	175163
rs6843852	4	162132758	T	C	0.5219	-0.0029	0.0056	0.6031	175163
rs686431	6	35974217	T	C	0.0193	0.0085	0.0205	0.6791	175163
rs6938973	6	98421721	T	C	0.3877	-0.0157	0.0057	0.005557	175163
rs6963840	7	78144371	T	C	0.1549	0.0077	0.0076	0.3114	175163
rs6974282	7	100098295	T	C	0.1942	-0.0128	0.0071	0.07158	175163
rs6979832	7	127856276	A	G	0.5018	0.0074	0.0058	0.1964	175163
rs698147	5	3513485	A	G	0.4754	-0.0003	0.0056	0.9544	175163
rs7012648	8	28091482	A	G	0.583	0.0051	0.0057	0.3691	175163
rs7020196	9	12289527	T	C	0.6054	-0.0071	0.0059	0.2317	175163
rs7020564	9	109670016	A	T	0.6844	-0.019	0.0066	0.003894	175163
rs7038966	9	73777777	T	C	0.413	0.0094	0.0056	0.09144	175163
rs7084503	10	2666859	T	C	0.4959	-0.0119	0.0057	0.03605	175163
rs7102934	11	84648068	T	C	0.6754	-0.0063	0.0058	0.2778	175163
rs7103389	11	881639	T	C	0.3873	-0.008	0.0057	0.1579	175163
rs71169767	19	29156123	CA	C	0.4555	-0.0027	0.0057	0.6384	175163
rs71211068	8	15538727	CT	C	0.6133	-0.0147	0.007	0.03579	175163
rs7123283	11	122809055	T	C	0.4897	-0.0128	0.0055	0.01984	175163
rs7132908	12	50263148	A	G	0.3857	0.0137	0.0056	0.01402	175163
rs7145052	14	92461192	T	C	0.4498	-0.001	0.0055	0.8615	175163
rs7145882	14	103255461	T	C	0.3466	0.0187	0.0058	0.00116	175163
rs71495049	10	34014435	A	G	0.0838	-0.0048	0.0099	0.6273	175163
rs71641382	4	38679499	A	AGT	0.7122	0.0202	0.0072	0.004856	175163
rs7175642	15	59450079	T	G	0.3661	0.0044	0.0062	0.4807	175163
rs7182917	15	52080803	T	C	0.5517	0.0085	0.0057	0.134	175163
rs7195386	16	24578458	T	C	0.4874	0.0042	0.0056	0.4519	175163
rs719802	11	113234679	T	C	0.3857	-0.0003	0.0056	0.96	175163
rs7206608	16	82872628	C	G	0.687	-0.0002	0.006	0.9782	175163
rs7217460	17	65393344	A	G	0.2431	0.0054	0.0067	0.4245	175163
rs7230240	18	42597978	T	C	0.2988	-0.0028	0.006	0.6474	175163
rs7255223	19	32824310	A	C	0.2757	-0.0042	0.0065	0.5192	175163
rs72618637	2	48953979	A	T	0.1957	0.0095	0.0074	0.2014	175163
rs7264802	20	62692440	A	G	0.2442	-0.0228	0.0069	0.0009307	175163
rs72652703	8	67209548	T	C	0.7391	0.0016	0.0063	0.8034	175163
rs72673947	8	118884379	A	G	0.8853	-0.0018	0.0089	0.8384	175163
rs72675820	4	130746149	A	C	0.3669	0.0047	0.0057	0.4068	175163
rs72753485	9	96673230	C	G	0.0947	0.011	0.0097	0.2587	175163
rs72755233	15	100692953	A	G	0.1049	0.0126	0.0089	0.1582	175163
rs72892910	6	50816887	T	G	0.1776	0.0059	0.0072	0.4094	175163
rs72910629	6	69761994	A	G	0.8647	-0.0092	0.0084	0.2766	175163
rs72917533	2	175238924	T	C	0.8299	0.0009	0.0074	0.9048	175163
rs72976986	19	4050424	A	G	0.1897	0.0119	0.0072	0.09827	175163
rs73026723	19	31017177	T	C	0.1458	-0.0046	0.0078	0.559	175163
rs7305424	12	118399491	A	T	0.6348	0.0108	0.006	0.07402	175163
rs7306710	12	66376091	T	C	0.4647	-0.0048	0.0057	0.3925	175163
rs73085586	20	22430241	A	G	0.1999	-0.0003	0.0068	0.9686	175163
rs73213484	4	28489339	A	T	0.848	0.0064	0.0077	0.4099	175163
rs7354849	1	232765308	A	G	0.5401	-0.0013	0.0056	0.8115	175163
rs7355953	3	85792137	T	C	0.7812	0.0027	0.0069	0.6957	175163
rs73619849	20	15809756	G	GA	0.8837	0.0227	0.0096	0.01849	175163
rs738140	22	41884954	A	G	0.6995	0.0104	0.0062	0.09324	175163
rs73982435	17	31473455	T	C	0.2228	0.007	0.0067	0.3	175163
rs740157	7	77055885	A	G	0.4405	-0.0163	0.0057	0.004001	175163
rs7424120	2	59313974	T	C	0.6112	-0.0052	0.0057	0.3588	175163
rs7433076	3	90234502	A	T	0.4766	-0.0023	0.0059	0.6947	175163
rs74618095	21	40683196	T	C	0.8379	0.007	0.0084	0.4069	175163
rs7498044	15	92573639	A	G	0.2061	-0.0033	0.007	0.643	175163
rs7498665	16	28883241	A	G	0.6059	0.0054	0.0056	0.3367	175163
rs75001243	7	93216002	T	C	0.3622	-0.013	0.0059	0.02822	175163
rs7503580	17	79087036	T	C	0.1623	-0.0049	0.0077	0.5295	175163
rs7511698	1	25015638	T	C	0.3017	-0.0012	0.0059	0.8341	175163
rs7518221	1	225561346	T	C	0.3515	-0.0051	0.0059	0.3876	175163
rs7519259	1	66434743	A	G	0.5248	0.0166	0.0055	0.002416	175163
rs7536458	1	118864602	T	G	0.7448	-0.0066	0.0063	0.2924	175163
rs75387636	10	120278394	A	G	0.0412	0.0403	0.0136	0.003114	175163
rs7539903	1	209208033	A	T	0.6093	-0.0098	0.0057	0.08779	175163
rs7549358	1	115252609	C	G	0.6522	0.0026	0.0059	0.6559	175163
rs7550711	1	110082886	T	C	0.0278	0.0199	0.0165	0.2275	175163
rs7564167	2	645190	A	G	0.059	-0.0045	0.0121	0.7102	175163
rs7565437	2	65646966	T	C	0.5983	-0.0002	0.0056	0.9779	175163
rs75706763	2	145669168	A	G	0.9488	0.0111	0.013	0.3948	175163
rs75957461	19	11166163	T	C	0.0682	-0.0034	0.0132	0.7971	175163
rs7601895	2	55281901	C	G	0.7052	0.0044	0.0063	0.4803	175163
rs7606059	2	188152749	T	C	0.3601	0.0106	0.0058	0.06799	175163
rs7619139	3	25110415	A	T	0.5901	-0.0044	0.0057	0.4362	175163
rs76520838	15	47916618	T	C	0.033	-0.0065	0.0161	0.6865	175163
rs7656673	4	30840331	A	G	0.6079	-0.0028	0.0057	0.6249	175163
rs76702514	1	195148296	C	G	0.7914	0.0032	0.007	0.6491	175163
rs76824303	3	62459819	A	C	0.905	-0.0016	0.0101	0.8742	175163
rs7719067	5	153538241	A	G	0.4335	0.0075	0.0055	0.1711	175163
rs772175	2	96944553	A	G	0.318	0.006	0.0061	0.3266	175163
rs77398625	2	57427287	C	G	0.0367	0.0148	0.017	0.3863	175163
rs7749708	6	153375907	T	C	0.3132	-0.0097	0.0059	0.1013	175163
rs7753558	6	117523471	A	C	0.6355	-0.0093	0.0059	0.1123	175163
rs7759938	6	105378954	T	C	0.6807	0.0001	0.0058	0.9828	175163
rs77762353	11	43648786	A	AT	0.3136	-0.0008	0.0059	0.8922	175163
rs77960	5	103964585	A	G	0.3207	0.0053	0.006	0.3791	175163
rs77976727	8	4300554	T	C	0.1003	-0.0035	0.0094	0.7098	175163
rs7808296	7	103127620	T	C	0.3186	0.0056	0.0059	0.3413	175163
rs7814267	8	5545084	A	G	0.8075	-0.0035	0.0072	0.6271	175163
rs7817581	8	143136114	A	G	0.3131	0.0039	0.0063	0.5385	175163
rs7827182	8	8380471	C	G	0.5035	0.0147	0.0104	0.1588	175163
rs78369934	17	61739101	T	C	0.9454	0.008	0.0127	0.5303	175163
rs78420139	14	101201687	A	G	0.0495	0.0133	0.0132	0.313	175163
rs784257	18	53397199	T	C	0.17	-0.0136	0.0075	0.07222	175163
rs78444298	1	184672098	A	G	0.016	0.0017	0.0245	0.946	175163
rs78565420	8	85703065	T	C	0.0477	0.0097	0.0131	0.4579	175163
rs78607331	12	57648644	T	C	0.0424	0.0196	0.0136	0.1501	175163
rs78907487	22	22151939	A	C	0.8515	0.0037	0.0076	0.629	175163
rs7893571	10	16750129	T	G	0.6789	0.0018	0.0059	0.7582	175163
rs7921891	10	2083682	A	G	0.492	0.0031	0.0056	0.5759	175163
rs7924036	10	65191645	T	G	0.5095	-0.0206	0.0057	0.0002783	175163
rs7925100	11	118941596	A	G	0.3903	-0.0083	0.0056	0.1367	175163
rs7936030	11	45351472	A	G	0.1822	0.0089	0.0071	0.2077	175163
rs79552484	2	51086538	A	C	0.0764	0.0168	0.0102	0.1007	175163
rs79675564	2	211286896	A	C	0.0751	0.0164	0.0103	0.1137	175163
rs79686965	11	46020909	A	G	0.9852	-0.0083	0.0263	0.7507	175163
rs7990098	13	96982541	T	G	0.5728	-0.0042	0.0055	0.4419	175163
rs80031633	9	120687550	A	T	0.447	0.0032	0.0058	0.5805	175163
rs80082351	3	114415926	A	G	0.936	-0.0032	0.0112	0.7711	175163
rs80082536	3	35195311	A	G	0.8888	0.005	0.0092	0.5851	175163
rs8008772	14	88321884	A	T	0.7614	-0.0058	0.0065	0.3741	175163
rs8011566	14	42939471	A	T	0.4208	-0.0081	0.0057	0.1534	175163
rs8015400	14	25930988	A	C	0.6736	-0.0058	0.0058	0.3228	175163
rs80236973	3	188001014	T	C	0.1283	-0.0081	0.0083	0.3281	175163
rs8038574	15	95275890	T	C	0.3457	-0.0017	0.0059	0.7684	175163
rs8089514	18	69224478	A	T	0.3641	-0.0131	0.0059	0.02701	175163
rs809955	4	140874760	A	G	0.3601	-0.0155	0.0058	0.006858	175163
rs811054	16	72251132	T	C	0.5229	-0.0006	0.0061	0.9239	175163
rs8117463	20	17231063	A	G	0.3101	0.0055	0.0061	0.3675	175163
rs8124896	20	21385659	T	C	0.8928	-0.0132	0.0098	0.177	175163
rs8130408	21	39237138	A	C	0.2455	-0.0026	0.0064	0.6785	175163
rs815163	1	190294726	T	C	0.4262	0.005	0.0058	0.396	175163
rs818898	9	6970806	A	G	0.3009	0.0038	0.0064	0.5484	175163
rs8192675	3	170724883	T	C	0.6987	-0.0064	0.006	0.2917	175163
rs824207	15	24007729	A	G	0.4386	0.0077	0.0061	0.2069	175163
rs845084	10	125220036	A	G	0.2747	0.0081	0.0062	0.1943	175163
rs869400	3	185826740	T	G	0.1801	-0.0088	0.0075	0.2382	175163
rs878439	19	1943973	A	G	0.4378	-0.0089	0.0059	0.1331	175163
rs879274	8	4129120	T	G	0.2479	-0.0065	0.0067	0.3289	175163
rs884152	8	25770557	T	G	0.6383	0.0078	0.0057	0.1676	175163
rs915814	21	46493003	A	G	0.241	-0.0144	0.0064	0.02418	175163
rs9260164	6	29911684	T	C	0.2303	-0.0003	0.0074	0.9708	175163
rs9265968	6	31315663	A	T	0.8832	0.0297	0.0157	0.05887	175163
rs9291816	5	63932508	T	C	0.3204	0.0163	0.0059	0.005335	175163
rs9421249	10	118623322	T	C	0.2616	0.0048	0.0064	0.4529	175163
rs9438393	1	205782718	A	G	0.5937	-0.0057	0.0057	0.3152	175163
rs945211	1	32191798	C	G	0.6254	0.0107	0.006	0.07693	175163
rs947088	20	17171373	T	G	0.7294	0.0014	0.0064	0.8278	175163
rs9477762	6	18507853	A	T	0.94	-0.0098	0.0121	0.4169	175163
rs9480184	6	155987788	T	C	0.2101	0.0109	0.0068	0.1049	175163
rs9496567	6	100602753	A	G	0.2602	-0.0064	0.0065	0.3199	175163
rs9515446	13	112217108	A	G	0.5563	-0.0067	0.0055	0.2222	175163
rs957512	9	120405705	T	C	0.6498	-0.0165	0.0059	0.005453	175163
rs9579775	13	20616557	A	C	0.8999	-0.0008	0.0123	0.9484	175163
rs9594686	13	42723197	T	C	0.1642	-0.0051	0.0076	0.504	175163
rs9603697	13	40783323	T	C	0.32	-0.0037	0.0059	0.5305	175163
rs9610387	22	36476762	A	G	0.0865	0.0005	0.0098	0.9557	175163
rs9615723	22	48386670	T	C	0.5325	-0.0024	0.006	0.6899	175163
rs9673839	16	76895693	A	G	0.5158	-0.0089	0.0058	0.1225	175163
rs9678953	2	694759	A	G	0.2715	0.0015	0.0061	0.8016	175163
rs9788550	14	29681138	C	G	0.2498	-0.0043	0.0064	0.4977	175163
rs9814758	3	123062657	T	G	0.6486	-0.0012	0.0059	0.8313	175163
rs9834519	3	156379637	T	C	0.0752	0.0104	0.0113	0.3615	175163
rs9843653	3	49920571	T	C	0.4951	-0.0197	0.0055	0.000324	175163
rs9852062	3	45373442	A	T	0.5659	-0.0063	0.0058	0.2709	175163
rs9888533	13	107854612	T	C	0.5167	0.0172	0.0059	0.003811	175163

## Sheet: File7_mr_mvmr_depression
File7_MR_MVMR_Depression
SNP	CHR	BP	effect_allele	other_allele	eaf	INFO	OR	SE	pval	N
rs10095724	8	53739232	A	G	0.363	1	0.98817	0.0082	0.1462	69115.9
rs10111937	8	54160092	T	C	0.299	1	0.9979	0.0086	0.8054	69115.9
rs10116891	9	122651993	A	G	0.108	0.989	1.00511	0.0128	0.6889	69115.9
rs10133279	14	82702712	T	C	0.427	0.92	0.99631	0.0084	0.6589	69115.9
rs1013737	18	937050	C	G	0.488	0.995	0.99342	0.0079	0.4055	69115.9
rs10146997	14	79945162	A	G	0.784	1	0.99432	0.0096	0.552	69115.9
rs10169594	2	41637688	T	C	0.638	0.973	0.98857	0.0083	0.1646	69115.9
rs10174253	2	181323160	A	C	0.715	0.982	0.99124	0.0089	0.3271	67392.1
rs1017529	17	27912415	A	C	0.174	0.871	0.99203	0.011	0.4685	69115.9
rs10182458	2	25150641	A	G	0.526	0.99	0.99402	0.0079	0.4484	69115.9
rs10185199	2	40282202	A	G	0.299	0.952	1.01735	0.0089	0.05446	69115.9
rs10204994	2	35443726	A	G	0.227	0.997	0.9982	0.0094	0.8521	69115.9
rs10234366	7	46743746	A	G	0.107	0.995	0.99283	0.0127	0.5728	69115.9
rs1040046	6	83473573	A	C	0.148	0.99	1.02798	0.0112	0.01364	69115.9
rs10404726	19	18834514	T	C	0.472	0.832	0.98098	0.0083	0.02069	69115.9
rs10423928	19	46182304	A	T	0.214	0.887	1.01735	0.01	0.08541	69115.9
rs10438964	18	42950629	T	C	0.272	0.991	1.01147	0.0089	0.2021	69115.9
rs10456655	6	51817204	C	G	0.834	0.864	1.01623	0.0129	0.2139	54270.9
rs10457469	6	126083658	A	G	0.518	0.999	0.99551	0.0079	0.5674	69115.9
rs10505836	12	19288508	A	C	0.141	0.998	0.99631	0.0127	0.7731	54270.9
rs10623997	5	107478679	I	D	0.231	0.938	1.02	0.0215	0.3572	14845
rs10641836	2	193812098	D	I	0.451	0.997	0.99025	0.0173	0.5698	14845
rs1066603	3	118047858	A	G	0.26	0.995	1.0015	0.009	0.8696	69115.9
rs10684399	17	15945474	D	I	0.441	0.989	0.98324	0.0176	0.3346	14845
rs10756555	9	14459089	A	G	0.458	0.975	0.99412	0.0083	0.477	64113
rs10760277	9	126093999	T	C	0.397	0.882	1.00642	0.0084	0.4432	69115.9
rs10774018	12	2157925	C	G	0.22	0.996	1.01106	0.0095	0.2465	69115.9
rs10790809	11	126372550	A	G	0.453	0.851	1.00381	0.0086	0.6549	69115.9
rs10791902	11	67093360	T	C	0.417	0.791	1.00985	0.0089	0.274	69115.9
rs10796828	11	69490346	T	G	0.356	0.983	0.9985	0.0085	0.8609	65836.7
rs10799778	1	23313353	T	G	0.166	0.992	1.00844	0.0106	0.4283	69115.9
rs10805383	5	63034606	A	G	0.483	0.994	1.00401	0.0079	0.6138	69115.9
rs10823504	10	72034062	A	G	0.0661	0.969	1.00702	0.0162	0.6648	69115.9
rs10823826	10	53649431	T	C	0.253	1	1.01319	0.0092	0.1543	67392.1
rs10841379	12	19992303	A	G	0.309	0.996	0.9995	0.0085	0.9539	69115.9
rs10842231	12	23986029	A	T	0.92	0.925	0.99481	0.0151	0.7297	69115.9
rs10860295	12	98542699	T	C	0.549	0.991	1.0017	0.0079	0.8281	69115.9
rs10887571	10	88030441	T	C	0.446	0.923	0.99352	0.0083	0.4339	69115.9
rs10896348	11	68357368	T	C	0.738	0.998	1.00562	0.0089	0.5341	69115.9
rs10927014	1	243592676	T	C	0.855	0.996	1.0015	0.0112	0.8962	69115.9
rs10935143	3	134665159	A	G	0.447	0.993	0.98896	0.008	0.1635	69115.9
rs10953577	7	108263540	T	C	0.623	0.995	0.99233	0.0082	0.3487	69115.9
rs10960276	9	11819686	A	C	0.356	0.993	0.98098	0.0082	0.01976	69115.9
rs10962547	9	16712247	A	T	0.164	0.973	1.01227	0.0108	0.2585	69115.9
rs10969334	9	29717279	A	C	0.394	0.996	1.00692	0.0081	0.3913	69115.9
rs10973159	9	36992547	T	G	0.63	0.964	1.00854	0.0083	0.3035	69115.9
rs10987401	9	129430771	T	C	0.301	0.854	0.9992	0.0091	0.9305	69115.9
rs11079849	17	47090785	T	C	0.32	0.965	1.00803	0.0086	0.3512	69115.9
rs111253797	1	51216645	I	D	0.393	0.97	1.03998	0.0181	0.03024	14845
rs11134512	5	167847460	T	G	0.674	0.995	1.00541	0.0084	0.5195	69115.9
rs11134679	5	170623391	A	G	0.319	0.998	0.999	0.0085	0.9028	69115.9
rs11150461	16	82448195	C	G	0.273	0.981	0.99481	0.0089	0.5599	69115.9
rs11150745	17	78757626	A	G	0.681	0.99	0.99312	0.0085	0.4136	69115.9
rs111584879	15	66678173	T	C	0.763	0.999	0.99233	0.0092	0.4077	69115.9
rs111726171	5	152015097	I	D	0.276	0.975	0.97463	0.0195	0.1864	14845
rs112046403	3	43155439	C	G	0.0148	0.855	0.97863	0.0357	0.5461	65836.7
rs11205303	1	149906413	T	C	0.591	0.981	1.0016	0.0081	0.8462	69115.9
rs11209943	1	72750500	A	G	0.39	1	0.95906	0.0082	3.277e-07	67392.1
rs11215403	11	115058585	A	G	0.246	0.989	1.00351	0.0092	0.705	69115.9
rs11218510	11	121922587	A	G	0.392	0.993	1.0022	0.0081	0.788	69115.9
rs11222940	11	131985721	A	C	0.326	0.997	1.0018	0.0084	0.8333	69115.9
rs11223204	11	132652554	A	G	0.561	0.981	0.98787	0.008	0.1302	69115.9
rs112253053	19	19425145	A	T	0.156	0.995	0.99094	0.0108	0.4008	69115.9
rs112380819	3	9498519	A	G	0.101	0.983	0.96957	0.0131	0.01802	69115.9
rs112401139	3	44263530	A	G	0.00637	0.755	1.14545	0.1289	0.2923	32381.4
rs11256627	10	10535954	A	G	0.7	0.947	1.01298	0.0088	0.1427	69115.9
rs11264483	1	156406381	C	G	0.61	0.849	1.0019	0.0086	0.8237	69115.9
rs112660801	3	131493868	T	C	0.0783	0.966	0.98995	0.0148	0.4951	69115.9
rs11275375	10	21839820	I	D	0.325	0.998	1.01197	0.0185	0.5182	14845
rs112852122	20	47498117	A	G	0.163	0.955	1.03066	0.011	0.006054	69115.9
rs112875651	8	126506694	A	G	0.395	0.935	1.00491	0.0085	0.5603	65836.7
rs112898427	2	67561335	T	C	0.629	0.904	1	0.0087	0.9986	67392.1
rs113079574	4	147354089	T	C	0.204	0.965	1.00491	0.01	0.6261	69115.9
rs113132247	9	131026108	A	G	0.145	0.92	1.00341	0.0116	0.7707	69115.9
rs113569731	3	47093206	A	C	0.104	0.87	1.02716	0.0158	0.09057	54270.9
rs113728099	18	58157767	A	G	0.0265	0.976	0.96773	0.0247	0.1838	69115.9
rs113822697	2	104232922	I	D	0.492	0.949	1.02	0.0182	0.2766	14845
rs11386247	5	72999847	D	I	0.291	0.928	0.998	0.0202	0.9211	14845
rs113962925	17	46044446	T	C	0.0756	0.958	1.02532	0.0152	0.1003	69115.9
rs114263339	5	50932343	T	C	0.0295	0.92	1.03884	0.0243	0.1177	69115.9
rs114285050	5	145895394	A	G	0.011	0.554	0.99501	0.0772	0.9486	32381.4
rs114593013	3	84113491	A	G	0.941	0.97	1.01319	0.0171	0.4417	69115.9
rs114728753	3	78483402	C	A	0.327	0.99	1.002	0.0183	0.9132	14845
rs11496125	7	103417557	T	C	0.434	0.992	0.99601	0.008	0.6153	69115.9
rs115056380	1	111338672	A	G	0.0464	0.983	1.01735	0.019	0.3634	69115.9
rs11513729	12	112273499	T	C	0.432	0.946	0.99382	0.0082	0.4467	69115.9
rs11525873	7	138817193	T	C	0.905	0.985	0.99681	0.0136	0.8122	69115.9
rs115319174	2	207066474	C	G	0.0485	0.958	1.00652	0.0185	0.7273	69115.9
rs115359679	7	755987	A	C	0.0626	0.932	1.05201	0.0362	0.1615	14845
rs115866895	1	1592638	A	G	0.794	0.477	1.0016	0.0134	0.9071	67392.1
rs115903965	3	66009529	A	G	0.0232	0.712	1.0247	0.0309	0.4301	69115.9
rs116195355	1	39941508	A	C	0.0275	0.95	1.01837	0.0248	0.4625	69115.9
rs116301700	6	33519068	T	C	0.237	0.964	1.01066	0.0096	0.2674	67392.1
rs11633022	15	73074890	A	C	0.506	0.78	1.01177	0.0093	0.2087	64113
rs11642090	16	81730582	T	C	0.631	0.872	1.01461	0.0086	0.08961	69115.9
rs11642387	16	6753239	A	G	0.898	0.975	1.01015	0.0131	0.4439	69115.9
rs11643772	16	20402499	T	G	0.516	0.977	0.9998	0.008	0.9846	69115.9
rs1167311	1	49996959	A	G	0.683	0.996	0.99491	0.0085	0.5482	69115.9
rs11691869	2	100805996	A	C	0.349	0.979	0.97961	0.0084	0.01369	69115.9
rs11708540	3	70593081	A	G	0.155	0.994	0.99382	0.0109	0.5688	69115.9
rs117249174	12	110043679	T	C	0.0804	0.978	1.02173	0.0147	0.1432	69115.9
rs117455294	20	57427951	A	C	0.048	0.85	0.97844	0.0198	0.2721	69115.9
rs11758033	6	14129616	T	C	0.144	0.974	0.999	0.0114	0.9289	69115.9
rs11765062	7	54417515	T	C	0.468	0.999	1.02214	0.0079	0.005384	69115.9
rs117711868	12	123540756	A	G	0.0157	0.799	0.97278	0.039	0.4792	52310.8
rs1177279	2	61295122	A	G	0.274	0.994	1.00541	0.0089	0.5422	69115.9
rs11782074	8	142617096	T	G	0.376	0.885	0.99273	0.0085	0.3909	69115.9
rs117903946	16	67449639	A	G	0.0324	0.972	0.97951	0.0225	0.3587	69034.2
rs117911387	9	130446836	A	G	0.042	0.824	0.94346	0.0214	0.006491	69115.9
rs11856579	15	78012688	A	G	0.262	0.965	0.98827	0.0091	0.1922	69115.9
rs12031634	1	34584393	A	G	0.286	0.975	0.99571	0.0088	0.6244	69115.9
rs12033257	1	112318484	A	G	0.621	0.946	0.99631	0.0084	0.6655	69115.9
rs12037905	1	219628036	T	C	0.431	0.974	0.9979	0.0081	0.7943	69115.9
rs12042908	1	74997762	A	G	0.437	0.996	1.00521	0.0081	0.5164	67392.1
rs12072739	1	98315893	A	G	0.77	0.997	1.00531	0.0094	0.5733	69115.9
rs12104325	19	18490284	A	G	0.43	0.742	0.99193	0.0088	0.3595	67392.1
rs12110721	6	55190480	A	G	0.165	0.953	1.00371	0.0122	0.76	54270.9
rs12119733	1	196118341	C	G	0.0506	0.743	0.99501	0.0237	0.8327	54270.9
rs12140153	1	62579891	T	G	0.0926	0.907	0.96696	0.0141	0.01707	69115.9
rs12147845	14	101144596	T	C	0.112	0.848	0.98108	0.0131	0.1449	69115.9
rs12149660	16	70309237	A	G	0.125	0.821	0.98926	0.0132	0.4159	65836.7
rs12213441	6	143208838	T	C	0.22	0.908	1.02419	0.0102	0.01866	69115.9
rs1222216	11	30346052	T	C	0.221	1	0.9986	0.0095	0.8846	69115.9
rs12281009	11	117032959	A	G	0.943	0.995	0.95371	0.0171	0.005433	69115.9
rs1229984	4	100239319	T	C	0.0389	0.885	1.00632	0.0256	0.8062	50842.9
rs12308065	12	120624085	A	G	0.354	0.956	0.99611	0.0084	0.6449	69115.9
rs12357890	10	99762693	A	G	0.49	0.892	1.00753	0.0085	0.3758	67392.1
rs12363672	11	55684028	A	C	0.98	0.798	0.95562	0.036	0.2072	53189.5
rs12376870	9	117890567	A	G	0.245	0.992	0.99591	0.0092	0.6549	69115.9
rs12427047	12	90213070	T	C	0.255	0.993	1.00582	0.0091	0.5204	69115.9
rs12429545	13	54102206	A	G	0.13	0.991	1.02675	0.012	0.02806	65836.7
rs12450118	17	2138658	T	C	0.665	0.972	0.99134	0.0085	0.3035	69115.9
rs12454712	18	60845884	T	C	0.624	0.769	0.97932	0.0092	0.02372	69115.9
rs12462975	19	30272202	A	G	0.334	0.95	1.00461	0.0085	0.5885	69115.9
rs12477088	2	67841326	T	C	0.606	0.994	0.9971	0.0081	0.7164	69115.9
rs12477385	2	166144850	T	G	0.223	0.965	0.99094	0.0097	0.3456	69115.9
rs1250597	10	81010250	A	G	0.414	0.82	1.00894	0.0085	0.2958	69115.9
rs12517187	5	112444682	T	C	0.434	0.982	1.00541	0.008	0.4992	69115.9
rs12538826	7	99030228	T	C	0.891	0.999	1.00985	0.0142	0.4911	54270.9
rs12592645	15	89982879	A	C	0.19	0.859	1.01177	0.0108	0.2789	69115.9
rs12634936	3	147716498	T	C	0.952	0.728	0.96165	0.0254	0.1233	52547.2
rs12681792	8	62054463	A	C	0.189	0.985	0.97971	0.0102	0.04363	69115.9
rs12713889	2	77225361	T	C	0.667	0.996	0.98452	0.0084	0.06215	69115.9
rs12788343	11	131452912	T	C	0.605	0.987	0.9985	0.0081	0.851	69115.9
rs12798028	11	47604639	T	C	0.404	0.997	0.98946	0.008	0.1862	69115.9
rs1286138	14	91485445	T	G	0.321	0.994	0.98807	0.0086	0.1634	67392.1
rs12883788	14	33303540	T	C	0.432	0.935	1.00803	0.0083	0.3356	69115.9
rs12885251	14	99670791	A	G	0.457	0.984	0.98817	0.008	0.1345	69115.9
rs12891477	14	104332759	T	C	0.377	0.964	1.01329	0.0083	0.1103	69115.9
rs12927792	16	9713194	T	C	0.428	0.977	1.00521	0.0081	0.5239	69115.9
rs1296328	4	137083193	A	C	0.445	0.962	1.0011	0.0081	0.8926	69115.9
rs1296685	22	18230964	A	G	0.796	0.874	1.00884	0.0104	0.3976	69115.9
rs12974954	19	18237676	T	C	0.496	0.762	0.99671	0.0087	0.7096	67392.1
rs13001304	2	192949003	T	C	0.686	0.986	1.001	0.0086	0.9108	69115.9
rs13047416	21	40309436	C	G	0.631	0.982	1.00351	0.0082	0.6701	69115.9
rs13061117	3	181186466	T	C	0.91	0.981	1.01816	0.0137	0.1884	69115.9
rs13107325	4	103188709	T	C	0.0613	0.988	0.97863	0.0165	0.1918	69115.9
rs13174863	5	139080745	A	G	0.849	0.876	1.002	0.0114	0.8584	69115.9
rs1320903	3	131758077	A	G	0.309	1	0.98413	0.0085	0.06026	69115.9
rs13211684	6	51175486	T	C	0.64	0.989	0.9994	0.0093	0.9469	54270.9
rs13218383	6	120173501	C	G	0.656	1	0.98305	0.0083	0.03964	69115.9
rs1324110	6	93913200	C	G	0.429	0.979	0.99442	0.008	0.4847	69115.9
rs13254613	8	64804804	A	C	0.649	0.991	0.9801	0.0083	0.01552	69115.9
rs13275517	8	143364521	T	C	0.625	0.805	1.00662	0.0093	0.4792	64113
rs13292699	9	15910044	A	C	0.581	0.994	1.00844	0.008	0.2955	69115.9
rs13329943	16	24733751	C	T	0.265	0.993	0.97726	0.0197	0.2428	14845
rs13374459	1	39571211	T	C	0.578	0.958	1.01106	0.0082	0.1799	69115.9
rs13427822	2	213414265	A	G	0.722	0.949	1.01572	0.009	0.0834	69115.9
rs1342831	6	54096151	T	C	0.944	1.01	0.98837	0.0171	0.4958	69115.9
rs1369159	15	66360842	T	C	0.572	0.932	0.98708	0.0083	0.1167	69115.9
rs1373349	18	63282992	T	C	0.668	0.987	1.0019	0.0084	0.8235	69115.9
rs1384660	2	142299735	A	G	0.18	0.998	0.98147	0.0102	0.06623	69115.9
rs1402989	3	27056851	T	C	0.477	0.993	1.0023	0.0079	0.7763	69115.9
rs1409158	1	119538890	T	C	0.769	0.996	1.00612	0.0094	0.5167	69115.9
rs141729983	7	100803245	D	I	0.475	0.917	1.02798	0.0191	0.1489	14845
rs1422067	5	77424836	T	C	0.227	0.993	0.98177	0.0094	0.05098	69115.9
rs142315514	1	147050816	A	C	0.0342	0.91	1.001	0.0232	0.964	69115.9
rs142503704	5	92622421	A	G	0.02	0.715	1.01694	0.0337	0.6173	69115.9
rs1436348	3	104612668	A	G	0.416	1	1.00321	0.008	0.693	69115.9
rs1451533	2	105466005	A	G	0.281	0.987	1.00793	0.0089	0.3707	69115.9
rs1452991	6	141473363	A	G	0.368	0.97	1.00341	0.0082	0.677	69115.9
rs1454687	3	94038085	C	G	0.479	0.996	1.00914	0.0079	0.2495	69115.9
rs1458156	12	41887940	T	C	0.49	0.997	0.99511	0.0079	0.5323	69115.9
rs1476698	2	242296449	A	G	0.636	1	0.99432	0.0082	0.4857	69115.9
rs1477290	5	87988934	T	C	0.861	0.983	0.96918	0.0115	0.006427	69115.9
rs147730268	12	123024476	T	G	0.078	0.891	1.002	0.0156	0.8988	69115.9
rs1477890	4	18511738	A	G	0.499	0.993	1.01238	0.0079	0.1207	69115.9
rs148108087	19	51781455	A	G	0.0618	0.773	0.96339	0.0184	0.04272	69115.9
rs148137538	1	173399677	A	G	0.978	0.88	1.0477	0.0293	0.1117	69115.9
rs149778057	13	31007805	C	A	0.296	0.903	0.97756	0.021	0.2814	14845
rs151252883	2	228998026	G	T	0.344	0.999	1.02696	0.0181	0.1408	14845
rs1547205	9	98815145	C	G	0.0952	0.873	0.9981	0.0145	0.8964	69115.9
rs1568488	3	153657951	C	G	0.6	0.958	0.99471	0.0082	0.5184	69115.9
rs1576655	13	79587841	A	C	0.398	0.954	0.98344	0.0083	0.04384	69115.9
rs1619120	9	87302196	A	G	0.405	0.993	0.99432	0.008	0.4747	69115.9
rs1631026	2	26953850	T	C	0.468	0.995	1.0027	0.0079	0.7335	69115.9
rs1633418	22	20091756	T	C	0.62	0.765	1.00803	0.0096	0.4056	67392.1
rs16893327	5	60954719	T	C	0.745	0.992	0.9858	0.009	0.1136	69115.9
rs16940823	18	22137319	A	C	0.191	0.977	1.00471	0.0102	0.644	69115.9
rs17029006	3	12329452	T	C	0.277	0.897	0.98108	0.0095	0.04356	67392.1
rs1704190	2	200760629	A	G	0.644	1	1.00622	0.0082	0.4512	69115.9
rs17399739	10	87490850	A	G	0.932	0.999	1.03169	0.0155	0.04318	69115.9
rs17716502	8	116659731	T	C	0.204	0.972	1.01177	0.01	0.2397	69115.9
rs17770336	9	28414625	T	C	0.314	0.992	1.00602	0.0085	0.4832	69115.9
rs1788808	18	21090023	A	G	0.51	0.985	0.98147	0.0079	0.01836	69115.9
rs1799507	12	16427314	A	G	0.142	0.99	0.99471	0.0114	0.6433	67392.1
rs1799892	16	3707409	C	G	0.318	0.942	0.99352	0.0088	0.4588	65836.7
rs1805123	7	150645534	T	G	0.764	0.993	0.9999	0.0095	0.9875	65836.7
rs181179291	16	2787062	A	C	0.989	0.701	0.89565	0.0568	0.05245	45471.4
rs181617194	12	122011598	T	C	0.966	0.665	0.99074	0.0299	0.7562	54270.9
rs183315407	1	46201427	A	G	0.042	0.935	1.03097	0.0215	0.1559	64113
rs1834144	18	40744790	A	C	0.38	0.984	1.0016	0.0092	0.8616	54270.9
rs1840660	7	114352615	A	G	0.378	0.988	1.0028	0.0082	0.7309	69115.9
rs1865341	9	8845911	T	C	0.765	0.999	1.01776	0.0094	0.06127	67392.1
rs187067151	20	29539588	T	G	0.019	0.459	0.95935	0.0482	0.3897	52547.2
rs1899689	7	121964349	T	C	0.395	0.994	1.00652	0.0081	0.4222	69115.9
rs1905616	8	93235675	A	G	0.324	0.992	1.00642	0.0084	0.4488	69115.9
rs192829047	5	173277247	T	C	0.987	0.884	0.95868	0.0443	0.341	46106
rs1933437	13	28624294	A	G	0.618	1	0.99581	0.0081	0.6077	69115.9
rs1964926	21	42653121	A	G	0.358	0.996	0.99005	0.0082	0.2228	69115.9
rs1987960	20	30649834	T	C	0.0338	0.794	1.0004	0.0241	0.9875	69115.9
rs200090476	1	1866376	A	G	0.498	0.91	0.99223	0.0191	0.6821	14845
rs200744777	20	6609610	G	T	0.436	0.989	1.003	0.0177	0.8656	14845
rs201666051	9	20920868	T	C	0.382	0.99	1.001	0.0179	0.9554	14845
rs2034963	3	48170802	C	G	0.648	0.952	1.00622	0.0084	0.4601	69115.9
rs2051559	4	3298800	T	C	0.865	0.97	0.98098	0.0117	0.1003	69115.9
rs2075637	16	4938280	T	C	0.437	0.986	1.00672	0.008	0.3988	69115.9
rs2083323	18	1856272	A	G	0.18	0.994	1.0139	0.0103	0.1812	69115.9
rs2114210	8	95595162	A	G	0.322	0.978	1.00541	0.0085	0.5255	69115.9
rs212517	1	21577159	A	T	0.601	0.928	0.98778	0.0082	0.1345	69115.9
rs2135745	9	109150784	C	G	0.255	0.971	1.02	0.0092	0.03072	69115.9
rs2141004	2	6194359	A	C	0.722	0.998	0.99382	0.0099	0.5299	54270.9
rs215634	7	32369148	A	G	0.385	0.994	1.02173	0.0082	0.008883	67392.1
rs2164300	4	67813017	T	C	0.492	0.968	0.98403	0.0081	0.04508	69115.9
rs217672	14	62361021	A	C	0.731	0.988	0.99035	0.0092	0.288	65836.7
rs2187642	12	11855624	A	C	0.366	1	0.98344	0.0082	0.04073	69115.9
rs2207894	20	54387343	T	C	0.193	0.998	1.02183	0.01	0.03047	69115.9
rs2229330	1	6649228	T	G	0.931	0.863	1.01278	0.0165	0.4394	69115.9
rs2237025	4	55541879	T	C	0.444	0.965	1.01238	0.0081	0.1286	69115.9
rs2237402	7	39449768	A	G	0.337	0.985	1.00391	0.0084	0.6403	69115.9
rs2238435	16	4014282	C	G	0.392	0.791	1.01167	0.0088	0.1854	69115.9
rs2242258	10	75607168	T	C	0.744	0.987	1.01664	0.0091	0.06899	69115.9
rs2244669	20	54153869	T	C	0.679	0.997	1.01603	0.0084	0.05998	69115.9
rs2246623	17	74084449	T	C	0.442	0.885	1.01076	0.0084	0.2032	69115.9
rs2247401	15	53156672	A	G	0.26	0.993	0.98305	0.0092	0.06363	65836.7
rs2253310	6	108888593	C	G	0.368	0.998	0.99253	0.0082	0.3601	69115.9
rs2268762	3	38516075	A	G	0.386	0.992	1.0026	0.0081	0.7491	69115.9
rs2275241	9	129370576	A	G	0.36	0.882	1.01379	0.0085	0.1072	69115.9
rs2281148	20	36433288	T	C	0.765	0.993	1.00773	0.0093	0.4103	69115.9
rs2289379	7	44804225	T	C	0.4	0.933	1.0139	0.0083	0.09491	69115.9
rs2307111	5	75003678	T	C	0.604	1	1.00612	0.008	0.4456	69115.9
rs2343681	3	136535024	A	G	0.746	0.918	1.01949	0.0095	0.0409	69115.9
rs236660	7	75050086	T	C	0.495	0.722	0.9858	0.0095	0.1306	67392.1
rs2378662	9	86707289	A	G	0.543	0.966	1.01715	0.0081	0.03498	69115.9
rs2396625	7	113028634	A	T	0.425	0.98	0.98511	0.008	0.06176	69115.9
rs2417998	9	111958746	C	G	0.315	0.995	1.00642	0.0085	0.4551	69115.9
rs2425856	20	44911954	A	G	0.447	0.995	1.0202	0.0079	0.01164	69115.9
rs2433733	2	230816703	A	G	0.68	0.998	1.00833	0.0084	0.3287	69115.9
rs2448241	14	102414767	A	G	0.0966	0.93	0.99511	0.0138	0.7204	69115.9
rs2450444	10	93010383	A	G	0.347	0.989	0.98383	0.0085	0.05528	65836.7
rs2516726	16	2095065	T	C	0.784	0.692	0.997	0.011	0.7835	69115.9
rs2542615	10	131128952	T	C	0.655	0.99	1.00662	0.0083	0.4237	69115.9
rs2583410	4	102182199	A	C	0.866	1.01	0.98926	0.0115	0.3468	69115.9
rs2594994	3	11339960	A	T	0.824	0.993	0.98718	0.0104	0.2119	69115.9
rs2616143	8	20632022	A	G	0.323	1.01	0.9758	0.0084	0.003575	69115.9
rs262956	3	183486117	T	G	0.357	1	0.9975	0.0084	0.7603	67392.1
rs2629881	3	59778271	T	C	0.772	0.923	1.003	0.0098	0.7577	69115.9
rs2658797	11	93212254	T	C	0.494	0.998	1.001	0.0079	0.8985	69115.9
rs2678204	1	201800511	T	G	0.668	0.997	0.98324	0.0084	0.04383	69115.9
rs2680648	3	53777176	T	C	0.758	0.985	1.01147	0.0093	0.2215	69115.9
rs2712667	12	99588917	C	G	0.636	0.993	1.02357	0.0082	0.004526	69115.9
rs2715423	15	99511873	A	G	0.277	0.935	0.98748	0.0091	0.1645	69115.9
rs2722406	7	24306762	T	C	0.282	1	0.98403	0.0087	0.06559	69115.9
rs2725371	8	30854033	A	G	0.299	0.982	1.00682	0.0087	0.4286	69115.9
rs2735556	3	88105360	T	C	0.895	0.987	1.02224	0.0129	0.08829	69115.9
rs2744801	1	41155486	T	C	0.339	0.981	0.99114	0.0084	0.2862	69115.9
rs2749929	6	131859814	T	C	0.796	0.992	1.02542	0.0098	0.01053	69115.9
rs2755253	1	67470843	T	C	0.711	0.996	1.02183	0.0087	0.01266	69115.9
rs2767486	1	65991203	A	G	0.799	0.978	0.97981	0.01	0.04031	69115.9
rs2837398	21	41427168	A	C	0.6	0.994	1.002	0.0081	0.8072	69115.9
rs28394864	17	47450775	A	G	0.47	0.99	1.0142	0.0079	0.07577	69115.9
rs28408562	15	60917079	C	G	0.543	0.993	0.98216	0.0079	0.02261	69115.9
rs28462076	4	65696174	A	G	0.777	0.966	0.99134	0.0096	0.3647	69115.9
rs28465175	15	53427155	A	G	0.928	0.997	0.97834	0.0153	0.1521	69115.9
rs2863980	16	68301985	A	C	0.379	0.989	1.01268	0.0082	0.1244	69115.9
rs2866720	7	70106310	T	C	0.376	0.953	0.9983	0.0083	0.8345	69115.9
rs28711392	11	13349559	T	C	0.634	0.983	0.99581	0.0083	0.6072	69115.9
rs28726372	1	84353839	T	C	0.678	0.942	1.00965	0.0087	0.2722	69115.9
rs2875762	6	124925032	C	G	0.241	0.969	1.0003	0.0094	0.9763	69115.9
rs28849840	12	50703384	A	G	0.344	0.929	1.00572	0.0086	0.5057	69115.9
rs2939931	10	121636406	T	C	0.507	0.991	1.0018	0.0079	0.8181	69115.9
rs2958542	11	62181882	T	C	0.369	0.953	0.9989	0.0083	0.8982	69115.9
rs2970356	15	90623540	C	G	0.679	0.744	0.98452	0.0107	0.1454	54270.9
rs29938	19	34311481	T	C	0.334	0.995	0.98089	0.0084	0.02065	69115.9
rs3013431	1	113242488	T	C	0.608	0.985	1.00612	0.0081	0.4558	69115.9
rs3118252	9	25115154	C	G	0.588	0.981	0.99193	0.0081	0.3172	69115.9
rs3125326	10	63053788	A	C	0.387	0.986	0.98906	0.0082	0.1775	69115.9
rs3172332	3	153973408	T	C	0.629	0.996	1.00783	0.0082	0.3404	69115.9
rs3181269	11	33755956	T	C	0.243	0.995	0.9973	0.0092	0.7688	69115.9
rs329118	5	133861663	T	C	0.411	0.962	0.97502	0.0081	0.001838	69115.9
rs329651	11	133767622	T	G	0.814	0.97	0.98324	0.0115	0.1418	54270.9
rs34196306	6	27425644	C	G	0.0931	0.995	0.92811	0.0136	4.434e-08	69115.9
rs34222832	7	137410348	I	D	0.332	0.977	1.02798	0.0186	0.1383	14845
rs34234485	2	219441689	D	I	0.472	0.916	1.01501	0.0189	0.4318	14845
rs34260097	6	100727703	T	G	0.778	0.996	1.00662	0.0095	0.4853	69115.9
rs34292685	11	64049021	T	C	0.155	0.859	1.00894	0.0114	0.435	69115.9
rs34298980	6	40409243	T	C	0.493	0.813	0.98995	0.0099	0.3072	54270.9
rs34373881	3	20432033	A	G	0.286	0.989	0.9978	0.0088	0.7985	69115.9
rs34413363	3	156959498	I	D	0.259	0.912	0.9861	0.0217	0.5197	14845
rs34517439	1	78450517	A	C	0.121	0.893	1.01847	0.0129	0.1542	69115.9
rs34542489	17	51917844	A	C	0.604	0.943	1.0026	0.0086	0.7604	64113
rs34688745	14	47298299	I	D	0.498	0.955	0.97726	0.018	0.2013	14845
rs347551	5	119389031	C	G	0.535	0.853	1.0001	0.0086	0.9902	69115.9
rs34778589	22	50709957	A	C	0.916	0.75	1.02809	0.0157	0.0773	69115.9
rs34811474	4	25408838	A	G	0.229	0.929	0.99561	0.0097	0.6485	69115.9
rs34898535	16	31025641	T	C	0.393	0.992	1.01288	0.0091	0.159	54270.9
rs34994596	15	80991447	T	C	0.706	0.977	1.00541	0.0087	0.5385	69115.9
rs35162296	6	26318262	T	C	0.0899	0.996	0.9381	0.0139	4.002e-06	69115.9
rs35193668	13	33092929	T	C	0.363	0.993	0.99581	0.0082	0.6064	69115.9
rs35221880	12	133301500	T	C	0.27	0.99	0.99134	0.0194	0.6532	14845
rs35596673	11	49271525	I	D	0.29	0.975	1.02	0.0193	0.3049	14845
rs35775580	7	130420740	A	G	0.956	0.919	1.02727	0.0202	0.1844	69115.9
rs35809007	2	47019521	A	G	0.361	0.985	0.998	0.0083	0.8099	69115.9
rs35843836	5	88798726	T	A	0.372	0.999	0.99442	0.0178	0.7527	14845
rs35852935	4	17991522	A	C	0.962	0.925	0.95686	0.0249	0.07707	52547.2
rs35894137	8	43071838	T	C	0.0849	0.99	0.98305	0.0142	0.2292	69115.9
rs35957544	8	73440371	T	G	0.542	0.931	1.00562	0.0083	0.4991	67392.1
rs36007635	6	163009335	A	G	0.135	1	0.98501	0.0115	0.1895	69115.9
rs3737992	1	33234128	A	G	0.184	0.978	1.01532	0.0103	0.1401	69115.9
rs3748126	7	76632736	C	G	0.211	0.691	0.99621	0.0118	0.7459	67392.1
rs3753639	1	154986091	T	C	0.75	0.939	0.99422	0.0094	0.5404	69115.9
rs3762444	1	2427712	T	C	0.462	0.802	1.0248	0.0086	0.004358	69115.9
rs3791478	2	240064139	T	C	0.891	0.9	1.02214	0.0131	0.0954	69115.9
rs3806114	6	20482335	A	G	0.68	0.956	0.99531	0.0087	0.5873	69115.9
rs3810291	19	47569003	A	G	0.672	0.901	0.99601	0.0087	0.6438	69115.9
rs3810304	19	30861683	A	G	0.22	0.931	0.99273	0.01	0.4631	69115.9
rs3814883	16	29994922	T	C	0.473	0.943	0.9801	0.0081	0.01293	69115.9
rs3815156	17	29685150	A	G	0.831	0.98	1.014	0.0106	0.1906	69115.9
rs3817428	15	89415247	C	G	0.723	0.836	1.00672	0.0093	0.474	69115.9
rs3823674	7	50571996	T	C	0.433	0.996	1.02092	0.008	0.009278	69115.9
rs3902951	14	69789755	T	G	0.756	0.929	1.00351	0.0095	0.7148	69115.9
rs396354	2	86850022	T	C	0.275	0.992	1.0004	0.009	0.9616	67392.1
rs39862	5	66185151	T	C	0.727	0.994	1.00521	0.0088	0.5538	69115.9
rs403694	21	46567625	T	C	0.543	0.969	1.03759	0.008	4.351e-06	69115.9
rs4074404	1	187683956	A	T	0.171	0.994	1.00682	0.0105	0.5157	69115.9
rs409696	2	147900651	A	G	0.585	0.991	1.00632	0.008	0.4356	69115.9
rs412243	16	339672	T	C	0.641	0.775	1.02122	0.0089	0.0178	69115.9
rs41310284	10	102447647	A	C	0.0914	0.934	0.9998	0.0141	0.9892	69115.9
rs429358	19	45411941	T	C	0.854	0.863	1.03728	0.0153	0.01714	40817.9
rs435775	6	97237609	A	G	0.262	0.997	1.01959	0.009	0.03102	69115.9
rs4359193	11	28527705	C	G	0.498	0.995	1.02102	0.009	0.02065	52547.2
rs4419475	4	96150044	A	T	0.593	0.996	0.9988	0.008	0.8846	69115.9
rs4467770	6	12086826	A	G	0.726	0.992	0.98521	0.0089	0.09376	69115.9
rs4482463	2	205375909	A	C	0.916	0.962	1.02071	0.0147	0.1624	69115.9
rs4500770	16	74658430	A	T	0.644	0.966	1.01116	0.0084	0.1869	69115.9
rs4525496	16	20209910	A	G	0.189	0.968	1.01066	0.0117	0.3628	52547.2
rs4545941	19	16534207	T	C	0.828	0.761	0.98629	0.0119	0.2476	69115.9
rs45521740	19	2245622	A	G	0.0514	0.7	0.9971	0.0197	0.8825	69115.9
rs4572029	10	70889053	A	G	0.798	0.972	1.01776	0.0099	0.0768	69115.9
rs4575195	10	114765747	A	C	0.305	0.996	0.99551	0.0086	0.6026	69115.9
rs4658403	1	243832560	T	C	0.839	0.992	1.0018	0.0108	0.8696	69115.9
rs4660586	1	42407229	T	C	0.725	0.994	0.98896	0.0089	0.2132	69115.9
rs4663213	2	236807893	A	G	0.779	0.981	0.99362	0.0096	0.5046	69115.9
rs4671328	2	58935282	T	G	0.458	0.981	0.98708	0.0082	0.1144	65836.7
rs4671358	2	60164634	A	T	0.608	0.994	1.03087	0.0081	0.0001776	69115.9
rs4674373	2	220156474	C	G	0.834	0.929	0.99243	0.0108	0.4801	69115.9
rs4677156	3	72417857	A	T	0.225	0.969	1.0022	0.0096	0.8203	69115.9
rs4677813	3	194863860	T	C	0.749	0.998	0.99561	0.0091	0.6263	69115.9
rs4688359	3	61198880	T	C	0.383	0.996	1.02286	0.0082	0.006218	67392.1
rs4714431	6	41168337	A	C	0.636	0.908	1.01837	0.0085	0.03373	69115.9
rs4723263	7	33194826	C	G	0.422	0.997	0.99392	0.008	0.4404	69115.9
rs473837	8	60906881	T	G	0.351	1	0.99511	0.0082	0.5552	69115.9
rs4739558	8	38337264	A	G	0.4	0.943	1.01806	0.0084	0.03284	65836.7
rs4744246	9	96254464	A	G	0.656	0.944	1.02675	0.0085	0.002031	69115.9
rs4759073	12	54653258	A	G	0.404	0.992	0.9991	0.0081	0.9152	69115.9
rs4759228	12	56508409	C	G	0.289	0.939	1.00371	0.0089	0.6774	69115.9
rs4771106	13	27929146	T	C	0.245	0.99	0.98896	0.0092	0.2261	69115.9
rs4790292	17	1824305	A	C	0.155	0.87	1.00944	0.0114	0.4108	69115.9
rs4806814	19	1860147	A	G	0.179	0.638	1.02337	0.0123	0.06044	67392.1
rs4813224	20	16546846	T	C	0.258	0.988	0.98639	0.009	0.1279	69115.9
rs4908677	1	7738180	T	C	0.484	0.918	1.00341	0.0082	0.6739	69115.9
rs4911382	20	32553095	T	C	0.597	0.997	1.01542	0.008	0.05728	69115.9
rs4916229	1	171443368	C	G	0.905	0.99	0.9756	0.0136	0.06827	69115.9
rs4932200	15	89349708	A	G	0.518	0.984	0.99382	0.008	0.4335	69115.9
rs4969472	17	79976425	A	G	0.56	0.687	1.01258	0.0091	0.1695	69115.9
rs4971239	1	203491150	A	G	0.168	0.827	1.0017	0.012	0.8867	69115.9
rs4989244	9	102100348	A	G	0.427	0.995	1.0011	0.008	0.8939	69115.9
rs4993225	9	27828358	T	G	0.304	0.98	1.0016	0.0087	0.857	69115.9
rs529200	3	173114305	A	G	0.462	0.985	0.99124	0.008	0.2698	69115.9
rs529793121	6	101215651	I	D	0.418	0.924	1.02204	0.0192	0.258	14845
rs530265334	2	243567	D	I	0.304	0.964	0.97365	0.0191	0.1631	14845
rs538579	3	62711674	C	G	0.316	0.996	0.9981	0.0084	0.8185	69115.9
rs543124501	22	40677499	I	D	0.327	0.977	1.00602	0.0186	0.7479	14845
rs543874	1	177889480	A	G	0.797	1	0.98876	0.0098	0.2511	69115.9
rs547065676	5	55857548	I	D	0.187	0.982	1.02798	0.0223	0.2154	14845
rs548695220	5	60729302	I	D	0.337	0.979	0.99193	0.0185	0.6606	14845
rs557114450	6	104819501	I	D	0.183	0.95	0.96889	0.023	0.1686	14845
rs55726687	12	991306	A	G	0.209	0.986	1.0008	0.0098	0.9355	69115.9
rs55838622	5	95711605	A	C	0.807	0.813	0.98787	0.0112	0.2788	67392.1
rs55880046	16	19941557	T	G	0.863	0.999	0.98541	0.0115	0.2022	69115.9
rs55896564	8	11447093	A	G	0.532	0.982	0.9976	0.0079	0.7613	69115.9
rs559231	18	39644247	T	G	0.39	0.984	0.9978	0.0081	0.789	69115.9
rs55931203	17	65854602	T	C	0.186	0.964	1.02552	0.0105	0.01594	67392.1
rs559487775	11	65596509	I	D	0.337	0.941	0.97278	0.0192	0.1505	14845
rs560197932	2	172933248	I	D	0.265	0.943	1.00803	0.0205	0.6974	14845
rs56094641	16	53806453	A	G	0.587	1	0.97638	0.008	0.002777	69115.9
rs562044398	10	76101122	I	D	0.123	0.957	1.001	0.0267	0.9701	14845
rs56220792	5	105874890	D	I	0.419	0.983	0.96841	0.0177	0.07029	14845
rs567230078	6	43588227	A	T	0.027	0.997	1.18697	0.0532	0.001269	14845
rs56728797	13	99243572	I	D	0.298	0.975	1.02696	0.0192	0.1642	14845
rs56803094	15	99222509	A	G	0.765	0.977	1.0246	0.0094	0.009602	69115.9
rs572544808	11	46372405	I	D	0.18	0.925	0.98354	0.0234	0.4776	14845
rs57488047	15	79403002	T	C	0.533	0.981	1.00622	0.0081	0.4498	65836.7
rs575840515	1	80796649	G	A	0.282	0.976	1.03697	0.0197	0.06528	14845
rs57590313	4	113323430	A	C	0.195	0.892	1.01674	0.0107	0.1212	67392.1
rs57654548	3	125196904	A	C	0.167	0.897	0.98995	0.0115	0.3816	64113
rs58084604	18	57849429	T	C	0.24	1	0.98541	0.0092	0.1103	69115.9
rs5817557	16	65939977	D	I	0.413	0.945	1.01005	0.0186	0.5933	14845
rs58351927	17	5297038	A	G	0.7	0.998	1.00602	0.0086	0.4884	69115.9
rs5852911	3	138112533	D	I	0.188	0.992	0.99045	0.0222	0.6638	14845
rs59428052	2	53861389	A	G	0.85	0.885	1.00733	0.0134	0.5847	54270.9
rs59484402	1	230302838	D	I	0.385	0.976	1.02603	0.0181	0.1552	14845
rs59714050	3	141267294	A	T	0.0545	0.914	0.97375	0.018	0.1395	69115.9
rs59893724	5	80830788	A	G	0.763	0.983	1.00985	0.0093	0.2935	69115.9
rs601338	19	49206674	A	G	0.48	0.983	1.00723	0.008	0.3697	69115.9
rs6029180	20	39178923	A	G	0.694	0.993	0.9976	0.0086	0.7817	69115.9
rs6030803	20	41986507	T	C	0.882	0.991	1.02245	0.0122	0.06905	69115.9
rs60497719	19	33971746	A	G	0.277	0.915	1.02696	0.0209	0.2015	14845
rs6050446	20	25195509	A	G	0.0311	0.936	0.97307	0.0234	0.2432	67392.1
rs6069625	20	54747469	A	G	0.746	0.959	0.99045	0.0096	0.3188	64113
rs6075658	20	2094078	T	C	0.531	0.999	1.0022	0.0079	0.7781	69115.9
rs61217499	12	108417780	C	G	0.186	0.904	0.97025	0.0108	0.005025	67392.1
rs61746970	19	51132746	A	G	0.0373	0.782	1.03149	0.0234	0.1854	69115.9
rs61754230	12	72179446	T	C	0.018	0.731	1.0968	0.0343	0.007072	67392.1
rs61813324	1	156049877	T	C	0.134	0.825	1.0031	0.0125	0.8044	69115.9
rs61903695	11	89922417	A	G	0.754	0.994	1.00431	0.0091	0.6393	69115.9
rs61909165	11	134589355	A	T	0.18	0.975	0.98649	0.0105	0.1958	69115.9
rs61936936	12	116391685	A	T	0.904	0.962	0.99402	0.0137	0.6598	69115.9
rs61937656	12	39483502	A	G	0.233	0.986	1.00461	0.0094	0.6257	69115.9
rs61971082	13	86494667	T	G	0.718	0.997	0.98847	0.0088	0.1862	69115.9
rs61978655	14	30491807	A	G	0.0379	0.993	1.01278	0.0206	0.5391	69115.9
rs61986330	14	73314450	A	C	0.282	0.989	0.99104	0.0088	0.3094	69115.9
rs61992671	14	101531854	A	G	0.537	0.852	0.97697	0.01	0.01995	54270.9
rs62004865	15	74207695	A	T	0.113	0.974	1.03303	0.0128	0.01086	69115.9
rs62048187	15	38117049	C	G	0.305	0.958	0.99352	0.0088	0.456	69115.9
rs62106258	2	417167	T	C	0.955	0.923	0.99521	0.0199	0.8098	69115.9
rs62134189	2	45046339	A	G	0.898	0.954	0.99193	0.0135	0.5462	69115.9
rs62175963	2	161339964	T	C	0.573	0.991	0.98669	0.008	0.0946	69115.9
rs62259692	3	51847709	A	G	0.0446	0.679	1.02491	0.022	0.2625	69115.9
rs62277889	2	198783693	T	C	0.42	0.811	1.01969	0.0105	0.06229	49268
rs62355615	5	106877108	T	C	0.799	0.872	0.998	0.0106	0.8478	69115.9
rs62425398	6	166416028	A	C	0.0977	0.957	0.97258	0.0135	0.03952	69115.9
rs62621197	19	8670147	T	C	0.0287	0.577	0.96657	0.0351	0.3331	52547.2
rs6265	11	27679916	T	C	0.199	0.998	1.02214	0.0099	0.02793	69115.9
rs630602	1	54728864	C	G	0.597	0.932	0.9988	0.0083	0.8872	69115.9
rs6452788	5	87712913	A	G	0.244	1.01	1.01725	0.0092	0.06201	69115.9
rs6478538	9	124627012	A	G	0.314	0.997	1.00844	0.0085	0.325	69115.9
rs6507054	18	31248323	T	C	0.416	0.986	0.98089	0.008	0.0162	69115.9
rs6511826	19	12706991	A	G	0.903	0.863	0.98069	0.0144	0.1754	69115.9
rs651533	1	82375561	A	T	0.749	0.994	1.00965	0.0091	0.2921	69115.9
rs6530737	8	14095763	A	G	0.34	0.988	0.98787	0.0083	0.142	69115.9
rs6575340	14	94023972	A	G	0.647	0.993	1.01674	0.0083	0.04529	69115.9
rs6577497	1	8605667	A	T	0.627	0.992	1.01969	0.0082	0.01732	69115.9
rs6583310	3	196170985	C	G	0.44	0.947	0.98364	0.0081	0.04215	69115.9
rs6597653	9	133788465	C	G	0.412	0.794	1.01076	0.0087	0.2202	67392.1
rs6601451	8	10243681	C	G	0.489	0.994	0.99273	0.0079	0.3568	69115.9
rs6606686	12	110903380	C	G	0.689	0.995	0.98995	0.0085	0.2341	69115.9
rs661878	11	29188691	A	G	0.866	1	0.99054	0.0115	0.4104	69115.9
rs66460909	20	51195387	A	G	0.183	0.979	0.98787	0.0102	0.2304	69115.9
rs6669341	1	47678458	A	G	0.405	0.999	1.01603	0.008	0.04714	69115.9
rs6679458	1	96946253	T	G	0.586	0.999	0.99452	0.0081	0.4963	67392.1
rs6685497	1	7031225	A	T	0.42	0.971	1.0024	0.008	0.7614	69115.9
rs6719507	2	29733801	A	G	0.437	0.999	1.0016	0.0079	0.8425	69115.9
rs67257872	11	8530218	A	G	0.545	0.991	1.01491	0.0079	0.06247	69115.9
rs6752979	2	81741750	A	G	0.32	1	1.0031	0.0084	0.7164	69115.9
rs6761463	2	50201547	C	G	0.837	0.987	1.01045	0.0107	0.3324	69115.9
rs67679818	7	110672704	T	C	0.584	0.978	0.98285	0.0081	0.03325	69115.9
rs6798941	3	52893465	T	C	0.286	0.965	0.97834	0.0088	0.01328	69115.9
rs680071	11	103088414	T	C	0.114	0.987	0.99094	0.0128	0.4754	65836.7
rs68015088	18	51484010	A	G	0.343	0.997	1.00491	0.0083	0.5542	69115.9
rs68069729	14	40762264	T	C	0.807	0.992	0.99173	0.0103	0.418	65836.7
rs6823268	4	145982563	A	G	0.619	0.999	0.99362	0.0081	0.4266	69115.9
rs6843852	4	162132758	T	C	0.528	0.994	1.01816	0.0079	0.02313	69115.9
rs686431	6	35974217	T	C	0.0193	0.956	1.03004	0.0304	0.3312	65836.7
rs6938973	6	98421721	T	C	0.401	0.993	1.00531	0.0082	0.5198	67392.1
rs6963840	7	78144371	T	C	0.157	0.992	1.00753	0.0109	0.4905	69115.9
rs6974282	7	100098295	T	C	0.19	0.953	0.9971	0.0103	0.7754	69115.9
rs6979832	7	127856276	A	G	0.51	0.961	0.99213	0.009	0.3804	54270.9
rs698147	5	3513485	A	G	0.452	0.996	0.99144	0.0079	0.2784	69115.9
rs7012648	8	28091482	A	G	0.571	0.956	1.00904	0.0081	0.2659	69115.9
rs7020196	9	12289527	T	C	0.583	0.972	0.99362	0.0081	0.4288	69115.9
rs7020564	9	109670016	A	T	0.689	0.977	0.97599	0.0097	0.0125	54270.9
rs7038966	9	73777777	T	C	0.419	0.978	1.00702	0.0081	0.3878	69115.9
rs7084503	10	2666859	T	C	0.482	0.989	0.99661	0.0079	0.6695	69115.9
rs7102934	11	84648068	T	C	0.688	0.987	1.0016	0.0088	0.854	65836.7
rs7103389	11	881639	T	C	0.38	0.981	1.03097	0.018	0.09005	14845
rs71169767	19	29156123	I	D	0.455	0.985	0.98916	0.0176	0.5377	14845
rs7123283	11	122809055	T	C	0.476	0.994	0.99223	0.0079	0.3277	69115.9
rs7132908	12	50263148	A	G	0.396	0.977	1.01035	0.0081	0.2046	69115.9
rs7145052	14	92461192	T	C	0.461	0.998	1.00371	0.0079	0.6433	69115.9
rs7145882	14	103255461	T	C	0.348	0.993	1.00552	0.0083	0.5066	69115.9
rs71495049	10	34014435	A	G	0.0861	0.991	1.00381	0.0142	0.7863	69115.9
rs7175642	15	59450079	T	G	0.348	0.89	1.01258	0.0088	0.1577	69115.9
rs7182917	15	52080803	T	C	0.541	0.993	1.01908	0.0079	0.01724	69115.9
rs7195386	16	24578458	T	C	0.491	0.995	1.00864	0.0079	0.2745	69115.9
rs719802	11	113234679	T	C	0.392	0.996	1.01694	0.0081	0.0379	69115.9
rs7206608	16	82872628	C	G	0.685	0.987	0.98985	0.0085	0.2313	69115.9
rs7217460	17	65393344	A	G	0.231	0.968	1.01056	0.0095	0.2715	69115.9
rs7230240	18	42597978	T	C	0.298	0.997	1.0021	0.0086	0.8042	69115.9
rs7239114	18	45921214	A	G	0.542	0.94	1.01015	0.0083	0.2231	69115.9
rs7255223	19	32824310	A	C	0.261	0.994	0.99591	0.009	0.6504	69115.9
rs72618637	2	48953979	A	T	0.192	0.929	1.00381	0.0104	0.7133	69115.9
rs7264802	20	62692440	A	G	0.249	0.813	0.998	0.0098	0.8366	67392.1
rs72652703	8	67209548	C	T	0.25	0.99	0.97638	0.02	0.2329	14845
rs72673947	8	118884379	A	G	0.9	0.959	1.02932	0.0133	0.03034	69115.9
rs72675820	4	130746149	A	C	0.349	0.996	1.01349	0.0093	0.1524	54270.9
rs72753485	9	96673230	C	G	0.0959	0.698	1.02255	0.0183	0.2232	54270.9
rs72755233	15	100692953	A	G	0.113	0.916	0.99442	0.0131	0.668	69115.9
rs72892910	6	50816887	T	G	0.175	0.99	1.02235	0.0104	0.0334	69115.9
rs72910629	6	69761994	A	G	0.869	0.969	1.02912	0.0118	0.01533	69115.9
rs72917533	2	175238924	T	C	0.815	0.985	1.01217	0.0102	0.2362	69115.9
rs72976986	19	4050424	A	G	0.177	0.728	0.99491	0.0114	0.6587	69115.9
rs73026723	19	31017177	T	C	0.152	0.995	0.98807	0.011	0.2746	69115.9
rs7305424	12	118399491	A	T	0.656	0.987	1.00975	0.0083	0.2445	69115.9
rs7306710	12	66376091	T	C	0.491	0.984	0.9861	0.008	0.07876	69115.9
rs73085586	20	22430241	A	G	0.202	0.995	1.00894	0.0098	0.3677	69115.9
rs73213484	4	28489339	A	T	0.853	0.983	1.00854	0.0112	0.4466	69115.9
rs7354849	1	232765308	A	G	0.54	0.972	1.00773	0.008	0.3406	69115.9
rs7355953	3	85792137	T	C	0.783	0.984	1.00521	0.0097	0.5927	69115.9
rs738140	22	41884954	A	G	0.692	0.942	1.0013	0.0087	0.878	69115.9
rs73982435	17	31473455	T	C	0.216	1	1.00864	0.0095	0.3675	69115.9
rs740157	7	77055885	A	G	0.425	0.995	1.0022	0.008	0.7811	69115.9
rs7424120	2	59313974	C	T	0.398	0.992	0.99661	0.0178	0.8481	14845
rs7433076	3	90234502	A	T	0.482	0.934	1.01898	0.0182	0.3	14845
rs74618095	21	40683196	T	C	0.841	0.927	1.02143	0.0112	0.05848	69115.9
rs74929176	17	54905494	T	C	0.22	0.985	0.99412	0.0097	0.5467	67392.1
rs7498044	15	92573639	A	G	0.222	0.953	1.00441	0.0098	0.6509	69115.9
rs7498665	16	28883241	A	G	0.6	0.978	1.00331	0.0081	0.6844	69115.9
rs75001243	7	93216002	T	C	0.362	0.997	0.96291	0.0179	0.03499	14845
rs7503580	17	79087036	T	C	0.154	0.712	0.9979	0.0123	0.8664	69115.9
rs7511698	1	25015638	T	C	0.313	0.898	0.99094	0.0089	0.3075	69115.9
rs7518221	1	225561346	T	C	0.359	0.987	0.99144	0.0083	0.3002	69115.9
rs7519259	1	66434743	A	G	0.541	0.997	1.0201	0.008	0.01306	67392.1
rs7536458	1	118864602	T	G	0.751	0.997	1.00612	0.0091	0.4992	69115.9
rs75387636	10	120278394	A	G	0.0441	0.992	1.05506	0.0194	0.005838	69115.9
rs7539903	1	209208033	A	T	0.611	0.994	1.0023	0.0081	0.7736	69115.9
rs7549358	1	115252609	C	G	0.645	0.981	1.01826	0.0083	0.02859	69115.9
rs7550711	1	110082886	T	C	0.0309	0.984	1.04959	0.0232	0.03692	69115.9
rs7564167	2	645190	A	G	0.066	0.895	0.98551	0.0167	0.3809	69115.9
rs7565437	2	65646966	T	C	0.596	0.992	0.99501	0.0081	0.5406	69115.9
rs75706763	2	145669168	A	G	0.947	0.94	1.02727	0.0181	0.1374	69115.9
rs75957461	19	11166163	T	C	0.0545	0.84	0.98857	0.0185	0.5365	69115.9
rs7601895	2	55281901	C	G	0.701	0.989	1.00793	0.0087	0.3616	69115.9
rs7606059	2	188152749	T	C	0.33	0.975	1.00602	0.0188	0.7502	14845
rs7619139	3	25110415	A	T	0.595	0.988	1.01786	0.0081	0.02841	69115.9
rs762705	3	50313527	A	C	0.84	0.808	1	0.0116	0.9995	69115.9
rs76520838	15	47916618	T	C	0.0363	0.972	1.0001	0.0214	0.9964	69115.9
rs7656673	4	30840331	A	G	0.605	0.996	0.99442	0.0081	0.4916	69115.9
rs76702514	1	195148296	C	G	0.795	0.955	0.9971	0.01	0.7713	69115.9
rs76824303	3	62459819	A	C	0.896	0.91	1.02603	0.0135	0.05691	69115.9
rs7719067	5	153538241	A	G	0.424	0.996	0.99084	0.008	0.2494	69115.9
rs772175	2	96944553	A	G	0.35	0.996	0.9859	0.0083	0.08566	69115.9
rs77398625	2	57427287	C	G	0.0382	0.752	1.00733	0.0266	0.785	54270.9
rs7749708	6	153375907	T	C	0.296	0.991	0.99581	0.0087	0.6315	69115.9
rs7753558	6	117523471	A	C	0.635	0.976	0.9982	0.0083	0.8307	69115.9
rs7759938	6	105378954	T	C	0.679	0.996	1.02644	0.0084	0.001905	69115.9
rs77960	5	103964585	A	G	0.333	0.982	1.05169	0.0085	2.599e-09	69115.9
rs77976727	8	4300554	T	C	0.101	0.981	1.0028	0.0132	0.8302	69115.9
rs7808296	7	103127620	T	C	0.318	0.99	1.01511	0.0085	0.0763	69115.9
rs7814267	8	5545084	A	G	0.812	0.989	1.00642	0.0102	0.5314	69115.9
rs7817581	8	143136114	A	G	0.323	0.77	1.0022	0.0095	0.8148	69115.9
rs7827182	8	8380471	C	G	0.494	1	0.99481	0.0079	0.5068	69115.9
rs78369934	17	61739101	T	C	0.939	0.898	0.99223	0.0173	0.6528	69115.9
rs78420139	14	101201687	A	G	0.0523	0.837	1.00652	0.0194	0.7365	65836.7
rs784257	18	53397199	T	C	0.179	0.989	0.97122	0.0103	0.004673	69115.9
rs78444298	1	184672098	A	G	0.0193	0.945	0.9758	0.0298	0.4108	69115.9
rs78565420	8	85703065	T	C	0.0424	0.83	0.98531	0.0213	0.4877	69115.9
rs78607331	12	57648644	T	C	0.0497	0.825	0.99173	0.0196	0.6714	69115.9
rs78907487	22	22151939	A	C	0.854	0.995	0.99481	0.0112	0.642	69115.9
rs7893571	10	16750129	T	G	0.666	0.989	0.9995	0.0084	0.9489	69115.9
rs7921891	10	2083682	A	G	0.501	0.972	1.01076	0.008	0.1829	69115.9
rs7924036	10	65191645	T	G	0.513	0.995	0.98541	0.0079	0.06294	69115.9
rs7925100	11	118941596	A	G	0.386	0.99	0.998	0.0081	0.8017	69115.9
rs7936030	11	45351472	A	G	0.181	0.991	1.00321	0.0102	0.7568	69115.9
rs79552484	2	51086538	A	C	0.0782	0.999	1.00391	0.0147	0.7896	69115.9
rs79675564	2	211286896	A	C	0.0728	0.814	1.00401	0.0169	0.8156	69115.9
rs79686965	11	46020909	A	G	0.985	0.935	0.96831	0.045	0.4738	41355.3
rs796915	6	154304628	C	G	0.3	0.988	1.01015	0.0087	0.2452	69115.9
rs7990098	13	96982541	T	G	0.61	0.962	0.9975	0.0083	0.7614	67392.1
rs80031633	9	120687550	A	T	0.449	0.956	0.96377	0.0182	0.04312	14845
rs80082351	3	114415926	A	G	0.942	0.969	1.02183	0.0173	0.2117	67392.1
rs80082536	3	35195311	A	G	0.883	0.892	0.99283	0.0131	0.5831	69115.9
rs8008772	14	88321884	A	T	0.748	0.984	0.98946	0.0092	0.2483	69115.9
rs8011566	14	42939471	A	T	0.424	0.993	1.003	0.008	0.7027	69115.9
rs8015400	14	25930988	A	C	0.675	0.975	1.00672	0.0086	0.4372	67392.1
rs80236973	3	188001014	T	C	0.137	0.962	1.00713	0.0117	0.5434	69115.9
rs8038574	15	95275890	T	C	0.355	0.979	1.0007	0.0083	0.9308	69115.9
rs8089514	18	69224478	A	T	0.364	0.947	1.01086	0.0085	0.2027	69115.9
rs8096658	18	77156537	C	G	0.515	0.66	0.97756	0.0095	0.0167	69115.9
rs809955	4	140874760	A	G	0.363	0.979	0.98138	0.0083	0.02254	69115.9
rs811054	16	72251132	T	C	0.551	0.964	1.02204	0.0081	0.007033	69115.9
rs8117463	20	17231063	A	G	0.319	0.99	0.99491	0.0085	0.5473	69115.9
rs8124896	20	21385659	T	C	0.898	0.992	1.00743	0.013	0.5697	69115.9
rs8130408	21	39237138	A	C	0.25	0.987	1.00773	0.0092	0.4005	69115.9
rs815163	1	190294726	T	C	0.424	1	0.99671	0.008	0.6822	69115.9
rs818898	9	6970806	A	G	0.347	0.924	1.01339	0.0087	0.1275	67392.1
rs8192675	3	170724883	T	C	0.704	0.992	0.98482	0.0086	0.07656	69115.9
rs824207	15	24007729	A	G	0.456	0.952	0.99541	0.0082	0.5765	69115.9
rs845084	10	125220036	A	G	0.261	0.988	1.0009	0.009	0.923	69115.9
rs869400	3	185826740	T	G	0.191	0.963	0.98295	0.0102	0.0915	69115.9
rs878439	19	1943973	A	G	0.447	0.69	1.0002	0.0089	0.9812	69115.9
rs879274	8	4129120	T	G	0.268	0.953	1.0002	0.0091	0.9825	69115.9
rs884152	8	25770557	T	G	0.644	1	1.00662	0.0082	0.4204	69115.9
rs915814	21	46493003	A	G	0.237	0.963	0.99491	0.0094	0.5878	69115.9
rs9291816	5	63932508	T	C	0.325	0.993	1.00692	0.0084	0.4146	69115.9
rs9395520	6	13183523	T	C	0.321	0.992	0.99054	0.0095	0.3169	54270.9
rs9421249	10	118623322	T	C	0.262	0.985	1.01086	0.009	0.2295	69115.9
rs9438393	1	205782718	A	G	0.583	0.986	0.98797	0.008	0.1318	69115.9
rs945211	1	32191798	C	G	0.636	0.858	1.02061	0.0086	0.01718	69115.9
rs947088	20	17171373	T	G	0.729	0.987	0.9857	0.009	0.1073	69115.9
rs9477762	6	18507853	T	A	0.0504	0.982	0.96551	0.0394	0.3724	14845
rs9480184	6	155987788	T	C	0.205	0.99	1.00975	0.0098	0.3235	69115.9
rs9496567	6	100602753	A	G	0.232	0.973	0.98236	0.0095	0.06062	69115.9
rs9515446	13	112217108	A	G	0.555	0.972	0.99084	0.008	0.2526	69115.9
rs957512	9	120405705	T	C	0.663	0.981	1.00904	0.0084	0.2839	69115.9
rs9579775	13	20616557	A	C	0.889	0.7	0.9758	0.017	0.1505	54270.9
rs9594686	13	42723197	T	C	0.174	0.989	0.99591	0.0104	0.6956	69115.9
rs9603697	13	40783323	T	C	0.317	0.997	1.0022	0.0085	0.797	69115.9
rs9610387	22	36476762	A	G	0.0869	0.958	1.0141	0.0143	0.3283	69115.9
rs9615723	22	48386670	T	C	0.557	0.942	1.0021	0.0083	0.7992	69115.9
rs9673839	16	76895693	A	G	0.508	0.976	0.99631	0.008	0.6386	69115.9
rs9678953	2	694759	A	G	0.267	0.993	0.98837	0.0089	0.1909	69115.9
rs9788550	14	29681138	C	G	0.251	0.97	0.99621	0.0093	0.6838	69115.9
rs9814758	3	123062657	T	G	0.64	0.965	0.99432	0.0084	0.4988	69115.9
rs9834519	3	156379637	T	C	0.0771	0.956	1.02644	0.0151	0.08346	69115.9
rs9843653	3	49920571	T	C	0.495	0.97	0.97521	0.008	0.00166	69115.9
rs9852062	3	45373442	A	T	0.563	0.984	0.98501	0.008	0.05843	69115.9
rs9888533	13	107854612	T	C	0.546	0.876	1.00582	0.0086	0.4977	69115.9

## Sheet: File8_mrsteiger_child_anxiety
File8_mrsteiger_child_anxiety
SNP	effect_allele.exposure	other_allele.exposure	effect_allele.outcome	other_allele.outcome	beta.exposure	beta.outcome	eaf.exposure	eaf.outcome	pval.outcome	mr_keep.outcome	pval.exposure	mr_keep.exposure	steiger_dir	steiger_pval
rs10095724	G	A	G	A	0.00938105	-0.0149	0.637545	0.6401	0.0107	TRUE	1.4e-10	TRUE	TRUE	0.226775550471639
rs10111937	C	T	C	T	-0.00837524	0.0084	0.699952	0.6831	0.1651	TRUE	4.2e-08	TRUE	TRUE	0.0882646877591074
rs10116891	G	A	G	A	-0.0136092	-0.0089	0.89905	0.8969	0.3218	TRUE	5.6e-09	TRUE	TRUE	0.0252852063875148
rs10133279	C	T	C	T	-0.00894625	-0.0026	0.558438	0.5707	0.6566	TRUE	3e-10	TRUE	TRUE	0.00323155218001735
rs1013737	G	C	G	C	-0.0106427	-0.0081	0.506779	0.5191	0.1381	TRUE	3.3e-14	TRUE	TRUE	0.00588747348186637
rs10182458	A	G	A	G	-0.035916	-0.0028	0.513877	0.526	0.6079	TRUE	3.1e-145	TRUE	TRUE	2.75537166271018e-39
rs10234366	G	A	G	A	-0.0139555	-0.0107	0.895237	0.8902	0.2225	TRUE	1.1e-09	TRUE	TRUE	0.0290761477050577
rs10503555	A	G	A	G	0.00777501	0.0054	0.5568	0.5603	0.3314	TRUE	3.9e-08	TRUE	TRUE	0.0372912384953422
rs1061072	G	A	G	A	0.0126892	-0.0002	0.892937	0.8902	0.9815	TRUE	2.4e-08	TRUE	TRUE	0.00340757635969544
rs10790809	A	G	A	G	-0.00966457	-0.0018	0.44025	0.4392	0.7484	TRUE	7.2e-12	TRUE	TRUE	0.000834861927266996
rs10791902	C	T	C	T	-0.00791789	-0.011	0.58767	0.5744	0.06692	TRUE	3.6e-08	TRUE	TRUE	0.176130077942105
rs10796828	T	G	T	G	-0.0113349	0.0065	0.365603	0.3809	0.2775	TRUE	7.1e-15	TRUE	TRUE	0.00150462315975726
rs10823504	G	A	G	A	0.0158076	0.0089	0.936321	0.9328	0.4204	TRUE	3.7e-08	TRUE	TRUE	0.0265439716642656
rs10860295	T	C	T	C	-0.00848341	-0.0078	0.55235	0.5639	0.1619	TRUE	1.8e-09	TRUE	TRUE	0.0462407248441752
rs10887571	C	T	C	T	-0.0079879	0.0028	0.552146	0.5592	0.6413	TRUE	1.8e-08	TRUE	TRUE	0.0102231676910315
rs10896348	T	C	T	C	0.0118588	-0.0167	0.723747	0.72	0.01312	TRUE	3.4e-14	TRUE	TRUE	0.0592189151408268
rs10953577	T	C	T	C	-0.00855375	0.009	0.623364	0.6086	0.1353	TRUE	3.4e-09	TRUE	TRUE	0.0646959200037608
rs10962279	T	C	T	C	-0.0102014	-0.0007	0.781672	0.7871	0.9177	TRUE	1.7e-09	TRUE	TRUE	0.00201082141067045
rs10987401	C	T	C	T	-0.00875623	-0.0052	0.677196	0.6881	0.3984	TRUE	6.6e-09	TRUE	TRUE	0.0187257676178458
rs11150745	A	G	A	G	0.0121632	-0.0077	0.68227	0.7085	0.2637	TRUE	7e-16	TRUE	TRUE	0.000923093692576493
rs111726171	T	TA	T	TA	0.0101374	0.0018	0.725723	0.7302	0.7707	TRUE	1.6e-10	TRUE	TRUE	0.00171915510959507
rs11205303	T	C	T	C	0.00959504	-0.0106	0.593282	0.5976	0.05628	TRUE	1.7e-11	TRUE	TRUE	0.051540299071041
rs11209943	A	G	A	G	-0.0183324	0.0035	0.396432	0.3822	0.5457	TRUE	9.7e-38	TRUE	TRUE	3.67976752008405e-10
rs11215403	G	A	G	A	0.0132511	0.0124	0.757269	0.7723	0.05835	TRUE	5.1e-16	TRUE	TRUE	0.00724508778981181
rs11256627	G	A	G	A	-0.00888158	0.0019	0.295322	0.3107	0.7433	TRUE	9.3e-09	TRUE	TRUE	0.00580064930566165
rs112660801	C	T	C	T	0.0159516	0.0035	0.924294	0.9325	0.7616	TRUE	2.6e-09	TRUE	TRUE	0.00385313879524512
rs112898427	C	T	C	T	0.0103291	-0.0108	0.299591	0.2981	0.08919	TRUE	2.6e-11	TRUE	TRUE	0.0369558498072673
rs11386247	T	TA	T	TA	0.00904504	0.0074	0.297532	0.3454	0.2901	TRUE	1.3e-08	TRUE	TRUE	0.0351957874611265
rs11437467	A	AT	A	AT	-0.0096074	-0.0014	0.708611	0.7078	0.8178	TRUE	4.9e-10	TRUE	TRUE	0.00199426305489706
rs11525873	T	C	T	C	0.0174305	0.0136	0.902215	0.9002	0.1622	TRUE	1.6e-13	TRUE	TRUE	0.00685048692845133
rs115319174	G	C	G	C	-0.0423001	-0.0118	0.942407	0.9459	0.3514	TRUE	4e-44	TRUE	TRUE	5.34615518484514e-11
rs115359679	C	A	C	A	-0.0163924	-0.0356	0.930782	0.9417	0.007617	TRUE	9.9e-09	TRUE	TRUE	0.450957882436152
rs115903965	G	A	G	A	-0.0256573	-0.0282	0.975613	0.9818	0.3332	TRUE	1.6e-08	TRUE	TRUE	0.0309017849299858
rs116293915	C	A	C	A	-0.00799321	-0.0033	0.555071	0.555	0.5555	TRUE	1.5e-08	TRUE	TRUE	0.0126072470221163
rs116399833	C	A	C	A	-0.0123406	0.009	0.77367	0.7675	0.1862	TRUE	4.6e-13	TRUE	TRUE	0.00700245393782393
rs11642090	T	C	T	C	-0.0117252	0.0023	0.626428	0.6269	0.6922	TRUE	9.2e-16	TRUE	TRUE	9.13049458960882e-05
rs11727676	T	C	T	C	0.0131142	0.0045	0.903565	0.9064	0.6333	TRUE	3.2e-08	TRUE	TRUE	0.0121066712281469
rs117455294	C	A	C	A	0.0193066	0.0186	0.948721	0.9673	0.3081	TRUE	1.2e-09	TRUE	TRUE	0.0187795506572484
rs1177279	A	G	A	G	0.00887429	-0.0041	0.2779	0.2711	0.5126	TRUE	1.4e-08	TRUE	TRUE	0.0149411546361806
rs11777719	A	G	A	G	-0.011653	0.019	0.715936	0.7227	0.01077	TRUE	8.5e-14	TRUE	TRUE	0.0737493700453422
rs117903946	G	A	G	A	-0.0322423	-0.0057	0.967498	0.967	0.7175	TRUE	3.2e-16	TRUE	TRUE	6.26971334317159e-05
rs117911387	G	A	G	A	-0.0245837	-0.0304	0.953645	0.9657	0.1024	TRUE	1.6e-13	TRUE	TRUE	0.0121047760980328
rs12042908	A	G	A	G	0.0274639	0.0011	0.437703	0.4445	0.8431	TRUE	2.3e-84	TRUE	TRUE	5.27417102469981e-24
rs12110721	G	A	G	A	-0.0189304	-0.0034	0.825618	0.8321	0.6643	TRUE	1.6e-23	TRUE	TRUE	9.44924282746279e-07
rs12132598	A	G	A	G	-0.00833677	-0.0006	0.667322	0.6831	0.9239	TRUE	2.1e-08	TRUE	TRUE	0.00399809147471472
rs12140153	G	T	G	T	0.0218143	0.0023	0.905761	0.9194	0.8375	TRUE	6.2e-19	TRUE	TRUE	6.1534990059148e-06
rs12308065	A	G	A	G	-0.00830314	-0.0053	0.373043	0.3591	0.3853	TRUE	1.1e-08	TRUE	TRUE	0.0228673827866007
rs12429545	G	A	G	A	-0.0206274	-0.0084	0.870646	0.8694	0.2977	TRUE	1.2e-22	TRUE	TRUE	1.78175698222402e-05
rs12436513	C	A	C	A	0.00858419	0.0197	0.356981	0.3609	0.0005223	TRUE	4.2e-09	TRUE	TRUE	0.866373652836676
rs12592645	C	A	C	A	-0.0103323	0.0018	0.818768	0.8219	0.7982	TRUE	1.4e-08	TRUE	TRUE	0.00542308432340187
rs12601380	A	C	A	C	0.00777281	-0.0052	0.587339	0.594	0.3958	TRUE	4.3e-08	TRUE	TRUE	0.0301151947846258
rs12713889	T	C	T	C	0.0116923	0.0056	0.670052	0.6676	0.3351	TRUE	3.7e-15	TRUE	TRUE	0.000862770736886572
rs12817542	C	T	C	T	-0.0176477	0.0022	0.939168	0.9189	0.868	TRUE	1.7e-09	TRUE	TRUE	0.00235367290582948
rs12941038	C	T	C	T	-0.00955906	0.0137	0.769815	0.7736	0.05203	TRUE	1e-08	TRUE	TRUE	0.165764853764259
rs13047416	C	G	C	G	0.0123762	0.0007	0.622962	0.6236	0.908	TRUE	1.4e-17	TRUE	TRUE	1.07271140689858e-05
rs13254613	A	C	A	C	-0.0125636	0.0023	0.654054	0.6457	0.6911	TRUE	1.6e-17	TRUE	TRUE	3.17457769046915e-05
rs13256357	C	T	C	T	-0.0136536	0.0071	0.798517	0.7953	0.3662	TRUE	6.3e-15	TRUE	TRUE	0.000796361538091375
rs1342831	T	C	T	C	-0.0224973	-0.0078	0.942918	0.9391	0.4972	TRUE	8.7e-14	TRUE	TRUE	0.000772334202867754
rs1357798	C	T	C	T	-0.00937945	0.0078	0.213947	0.2154	0.251	TRUE	4.2e-08	TRUE	TRUE	0.0549091615690609
rs1384660	G	A	G	A	0.0157939	0.0208	0.814942	0.8164	0.00383	TRUE	1.9e-18	TRUE	TRUE	0.0297777317364177
rs139197338	C	T	C	T	-0.0284306	-0.0107	0.949582	0.9571	0.548	TRUE	9.8e-15	TRUE	TRUE	0.000343409235939336
rs1402989	C	T	C	T	-0.00780358	0.0079	0.514974	0.5214	0.1484	TRUE	2.6e-08	TRUE	TRUE	0.0856098372295346
rs1421085	T	C	T	C	-0.0473859	-0.0057	0.596552	0.5933	0.3064	TRUE	1e-200	TRUE	TRUE	2.67333101069174e-62
rs1422067	C	T	C	T	0.0108312	0.0038	0.762745	0.7711	0.5646	TRUE	4.6e-11	TRUE	TRUE	0.00281648157243498
rs1452991	G	A	G	A	-0.0100544	-0.0086	0.627782	0.6287	0.1366	TRUE	5.4e-12	TRUE	TRUE	0.017242116256579
rs146925117	T	TGG	T	TGG	0.00903604	-0.006	0.627222	0.6344	0.3162	TRUE	5e-10	TRUE	TRUE	0.0149450380104089
rs147662640	A	AT	A	AT	-0.0185729	0.0178	0.85963	0.8915	0.134	TRUE	9.5e-20	TRUE	TRUE	0.000413409364746871
rs1476698	A	G	A	G	0.0082093	-0.0078	0.631534	0.6312	0.1686	TRUE	1.5e-08	TRUE	TRUE	0.0675407444855209
rs148963195	T	TC	T	TC	-0.0093378	-0.0113	0.70567	0.6853	0.06586	TRUE	1.5e-09	TRUE	TRUE	0.105238094840997
rs1576655	A	C	A	C	-0.0118531	-0.0001	0.404079	0.3902	0.9892	TRUE	4.3e-16	TRUE	TRUE	1.87926396820609e-05
rs1619120	A	G	A	G	-0.00806725	-0.0027	0.399349	0.3998	0.6298	TRUE	1.8e-08	TRUE	TRUE	0.0103120300539731
rs16839832	G	T	G	T	-0.0141143	0.0219	0.917759	0.9209	0.03598	TRUE	3.3e-08	TRUE	TRUE	0.25155532631642
rs16893327	T	C	T	C	-0.00915607	0.0055	0.743406	0.758	0.4143	TRUE	1.4e-08	TRUE	TRUE	0.0216255600873292
rs1696058	T	C	T	C	0.0083571	-0.0039	0.402699	0.3963	0.5065	TRUE	9.8e-09	TRUE	TRUE	0.0136588789728679
rs17399739	A	G	A	G	-0.0209712	-0.004	0.931102	0.934	0.7218	TRUE	3.8e-14	TRUE	TRUE	0.000223966807584794
rs17637472	G	A	G	A	-0.010909	-0.0068	0.601401	0.6038	0.2458	TRUE	4.1e-14	TRUE	TRUE	0.00275284079749147
rs1775255	G	T	G	T	-0.0133343	-0.0039	0.523411	0.5448	0.478	TRUE	2.3e-21	TRUE	TRUE	9.90429675037636e-06
rs1799892	G	C	G	C	-0.00857689	0.006	0.679631	0.6744	0.3154	TRUE	1.1e-08	TRUE	TRUE	0.0315395589162365
rs1800437	G	C	G	C	0.0117602	-0.0077	0.80578	0.7923	0.2549	TRUE	2.9e-11	TRUE	TRUE	0.0112495700084774
rs1808579	C	T	C	T	0.00913203	-0.0048	0.517857	0.5259	0.3859	TRUE	7.7e-11	TRUE	TRUE	0.00706146295223563
rs1852006	G	A	G	A	0.00879596	-0.0021	0.64299	0.6424	0.7154	TRUE	1.7e-09	TRUE	TRUE	0.00416368680816956
rs1865719	A	G	A	G	-0.0109002	0.0026	0.367072	0.3559	0.6561	TRUE	8.4e-14	TRUE	TRUE	0.000362266729498958
rs1933437	G	A	G	A	0.0141194	0.0046	0.374865	0.3904	0.4047	TRUE	1.6e-22	TRUE	TRUE	8.23193918104556e-06
rs200744777	T	G	T	G	-0.0121414	0.0076	0.561375	0.5631	0.181	TRUE	1.3e-17	TRUE	TRUE	0.000732857702990515
rs200876443	CAG	C	CAG	C	-0.0241575	0.0587	0.96462	0.9757	0.06001	TRUE	1.8e-10	TRUE	TRUE	0.0769569321976693
rs201413548	G	GA	G	GA	-0.0115537	0.004	0.746626	0.7484	0.5495	TRUE	1.6e-12	TRUE	TRUE	0.0012688403747641
rs201666051	C	T	C	T	-0.00824202	0.0008	0.618198	0.6192	0.8933	TRUE	1.3e-08	TRUE	TRUE	0.00393500363195922
rs2034963	G	C	G	C	0.0110936	0.0011	0.35132	0.351	0.858	TRUE	6.5e-14	TRUE	TRUE	0.000144452216473765
rs2115885	G	A	G	A	0.0105899	0.0134	0.791515	0.7814	0.06007	TRUE	1e-09	TRUE	TRUE	0.104861813098453
rs212517	T	A	T	A	0.00877032	0.0042	0.398321	0.4067	0.4579	TRUE	8.9e-10	TRUE	TRUE	0.00905850766933944
rs2141004	A	C	A	C	0.010043	0.0053	0.735808	0.7225	0.3873	TRUE	2.6e-10	TRUE	TRUE	0.00929611650453923
rs2187642	A	C	A	C	-0.011155	0.0101	0.37581	0.3687	0.07395	TRUE	1.1e-14	TRUE	TRUE	0.0101000364113877
rs2207894	C	T	C	T	0.0143441	-0.0143	0.808677	0.8013	0.03918	TRUE	8e-16	TRUE	TRUE	0.0127033333250463
rs2229330	T	G	T	G	-0.0197644	-0.0045	0.92759	0.9331	0.6788	TRUE	2.2e-13	TRUE	TRUE	0.000427235031952949
rs2238435	C	G	C	G	-0.0164841	-0.0015	0.386247	0.3899	0.7976	TRUE	2.9e-30	TRUE	TRUE	6.17908954396058e-09
rs2244669	T	C	T	C	-0.0089424	-0.0043	0.676366	0.6653	0.4618	TRUE	2.5e-09	TRUE	TRUE	0.0114146419051106
rs2246623	C	T	C	T	0.00894629	0.0065	0.553108	0.5565	0.2377	TRUE	2.2e-10	TRUE	TRUE	0.0189778886877893
rs2268762	A	G	A	G	-0.00799938	-0.0055	0.388067	0.3954	0.3256	TRUE	2.5e-08	TRUE	TRUE	0.0351092721970149
rs2275241	G	A	G	A	-0.0104243	0.0037	0.628088	0.6436	0.5317	TRUE	6.3e-13	TRUE	TRUE	0.00112771241169554
rs2281148	T	C	T	C	-0.00978511	-0.0084	0.749285	0.7594	0.2304	TRUE	1.5e-09	TRUE	TRUE	0.029865976952158
rs2303384	C	T	C	T	0.0126783	0.0107	0.359636	0.3486	0.06659	TRUE	3.3e-18	TRUE	TRUE	0.00247179646473053
rs2307111	T	C	T	C	0.00873564	0.0021	0.604907	0.5989	0.7084	TRUE	1.1e-09	TRUE	TRUE	0.00374021878759253
rs2349179	T	A	T	A	-0.00790048	-0.0091	0.615818	0.61	0.1253	TRUE	5e-08	TRUE	TRUE	0.116874916549391
rs2356864	G	A	G	A	-0.00859803	0.0026	0.479203	0.4844	0.6498	TRUE	8e-10	TRUE	TRUE	0.00428289536764926
rs2378662	G	A	G	A	-0.00774768	0.0008	0.45641	0.4526	0.8841	TRUE	4.1e-08	TRUE	TRUE	0.00551678102978251
rs2409743	C	G	C	G	0.0110663	0.0063	0.503174	0.5026	0.5058	TRUE	3e-15	TRUE	TRUE	0.000314814551454634
rs2539692	T	A	T	A	0.00807502	-0.0048	0.391021	0.3828	0.3991	TRUE	1.8e-08	TRUE	TRUE	0.0238234176867506
rs2594994	T	A	T	A	0.0154935	0.0085	0.178094	0.175	0.2383	TRUE	2.5e-17	TRUE	TRUE	0.00052559946236268
rs262338	G	T	G	T	-0.0088107	-0.0167	0.547323	0.5422	0.00436	TRUE	4.8e-10	TRUE	TRUE	0.400273232776689
rs2629881	C	T	C	T	-0.0106221	0.0026	0.22119	0.2134	0.6958	TRUE	3.5e-10	TRUE	TRUE	0.00284197221783012
rs2722406	C	T	C	T	-0.0121843	0.0047	0.715873	0.6999	0.4392	TRUE	4.6e-15	TRUE	TRUE	0.000495285149416538
rs2735556	T	C	T	C	0.0172019	0.0033	0.885665	0.8982	0.7234	TRUE	4.8e-15	TRUE	TRUE	0.000126465723916295
rs2755253	C	T	C	T	0.00870349	-0.0125	0.291714	0.2912	0.04162	TRUE	1.6e-08	TRUE	TRUE	0.213040682892439
rs2767486	A	G	A	G	-0.0153791	0.0042	0.797514	0.7935	0.5468	TRUE	1.1e-18	TRUE	TRUE	3.44348244586152e-05
rs28629903	T	C	T	C	0.00907014	0.0046	0.435592	0.4377	0.4209	TRUE	1.5e-10	TRUE	TRUE	0.00698348904084323
rs2863980	A	C	A	C	0.00857939	-0.0019	0.374279	0.3806	0.7336	TRUE	3.2e-09	TRUE	TRUE	0.00454629186282184
rs28849840	G	A	G	A	0.0088813	-0.0037	0.649819	0.6654	0.5446	TRUE	1.6e-09	TRUE	TRUE	0.0075558525044763
rs2902142	C	T	C	T	0.00869839	0.0046	0.625064	0.6234	0.4182	TRUE	1.8e-09	TRUE	TRUE	0.012737925885442
rs2939931	T	C	T	C	-0.00788378	0.0045	0.517188	0.5065	0.4229	TRUE	1.9e-08	TRUE	TRUE	0.0216967959996563
rs2958542	C	T	C	T	0.00824671	0.0041	0.632298	0.631	0.479	TRUE	1.8e-08	TRUE	TRUE	0.0176044735239235
rs3013431	C	T	C	T	0.00868953	-0.014	0.388477	0.3965	0.01704	TRUE	1.4e-09	TRUE	TRUE	0.250919152690721
rs3129942	G	T	G	T	-0.0139298	-0.0044	0.742436	0.7595	0.5675	TRUE	2.9e-18	TRUE	TRUE	3.85538506696855e-05
rs3181269	C	T	C	T	0.00937821	-0.0059	0.745591	0.7678	0.3655	TRUE	5.3e-09	TRUE	TRUE	0.0201819488745821
rs34196306	G	C	G	C	-0.019962	0.0166	0.893449	0.9237	0.2362	TRUE	2.6e-18	TRUE	TRUE	0.000316072932070955
rs34260097	T	G	T	G	-0.0178199	0.0024	0.776056	0.782	0.7117	TRUE	2.5e-26	TRUE	TRUE	1.18147033967828e-07
rs34517439	C	A	C	A	-0.0137423	-0.0138	0.87821	0.8972	0.1689	TRUE	2.2e-10	TRUE	TRUE	0.0283864236072068
rs34661722	C	CA	C	CA	0.00958367	0.0027	0.777829	0.764	0.6721	TRUE	1.3e-08	TRUE	TRUE	0.00816268579270166
rs34811474	G	A	G	A	0.0101915	0.0179	0.76914	0.7843	0.006945	TRUE	8.8e-10	TRUE	TRUE	0.35077705301711
rs35006536	G	GTC	G	GTC	-0.0127901	0.0203	0.76607	0.7684	0.001757	TRUE	1.2e-14	TRUE	TRUE	0.155243773551371
rs35162296	C	T	C	T	-0.020031	0.0067	0.894147	0.9183	0.5907	TRUE	1.2e-18	TRUE	TRUE	2.71069914541091e-05
rs35422050	A	AC	A	AC	0.0166821	-0.0031	0.586421	0.5804	0.5755	TRUE	1.1e-31	TRUE	TRUE	1.10282073230223e-08
rs355748	G	T	G	T	-0.00992628	-0.0067	0.62244	0.6055	0.2458	TRUE	7.3e-12	TRUE	TRUE	0.00838377121631674
rs35588936	C	T	C	T	0.0180623	-0.0073	0.935497	0.9302	0.5101	TRUE	3e-10	TRUE	TRUE	0.00564660073611131
rs35839777	C	CA	C	CA	-0.00932488	0.0107	0.389626	0.4102	0.0832	TRUE	9.7e-10	TRUE	TRUE	0.0779379335618564
rs35926495	C	T	C	T	-0.00905486	-0.0042	0.623257	0.6283	0.47	TRUE	4.8e-10	TRUE	TRUE	0.00753564353169012
rs35953086	C	CT	C	CT	0.0081594	0.0062	0.629396	0.6249	0.2812	TRUE	1.9e-08	TRUE	TRUE	0.0411568846661705
rs36136320	G	A	G	A	-0.0102487	-0.0066	0.802532	0.801	0.3375	TRUE	5.5e-09	TRUE	TRUE	0.0234185621612307
rs371453108	A	AT	A	AT	-0.00929946	0.0154	0.712179	0.7061	0.01758	TRUE	8.5e-09	TRUE	TRUE	0.303963049434137
rs377105227	T	TTA	T	TTA	-0.00868697	-0.0157	0.330487	0.3434	0.008256	TRUE	9.4e-09	TRUE	TRUE	0.440631889233073
rs3774604	C	T	C	T	0.00794743	0.0022	0.631085	0.6378	0.7005	TRUE	4.6e-08	TRUE	TRUE	0.0103741746455091
rs3782860	C	T	C	T	-0.00879158	-0.0037	0.454267	0.4615	0.5096	TRUE	4.3e-10	TRUE	TRUE	0.00624282585028023
rs3791478	T	C	T	C	0.0124909	-0.0149	0.890549	0.8908	0.09722	TRUE	3.5e-08	TRUE	TRUE	0.132018156876989
rs3798519	A	C	A	C	-0.0249912	-0.0064	0.820086	0.8164	0.3707	TRUE	9.7e-43	TRUE	TRUE	9.84008326538492e-11
rs3810291	G	A	G	A	-0.0147598	0.0036	0.324953	0.3333	0.5452	TRUE	5.6e-23	TRUE	TRUE	2.57845051386925e-06
rs3810304	A	G	A	G	0.0102942	-0.0009	0.22577	0.222	0.8954	TRUE	8.5e-10	TRUE	TRUE	0.00178816266794844
rs3815156	A	G	A	G	-0.0103193	0.0026	0.82365	0.8271	0.7349	TRUE	2.2e-08	TRUE	TRUE	0.00772635197223384
rs3817428	C	G	C	G	-0.0107532	0.0079	0.735103	0.7392	0.202	TRUE	1.3e-11	TRUE	TRUE	0.0126832194178883
rs3972616	A	AT	A	AT	-0.0153074	0.0101	0.506044	0.5096	0.08329	TRUE	8.2e-27	TRUE	TRUE	2.90212652393032e-05
rs39862	T	C	T	C	0.0116463	-0.0039	0.717446	0.7217	0.528	TRUE	7.4e-14	TRUE	TRUE	0.000658826960938307
rs4074404	T	A	T	A	-0.0126796	0.0062	0.840611	0.8307	0.408	TRUE	4.3e-11	TRUE	TRUE	0.00544229340424547
rs41310284	C	A	C	A	0.0205882	-0.0052	0.898985	0.9133	0.6103	TRUE	1.4e-18	TRUE	TRUE	2.55059308552246e-05
rs4238584	T	C	T	C	-0.0158455	-0.0195	0.0771578	0.084	0.05411	TRUE	4.4e-09	TRUE	TRUE	0.14445321439431
rs435775	A	G	A	G	-0.0100337	-0.002	0.252094	0.2586	0.7592	TRUE	5.2e-10	TRUE	TRUE	0.0025423745690625
rs4496161	G	A	G	A	0.00778764	-0.0188	0.476897	0.4675	0.0007322	TRUE	2.9e-08	TRUE	TRUE	0.939149063264322
rs4545941	T	C	T	C	-0.0108851	-0.0038	0.831369	0.855	0.7266	TRUE	1.1e-08	TRUE	TRUE	0.00650953985145526
rs4572029	A	G	A	G	0.0111276	0.0058	0.794818	0.7798	0.4212	TRUE	2e-10	TRUE	TRUE	0.00749912923341653
rs4677156	A	T	A	T	0.00924136	0.0088	0.230804	0.2283	0.1981	TRUE	3.7e-08	TRUE	TRUE	0.0708917070146344
rs4688359	C	T	C	T	0.0130228	0.0009	0.626072	0.6343	0.8782	TRUE	2.5e-19	TRUE	TRUE	3.8562866437733e-06
rs4723263	G	C	G	C	-0.00834008	-0.0025	0.566915	0.581	0.6436	TRUE	3.6e-09	TRUE	TRUE	0.00631349793317174
rs4739558	A	G	A	G	0.00830038	-0.0013	0.399483	0.3962	0.8178	TRUE	6.6e-09	TRUE	TRUE	0.00410946358635055
rs4744246	A	G	A	G	-0.0157518	0.0219	0.656346	0.651	0.0001417	TRUE	1.7e-26	TRUE	TRUE	0.0156518779306303
rs4771106	T	C	T	C	-0.0124432	0.0004	0.24532	0.2382	0.9562	TRUE	2.5e-14	TRUE	TRUE	7.11162819328965e-05
rs4932200	A	G	A	G	0.00829324	-0.0013	0.517228	0.5141	0.8161	TRUE	3.8e-09	TRUE	TRUE	0.00361775247887955
rs4985555	A	G	A	G	0.00873383	-0.0109	0.501462	0.511	0.04797	TRUE	4.6e-10	TRUE	TRUE	0.107962564356947
rs529793121	A	AT	A	AT	-0.00893358	-0.0066	0.563207	0.5769	0.2709	TRUE	1.2e-09	TRUE	TRUE	0.0226272880902756
rs537412489	T	TG	T	TG	0.0112838	-0.0003	0.641458	0.6412	0.9676	TRUE	1.4e-13	TRUE	TRUE	0.000111357988942621
rs538579	G	C	G	C	-0.00841291	-0.0094	0.685061	0.676	0.1096	TRUE	2.5e-08	TRUE	TRUE	0.111834494131687
rs539787360	TTTTG	T	TTTTG	T	-0.00850187	0.0021	0.364134	0.3637	0.7157	TRUE	6.5e-09	TRUE	TRUE	0.00593071093347755
rs543874	A	G	A	G	-0.0470912	0.005	0.794752	0.8055	0.4657	TRUE	8.8e-163	TRUE	TRUE	6.99670600882049e-43
rs547065676	A	AT	A	AT	0.010965	-0.0011	0.809248	0.808	0.879	TRUE	9.8e-10	TRUE	TRUE	0.00196501979832502
rs548695220	G	GT	G	GT	0.01147	-0.0044	0.654756	0.6583	0.4559	TRUE	1.3e-14	TRUE	TRUE	0.000586524222739227
rs553274033	C	CT	C	CT	-0.00845565	0.006	0.48266	0.5011	0.3319	TRUE	9.3e-09	TRUE	TRUE	0.0270709635737435
rs556882272	T	TA	T	TA	-0.00821684	-0.0113	0.502253	0.5808	0.07572	TRUE	1.4e-08	TRUE	TRUE	0.135121974576026
rs55726687	G	A	G	A	-0.0145374	-0.0033	0.79024	0.8011	0.6484	TRUE	2.7e-17	TRUE	TRUE	4.55375660711815e-05
rs55880046	T	G	T	G	0.0298592	-0.003	0.857664	0.8567	0.6992	TRUE	3.7e-50	TRUE	TRUE	4.86507261424768e-14
rs560987445	T	TAATAAACCACTTCAACTTCTGAAGTTCCAG	T	TAATAAACCACTTCAACTTCTGAAGTTCCAG	-0.0118168	0.008	0.851075	0.8568	0.3088	TRUE	2e-09	TRUE	TRUE	0.0217582444679941
rs56133711	G	A	G	A	-0.016226	0.0192	0.7406	0.7545	0.002962	TRUE	3.3e-24	TRUE	TRUE	0.00435878857010616
rs572544808	C	CT	C	CT	-0.0118565	0.0028	0.811548	0.8031	0.7085	TRUE	1.2e-10	TRUE	TRUE	0.00206753269004817
rs5804250	C	CT	C	CT	0.0120527	-0.0067	0.424661	0.4266	0.2388	TRUE	2.9e-17	TRUE	TRUE	0.000531448833983612
rs5817557	C	CT	C	CT	0.00835099	-0.0011	0.415479	0.4511	0.8607	TRUE	1.1e-08	TRUE	TRUE	0.00418672384219816
rs5836745	C	CA	C	CA	-0.0076768	-0.0004	0.492142	0.489	0.9452	TRUE	5e-08	TRUE	TRUE	0.00481417526480852
rs5852911	T	TTTC	T	TTTC	0.0134755	-0.0025	0.190567	0.191	0.7224	TRUE	4.6e-14	TRUE	TRUE	0.00023075449123516
rs59644697	G	GT	G	GT	-0.0104865	-0.0061	0.625237	0.6152	0.3002	TRUE	7.9e-13	TRUE	TRUE	0.00386439404329551
rs59714050	T	A	T	A	-0.0228199	-0.0018	0.933673	0.9308	0.8657	TRUE	5.2e-16	TRUE	TRUE	3.47245535696257e-05
rs6001872	A	G	A	G	0.0125519	-0.0093	0.65069	0.6496	0.113	TRUE	1.5e-17	TRUE	TRUE	0.00169263433456419
rs61936936	A	T	A	T	-0.0135294	-0.0143	0.900038	0.9134	0.1778	TRUE	7.8e-09	TRUE	TRUE	0.0571796645142496
rs61937656	G	A	G	A	0.0117312	0.0055	0.773702	0.7744	0.4086	TRUE	2.7e-12	TRUE	TRUE	0.0027545753610875
rs61978655	G	A	G	A	-0.033958	0.0093	0.961364	0.9631	0.5341	TRUE	1.3e-20	TRUE	TRUE	1.1570285303468e-05
rs62032001	A	C	A	C	-0.0104052	0.001	0.802785	0.8056	0.8896	TRUE	4.1e-09	TRUE	TRUE	0.00283242583269534
rs62037365	C	G	C	G	-0.013698	0.0057	0.601978	0.6061	0.3113	TRUE	9.9e-22	TRUE	TRUE	2.75855367271852e-05
rs62048187	G	C	G	C	-0.00841416	-0.0023	0.682898	0.6819	0.707	TRUE	4e-08	TRUE	TRUE	0.00974731708571971
rs62106258	T	C	T	C	0.080258	-0.0344	0.951459	0.9532	0.007822	TRUE	2.4e-134	TRUE	TRUE	5.50206060592647e-27
rs62134189	A	G	A	G	0.0141902	-0.0069	0.896658	0.9006	0.4726	TRUE	1e-09	TRUE	TRUE	0.00898257988490586
rs62175963	T	C	T	C	0.00897371	-0.0062	0.576706	0.583	0.2657	TRUE	2.2e-10	TRUE	TRUE	0.015984504497983
rs62425398	C	A	C	A	-0.0153325	0.0116	0.893663	0.9052	0.2271	TRUE	1.9e-11	TRUE	TRUE	0.0117997090759386
rs630602	G	C	G	C	-0.0101746	0.0046	0.393414	0.4114	0.4267	TRUE	1.6e-12	TRUE	TRUE	0.00231981655978644
rs636402	T	C	T	C	0.00830694	-0.0012	0.395066	0.3871	0.8301	TRUE	6.4e-09	TRUE	TRUE	0.00390104065563368
rs6577497	A	T	A	T	0.00806032	0.0109	0.614272	0.6363	0.05894	TRUE	1.9e-08	TRUE	TRUE	0.179159071872395
rs661878	A	G	A	G	0.0137266	-0.0048	0.866936	0.8647	0.5496	TRUE	2.8e-11	TRUE	TRUE	0.00264488821019069
rs663129	G	A	G	A	-0.0332603	0.018	0.766595	0.7669	0.005359	TRUE	8.8e-90	TRUE	TRUE	1.52525595173575e-16
rs6685497	T	A	T	A	0.00814036	-0.0034	0.579609	0.5783	0.5481	TRUE	9.8e-09	TRUE	TRUE	0.0117107679265181
rs6719507	G	A	G	A	0.00782016	-0.0034	0.558383	0.5645	0.5385	TRUE	2.9e-08	TRUE	TRUE	0.0162057568454971
rs67679818	C	T	C	T	0.00780733	0.004	0.417621	0.4458	0.4957	TRUE	4.7e-08	TRUE	TRUE	0.0210114817356059
rs6775191	G	A	G	A	-0.00831876	-0.0049	0.678341	0.6777	0.3987	TRUE	3e-08	TRUE	TRUE	0.0263348388910332
rs68015088	G	A	G	A	0.00809776	-0.005	0.654098	0.6561	0.3907	TRUE	4.3e-08	TRUE	TRUE	0.0308326346528863
rs686431	C	T	C	T	-0.030147	-0.0085	0.981257	0.9807	0.6791	TRUE	6.7e-09	TRUE	TRUE	0.00674873027365053
rs6931604	C	T	C	T	-0.00832718	0.0034	0.398855	0.4037	0.5497	TRUE	6.2e-09	TRUE	TRUE	0.0103971716563529
rs6940215	G	A	G	A	-0.00919131	-0.0017	0.701684	0.6808	0.7795	TRUE	2e-09	TRUE	TRUE	0.00340696365484851
rs6974282	C	T	C	T	0.0100575	0.0128	0.804155	0.8058	0.07158	TRUE	1.5e-08	TRUE	TRUE	0.145497915881386
rs6979832	A	G	A	G	-0.00938812	0.0074	0.503006	0.5018	0.1964	TRUE	2.7e-11	TRUE	TRUE	0.0149612120860064
rs7012648	G	A	G	A	-0.00973898	-0.0051	0.414981	0.417	0.3691	TRUE	8.4e-12	TRUE	TRUE	0.00441810428001975
rs7020564	A	T	A	T	0.00997181	-0.019	0.702174	0.6844	0.003894	TRUE	1.4e-10	TRUE	TRUE	0.344612726530154
rs7084503	T	C	T	C	0.0128811	-0.0119	0.491843	0.4959	0.03605	TRUE	5.7e-20	TRUE	TRUE	0.0022292422554406
rs71231793	T	C	T	C	-0.0153981	0.0016	0.841645	0.8425	0.8458	TRUE	4.7e-14	TRUE	TRUE	0.000133702873018156
rs7123283	C	T	C	T	0.00831904	0.0128	0.525219	0.5103	0.01984	TRUE	3.7e-09	TRUE	TRUE	0.2558495070256
rs7132908	G	A	G	A	-0.0312612	-0.0137	0.615537	0.6143	0.01402	TRUE	1.7e-104	TRUE	TRUE	6.44687527167489e-21
rs7145052	C	T	C	T	-0.00831198	0.001	0.549319	0.5502	0.8615	TRUE	3.7e-09	TRUE	TRUE	0.00308236766105945
rs7159126	T	C	T	C	0.00866751	-0.0038	0.716531	0.7175	0.536	TRUE	2.5e-08	TRUE	TRUE	0.0157330527866766
rs7161424	G	A	G	A	-0.0102644	-0.0096	0.520764	0.52	0.08559	TRUE	4.5e-13	TRUE	TRUE	0.0179384094512621
rs71641382	A	AGT	A	AGT	0.00977342	0.0202	0.683216	0.7122	0.004856	TRUE	2.3e-09	TRUE	TRUE	0.440494550576798
rs7217460	G	A	G	A	0.00931829	-0.0054	0.770482	0.7569	0.4245	TRUE	2.8e-08	TRUE	TRUE	0.0245950062366182
rs7237444	G	A	G	A	0.0100816	-0.0093	0.327748	0.332	0.1475	TRUE	3.4e-11	TRUE	TRUE	0.0235251909242691
rs7253952	A	G	A	G	0.0105752	-0.0003	0.751824	0.7394	0.9674	TRUE	8.2e-11	TRUE	TRUE	0.000694399356152075
rs72675820	A	C	A	C	0.009938	0.0047	0.357101	0.3669	0.4068	TRUE	1e-11	TRUE	TRUE	0.00382743022696586
rs72755233	G	A	G	A	-0.0176469	-0.0126	0.888558	0.8951	0.1582	TRUE	2.1e-15	TRUE	TRUE	0.00282596570227256
rs7305424	A	T	A	T	-0.0104024	0.0108	0.657832	0.6348	0.07402	TRUE	2.3e-12	TRUE	TRUE	0.0296635627484703
rs7306710	T	C	T	C	0.00996155	-0.0048	0.47969	0.4647	0.3925	TRUE	1.6e-12	TRUE	TRUE	0.00258076721840271
rs73085586	G	A	G	A	-0.00971214	0.0003	0.798751	0.8001	0.9686	TRUE	3e-08	TRUE	TRUE	0.00386245161903168
rs7354849	A	G	A	G	-0.00815381	-0.0013	0.540843	0.5401	0.8115	TRUE	7.4e-09	TRUE	TRUE	0.00429478009133819
rs7355953	T	C	T	C	-0.0151808	0.0027	0.784962	0.7812	0.6957	TRUE	6.6e-19	TRUE	TRUE	1.31912101957944e-05
rs73619849	G	GA	G	GA	-0.0201221	0.0227	0.872874	0.8837	0.01849	TRUE	7.9e-21	TRUE	TRUE	0.00334578404231213
rs7377083	C	A	C	A	-0.013716	0.0075	0.568979	0.5637	0.1826	TRUE	6.4e-22	TRUE	TRUE	7.39479363640997e-05
rs7396827	T	C	T	C	0.010486	0.013	0.463959	0.461	0.02109	TRUE	1.2e-13	TRUE	TRUE	0.0475423975718135
rs75001243	C	T	C	T	-0.0137392	0.013	0.640117	0.6378	0.02822	TRUE	4.8e-21	TRUE	TRUE	0.00194523273063788
rs7503580	C	T	C	T	-0.0111229	0.0049	0.841844	0.8377	0.5295	TRUE	8.7e-09	TRUE	TRUE	0.0124999110946036
rs7536458	T	G	T	G	-0.0101349	-0.0066	0.737635	0.7448	0.2924	TRUE	1.8e-10	TRUE	TRUE	0.0131860029920929
rs75387636	G	A	G	A	-0.0212245	-0.0403	0.958457	0.9588	0.003114	TRUE	1.5e-09	TRUE	TRUE	0.498796348852828
rs754635	C	G	C	G	-0.0159112	-0.0029	0.113398	0.1172	0.7433	TRUE	5.5e-13	TRUE	TRUE	0.000409296383140206
rs7550711	C	T	C	T	-0.0484762	-0.0199	0.973981	0.9722	0.2275	TRUE	4.4e-28	TRUE	TRUE	1.78293425316654e-06
rs7564167	A	G	A	G	-0.0445013	-0.0045	0.0627988	0.059	0.7102	TRUE	4.1e-52	TRUE	TRUE	1.3227124647758e-14
rs7565437	T	C	T	C	0.00818239	-0.0002	0.590225	0.5983	0.9779	TRUE	9.5e-09	TRUE	TRUE	0.00270227420056064
rs7606059	T	C	T	C	-0.0104987	0.0106	0.335053	0.3601	0.06799	TRUE	2.2e-12	TRUE	TRUE	0.0312500306972994
rs76187039	G	T	G	T	-0.0113143	0.0067	0.865193	0.8747	0.4199	TRUE	3.4e-08	TRUE	TRUE	0.0253855626519196
rs7619139	T	A	T	A	-0.00980824	0.0044	0.411293	0.4099	0.4362	TRUE	6.2e-12	TRUE	TRUE	0.00293749737407454
rs7625768	G	A	G	A	-0.0101882	-0.0018	0.682031	0.6916	0.7677	TRUE	1.3e-11	TRUE	TRUE	0.000910286630526474
rs7633995	A	G	A	G	-0.0144979	0.013	0.899338	0.896	0.2349	TRUE	4.7e-09	TRUE	TRUE	0.0376297013700125
rs7656673	A	G	A	G	-0.0115396	-0.0028	0.599358	0.6079	0.6249	TRUE	6.8e-16	TRUE	TRUE	0.000120178927711352
rs7719067	A	G	A	G	0.0134965	0.0075	0.427582	0.4335	0.1711	TRUE	1.4e-21	TRUE	TRUE	0.000103733348165112
rs772175	G	A	G	A	0.00807618	-0.006	0.664934	0.682	0.3266	TRUE	5e-08	TRUE	TRUE	0.0409955745105139
rs7753558	C	A	C	A	0.00909179	0.0093	0.36595	0.3645	0.1123	TRUE	5.1e-10	TRUE	TRUE	0.0519400180454361
rs7759938	C	T	C	T	-0.00994913	-0.0001	0.321912	0.3193	0.9828	TRUE	3.2e-11	TRUE	TRUE	0.000485296859907095
rs77960	G	A	G	A	0.0104759	-0.0053	0.671971	0.6793	0.3791	TRUE	2.2e-12	TRUE	TRUE	0.00312155961668052
rs77976727	C	T	C	T	-0.0151579	0.0035	0.906093	0.8997	0.7098	TRUE	3.1e-10	TRUE	TRUE	0.00264729206521679
rs7808296	C	T	C	T	-0.0100387	-0.0056	0.684557	0.6814	0.3413	TRUE	2.8e-11	TRUE	TRUE	0.0067542632451643
rs7814267	A	G	A	G	-0.0109102	-0.0035	0.81462	0.8075	0.6271	TRUE	2.3e-09	TRUE	TRUE	0.00612546699903034
rs7817581	G	A	G	A	0.008644	-0.0039	0.67229	0.6869	0.5385	TRUE	6.8e-09	TRUE	TRUE	0.0112559733010473
rs78420139	G	A	G	A	0.0170314	-0.0133	0.944649	0.9505	0.313	TRUE	3.6e-08	TRUE	TRUE	0.0400103451685503
rs78444298	G	A	G	A	0.0420029	-0.0017	0.980505	0.984	0.946	TRUE	1.7e-16	TRUE	TRUE	1.77290258583849e-05
rs78607331	C	T	C	T	-0.0238858	-0.0196	0.955251	0.9576	0.1501	TRUE	1.7e-12	TRUE	TRUE	0.0123396056350041
rs78907487	A	C	A	C	-0.0123582	0.0037	0.852214	0.8515	0.629	TRUE	4.1e-10	TRUE	TRUE	0.0038833402866949
rs7921891	A	G	A	G	0.00973337	0.0031	0.490646	0.492	0.5759	TRUE	5.5e-12	TRUE	TRUE	0.00153222800381996
rs8048855	G	T	G	T	0.0112625	0.0041	0.199337	0.2089	0.5703	TRUE	1.9e-10	TRUE	TRUE	0.00399279458079724
rs8117463	G	A	G	A	0.00886383	-0.0055	0.675262	0.6899	0.3675	TRUE	3.3e-09	TRUE	TRUE	0.0184370531522179
rs8130408	A	C	A	C	-0.00901674	-0.0026	0.255786	0.2455	0.6785	TRUE	2.3e-08	TRUE	TRUE	0.00917635113256904
rs818898	A	G	A	G	0.0120555	0.0038	0.31586	0.3009	0.5484	TRUE	2.4e-15	TRUE	TRUE	0.000236146236761284
rs824207	A	G	A	G	-0.00928998	0.0077	0.465213	0.4386	0.2069	TRUE	3.7e-11	TRUE	TRUE	0.0154487837231946
rs879274	G	T	G	T	-0.00967429	0.0065	0.734957	0.7521	0.3289	TRUE	1.7e-09	TRUE	TRUE	0.0184254361426004
rs884152	G	T	G	T	-0.00851275	-0.0078	0.355895	0.3617	0.1676	TRUE	6e-09	TRUE	TRUE	0.0561662003461823
rs918472	G	A	G	A	-0.00986276	0.0046	0.283869	0.3293	0.4781	TRUE	2.6e-10	TRUE	TRUE	0.00619026759261956
rs9260164	C	T	C	T	-0.0151448	0.0003	0.737668	0.7697	0.9708	TRUE	6.5e-21	TRUE	TRUE	8.69606590172049e-07
rs9265968	A	T	A	T	-0.0201199	0.0297	0.866272	0.8832	0.05887	TRUE	1.5e-21	TRUE	TRUE	0.000606227812258533
rs9291816	C	T	C	T	0.0134228	-0.0163	0.676351	0.6796	0.005335	TRUE	3.2e-19	TRUE	TRUE	0.0170515342682252
rs9438393	A	G	A	G	0.0103602	-0.0057	0.585662	0.5937	0.3152	TRUE	3.1e-13	TRUE	TRUE	0.00271142693620337
rs947088	G	T	G	T	-0.0106403	-0.0014	0.282112	0.2706	0.8278	TRUE	9.5e-12	TRUE	TRUE	0.000646066864740983
rs957512	T	C	T	C	0.0103274	-0.0165	0.669786	0.6498	0.005453	TRUE	4.7e-12	TRUE	TRUE	0.202242244132663
rs9594686	C	T	C	T	0.0106994	0.0051	0.823184	0.8358	0.504	TRUE	6.4e-09	TRUE	TRUE	0.0125702147476675
rs9603697	C	T	C	T	-0.0129432	0.0037	0.673168	0.68	0.5305	TRUE	5e-18	TRUE	TRUE	5.43573846218264e-05
rs9610387	G	A	G	A	0.0137775	-0.0005	0.914436	0.9135	0.9557	TRUE	3.9e-08	TRUE	TRUE	0.00426890092137367
rs9611560	T	C	T	C	0.00935057	-0.0012	0.261198	0.2499	0.8551	TRUE	6.5e-09	TRUE	TRUE	0.00359657387060963
rs9678953	G	A	G	A	0.0144992	-0.0015	0.736203	0.7285	0.8016	TRUE	6.3e-20	TRUE	TRUE	3.90232258783643e-06
rs9922288	A	G	A	G	0.0104987	0.0032	0.235517	0.241	0.6461	TRUE	3.4e-10	TRUE	TRUE	0.00343197743450962

## Sheet: File9_mrsteiger_adult_anxiety
File9_mrsteiger_adult_anxiety
SNP	effect_allele.exposure	other_allele.exposure	effect_allele.outcome	other_allele.outcome	beta.exposure	beta.outcome	eaf.exposure	eaf.outcome	pval.outcome	mr_keep.outcome	pval.exposure	mr_keep.exposure	steiger_dir	steiger_pval
rs10115920	G	A	G	A	-0.00828956	-0.0001	0.348576	0.3585	0.9799	TRUE	9e-09	TRUE	TRUE	0.00252601332879176
rs10146997	A	G	A	G	-0.0159997	0.0118	0.778004	0.7868	0.07686	TRUE	3.2e-22	TRUE	TRUE	0.000319478163796214
rs10169594	T	C	T	C	-0.00788339	0.0018	0.636913	0.6628	0.7754	TRUE	3.3e-08	TRUE	TRUE	0.00756087289052323
rs10174253	A	C	A	C	-0.011209	-0.0026	0.718219	0.7016	0.6737	TRUE	2.5e-13	TRUE	TRUE	0.000444063136087185
rs1017529	C	A	C	A	-0.0106224	-0.0107	0.825162	0.8428	0.1761	TRUE	7.7e-09	TRUE	TRUE	0.0576459988300458
rs10185199	G	A	G	A	0.00999545	0.0007	0.71933	0.7033	0.9077	TRUE	1.6e-10	TRUE	TRUE	0.00106103771151656
rs10204994	G	A	G	A	0.0101127	0.0124	0.77093	0.7811	0.06937	TRUE	5.3e-10	TRUE	TRUE	0.0835144368577788
rs1040046	C	A	C	A	-0.0112601	0.0002	0.850588	0.8536	0.9788	TRUE	4.6e-09	TRUE	TRUE	0.00212026897305017
rs10423928	T	A	T	A	0.0207638	-0.0083	0.805697	0.7922	0.2146	TRUE	4.2e-33	TRUE	TRUE	1.32059114632338e-07
rs10438964	C	T	C	T	0.00897888	-0.0022	0.72636	0.7287	0.7322	TRUE	6.5e-09	TRUE	TRUE	0.00557241272535137
rs10457469	G	A	G	A	-0.00763453	0.0145	0.476422	0.4918	0.00823	TRUE	2.6e-08	TRUE	TRUE	0.484595560784052
rs10623997	T	TATAATA	T	TATAATA	0.0142506	0.005	0.761348	0.7611	0.4724	TRUE	8.5e-18	TRUE	TRUE	8.50257850454272e-05
rs10649715	T	TCATAA	T	TCATAA	-0.0203646	-0.01	0.962304	0.9633	0.4913	TRUE	3.3e-08	TRUE	TRUE	0.0197473004661005
rs10650639	C	CA	C	CA	-0.00878991	-0.0014	0.381715	0.4088	0.8188	TRUE	2e-09	TRUE	TRUE	0.00297142793127651
rs1066603	A	G	A	G	0.00849104	0.0051	0.262537	0.2657	0.4276	TRUE	5e-08	TRUE	TRUE	0.0269626816984574
rs10684399	C	CAAAG	C	CAAAG	-0.00816893	-0.0007	0.441482	0.4374	0.8954	TRUE	3.9e-09	TRUE	TRUE	0.00266488903808234
rs10694251	G	GTAAA	G	GTAAA	-0.0144967	-0.009	0.41025	0.4102	0.1188	TRUE	4.1e-25	TRUE	TRUE	3.3615763788219e-05
rs10756555	G	A	G	A	0.0102529	0.0047	0.539336	0.555	0.4052	TRUE	1.6e-13	TRUE	TRUE	0.00138738348836608
rs10760277	C	T	C	T	-0.00886536	-0.002	0.614902	0.6047	0.7216	TRUE	3.6e-10	TRUE	TRUE	0.0026314645830699
rs10774018	G	C	G	C	-0.0094769	-0.0082	0.779662	0.7693	0.2138	TRUE	1.1e-08	TRUE	TRUE	0.0500720487554446
rs10799778	T	G	T	G	0.0125819	0.0067	0.166193	0.1769	0.3844	TRUE	7.8e-12	TRUE	TRUE	0.00406100786513135
rs10805383	G	A	G	A	-0.0104667	-0.0047	0.519459	0.5092	0.403	TRUE	2.6e-14	TRUE	TRUE	0.000895529638337321
rs10823826	C	T	C	T	-0.00897916	0.0047	0.751302	0.7667	0.4757	TRUE	1.6e-08	TRUE	TRUE	0.016939452105302
rs10835498	G	A	G	A	-0.00797756	0.002	0.5691	0.5811	0.7227	TRUE	8.9e-09	TRUE	TRUE	0.00618457846661605
rs10842231	A	T	A	T	-0.0144323	0.0062	0.916952	0.9058	0.524	TRUE	8.4e-09	TRUE	TRUE	0.0122666270827083
rs10927014	T	C	T	C	0.0117586	-0.0023	0.862138	0.8593	0.7643	TRUE	3.1e-09	TRUE	TRUE	0.00400639907821528
rs10935143	G	A	G	A	0.00839848	0.0108	0.551499	0.544	0.04868	TRUE	1.1e-09	TRUE	TRUE	0.121665231095063
rs10960276	C	A	C	A	0.00809436	0.0034	0.644607	0.6633	0.5681	TRUE	1.6e-08	TRUE	TRUE	0.0122825015631437
rs10962547	T	A	T	A	-0.013335	0.0028	0.827856	0.8202	0.7042	TRUE	2.5e-13	TRUE	TRUE	0.000403230355636114
rs10973159	G	T	G	T	-0.00805227	-0.0157	0.379951	0.37	0.00562	TRUE	1.2e-08	TRUE	TRUE	0.503690874773363
rs11079849	C	T	C	T	0.0122339	0.0148	0.671402	0.6899	0.01404	TRUE	6.4e-17	TRUE	TRUE	0.0204575583606362
rs11134679	A	G	A	G	-0.0124028	-0.0071	0.3153	0.3161	0.251	TRUE	5.2e-17	TRUE	TRUE	0.000554381964222383
rs11150461	C	G	C	G	0.00961866	-0.0015	0.272697	0.2832	0.8163	TRUE	4.9e-10	TRUE	TRUE	0.00205273374532716
rs11150745	A	G	A	G	0.0137948	-0.0077	0.68227	0.7085	0.2637	TRUE	9.2e-21	TRUE	TRUE	6.71361642801003e-05
rs111584879	T	C	T	C	0.00878936	-0.0125	0.761347	0.7715	0.0846	TRUE	4.8e-08	TRUE	TRUE	0.153541215551953
rs111768603	G	T	G	T	0.0159053	0.0049	0.890178	0.8913	0.5974	TRUE	3.8e-13	TRUE	TRUE	0.000707371514654579
rs11201985	G	A	G	A	-0.00755642	0.0126	0.548559	0.5589	0.02913	TRUE	5e-08	TRUE	TRUE	0.301483666964535
rs112046403	G	C	G	C	-0.038022	0.0552	0.985361	0.9897	0.0644	TRUE	6.9e-11	TRUE	TRUE	0.0606551380873115
rs11208659	T	C	T	C	-0.0139234	0.0073	0.917081	0.9052	0.4676	TRUE	2.1e-08	TRUE	TRUE	0.0190619204569094
rs11218510	G	A	G	A	0.0080957	0.0026	0.599589	0.6072	0.642	TRUE	7.8e-09	TRUE	TRUE	0.00779221366622269
rs11222940	C	A	C	A	0.00849569	-0.005	0.671443	0.6804	0.3977	TRUE	6.7e-09	TRUE	TRUE	0.0192077731695205
rs11223204	A	G	A	G	-0.00873553	-0.0143	0.565776	0.5736	0.01133	TRUE	3e-10	TRUE	TRUE	0.23194420639969
rs112253053	T	A	T	A	0.013771	0.0113	0.839148	0.8384	0.1281	TRUE	1.8e-13	TRUE	TRUE	0.00954012570419857
rs112326082	A	AGCCTTCCT	A	AGCCTTCCT	0.00956113	-0.0043	0.790995	0.7505	0.5404	TRUE	3.6e-08	TRUE	TRUE	0.0170328048605747
rs112380819	G	A	G	A	-0.0136884	-0.0024	0.89762	0.8916	0.7878	TRUE	1.3e-09	TRUE	TRUE	0.00296505068883119
rs112637668	T	TACAC	T	TACAC	-0.00983596	-0.0068	0.497107	0.4913	0.2515	TRUE	2.3e-12	TRUE	TRUE	0.00644588239907786
rs11264483	G	C	G	C	-0.00870997	-0.0197	0.393088	0.3976	0.001506	TRUE	6.8e-10	TRUE	TRUE	0.575684766200481
rs11275375	T	TAATTAAAAATTATGTGAAAAC	T	TAATTAAAAATTATGTGAAAAC	-0.0135897	-0.0021	0.675793	0.6458	0.7241	TRUE	1.7e-20	TRUE	TRUE	4.38844369677856e-06
rs112852122	G	A	G	A	0.0133703	-0.0014	0.84206	0.8432	0.8615	TRUE	2.7e-12	TRUE	TRUE	0.000400144689779324
rs112859723	T	C	T	C	0.0111434	-0.001	0.842887	0.8265	0.9029	TRUE	5.5e-09	TRUE	TRUE	0.00294457834020008
rs112875651	G	A	G	A	-0.00835363	-0.0024	0.608886	0.6145	0.6698	TRUE	4.3e-09	TRUE	TRUE	0.00610516128161518
rs113079574	C	T	C	T	0.00965155	-0.0027	0.807329	0.786	0.6926	TRUE	3.3e-08	TRUE	TRUE	0.00985481288156411
rs113132247	G	A	G	A	-0.0123286	0.004	0.846977	0.8423	0.6236	TRUE	1.1e-10	TRUE	TRUE	0.00277698082867895
rs113344808	C	CATTT	C	CATTT	-0.0181376	-0.0097	0.684943	0.6421	0.1011	TRUE	6.7e-34	TRUE	TRUE	5.39640871982053e-07
rs113569731	C	A	C	A	-0.0151686	-0.0212	0.90585	0.9225	0.0851	TRUE	3.1e-10	TRUE	TRUE	0.0631722860923799
rs113728099	G	A	G	A	0.0398989	0.0011	0.975264	0.9787	0.9546	TRUE	3.1e-19	TRUE	TRUE	2.76997517750712e-06
rs113822697	A	AT	A	AT	-0.00856981	-0.007	0.503346	0.5395	0.2468	TRUE	8.6e-10	TRUE	TRUE	0.0246303128362161
rs113962925	C	T	C	T	-0.0171085	0.013	0.925586	0.9205	0.2161	TRUE	8.6e-11	TRUE	TRUE	0.0175617688329932
rs11412805	A	AG	A	AG	0.0128512	0.0031	0.115554	0.1152	0.739	TRUE	1.3e-08	TRUE	TRUE	0.00648360274109116
rs114263339	C	T	C	T	-0.0252802	-0.0353	0.974247	0.972	0.04809	TRUE	5.2e-09	TRUE	TRUE	0.158916693999359
rs11434203	A	AC	A	AC	0.0083104	-0.0017	0.342343	0.331	0.7856	TRUE	1.3e-08	TRUE	TRUE	0.00556130591737359
rs114593013	A	G	A	G	0.0197179	-0.0033	0.941951	0.9481	0.796	TRUE	2.1e-11	TRUE	TRUE	0.000911957620307337
rs11472251	G	GTCTC	G	GTCTC	-0.00841292	-0.0072	0.656825	0.641	0.217	TRUE	7.6e-09	TRUE	TRUE	0.0440195562310092
rs114728753	A	C	A	C	-0.00895145	0.0044	0.674753	0.6632	0.4444	TRUE	1e-09	TRUE	TRUE	0.00986648856912372
rs11496125	C	T	C	T	-0.0109238	-0.014	0.5748	0.5733	0.01698	TRUE	4.8e-15	TRUE	TRUE	0.033955919624916
rs11513729	C	T	C	T	0.00799293	0.0085	0.58693	0.574	0.145	TRUE	1.5e-08	TRUE	TRUE	0.0809595818322577
rs11525873	T	C	T	C	0.014829	0.0136	0.902215	0.9002	0.1622	TRUE	1.4e-10	TRUE	TRUE	0.0282182759436658
rs115866895	A	G	A	G	0.0120194	-0.0075	0.736665	0.742	0.2358	TRUE	1.7e-14	TRUE	TRUE	0.00236343978084968
rs11607476	A	C	A	C	-0.00986565	-0.0033	0.51337	0.5221	0.566	TRUE	9.2e-13	TRUE	TRUE	0.00101086642346219
rs11633022	C	A	C	A	-0.0108928	-0.008	0.384832	0.3693	0.185	TRUE	4.3e-14	TRUE	TRUE	0.00431279546633512
rs11642387	A	G	A	G	0.0128653	0.0148	0.899139	0.9066	0.1242	TRUE	2.1e-08	TRUE	TRUE	0.0986893654076791
rs11643772	T	G	T	G	0.0100329	-0.0017	0.527779	0.5445	0.7681	TRUE	3.8e-13	TRUE	TRUE	0.000336235320321388
rs11691869	C	A	C	A	0.0112311	0.0121	0.637766	0.6475	0.03553	TRUE	3.5e-15	TRUE	TRUE	0.0171450202520696
rs11701433	C	T	C	T	-0.00908795	0.0018	0.330577	0.3405	0.7548	TRUE	5.5e-10	TRUE	TRUE	0.00256024403991374
rs11708540	G	A	G	A	-0.0106156	0.0041	0.84247	0.8463	0.6048	TRUE	2e-08	TRUE	TRUE	0.0117976083939023
rs117176448	C	G	C	G	-0.0149728	-0.0185	0.903818	0.9096	0.08068	TRUE	1.2e-10	TRUE	TRUE	0.0549364971552927
rs117249174	C	T	C	T	-0.0139769	-0.0134	0.920308	0.9268	0.1975	TRUE	3.3e-08	TRUE	TRUE	0.0681597908493253
rs11758033	C	T	C	T	0.0117726	0.0019	0.860688	0.852	0.8118	TRUE	3.3e-09	TRUE	TRUE	0.00352988659565407
rs11765062	T	C	T	C	0.00751629	0.009	0.45926	0.4551	0.1018	TRUE	4.6e-08	TRUE	TRUE	0.134521938300539
rs117711868	G	A	G	A	-0.0257578	-0.0064	0.978096	0.98	0.772	TRUE	4.8e-08	TRUE	TRUE	0.00836996399636617
rs11782074	G	T	G	T	-0.00971808	-0.0056	0.616385	0.6336	0.3766	TRUE	1.2e-11	TRUE	TRUE	0.00472508363037483
rs11856579	G	A	G	A	0.00917954	0.0074	0.732386	0.7446	0.256	TRUE	3.4e-09	TRUE	TRUE	0.0311817664658805
rs11915747	C	G	C	G	0.010795	-0.0027	0.647257	0.6511	0.6426	TRUE	5e-14	TRUE	TRUE	0.000341636496568546
rs12031634	G	A	G	A	0.00880574	0.0062	0.703431	0.7241	0.3533	TRUE	4.8e-09	TRUE	TRUE	0.021881202993116
rs12033257	A	G	A	G	0.00980287	0.0166	0.617867	0.6168	0.003025	TRUE	4.9e-12	TRUE	TRUE	0.258675441674433
rs12037905	C	T	C	T	0.00792729	-0.0047	0.580639	0.5613	0.401	TRUE	1.1e-08	TRUE	TRUE	0.0213125807728216
rs12104325	G	A	G	A	0.00902261	-0.0056	0.573818	0.5684	0.3273	TRUE	1.2e-10	TRUE	TRUE	0.00995091885969173
rs12119733	G	C	G	C	-0.0210022	-0.0286	0.958536	0.9579	0.1137	TRUE	2.5e-08	TRUE	TRUE	0.109716702230465
rs12140153	G	T	G	T	0.0214472	0.0023	0.905761	0.9194	0.8375	TRUE	4.2e-19	TRUE	TRUE	5.50031142223429e-06
rs12147845	C	T	C	T	-0.0135688	-0.0068	0.88381	0.8875	0.4438	TRUE	2.6e-10	TRUE	TRUE	0.00719163152334563
rs12149660	G	A	G	A	0.0162176	0.0098	0.88505	0.8845	0.29	TRUE	6.2e-14	TRUE	TRUE	0.00216252736455453
rs12213441	C	T	C	T	-0.0105064	0.0239	0.770897	0.7799	0.0008554	TRUE	3.3e-10	TRUE	TRUE	0.618014763318861
rs1222216	C	T	C	T	0.0121516	0.0058	0.773735	0.7887	0.3826	TRUE	1.1e-13	TRUE	TRUE	0.00144818300279779
rs12281009	A	G	A	G	-0.0178672	0.0072	0.942445	0.94	0.5298	TRUE	1.3e-09	TRUE	TRUE	0.00759923285297257
rs12357890	A	G	A	G	-0.0121927	-0.0052	0.442815	0.4619	0.376	TRUE	1.6e-18	TRUE	TRUE	0.000106501308095908
rs12376870	G	A	G	A	0.00886599	0.0101	0.762383	0.7569	0.1249	TRUE	4.1e-08	TRUE	TRUE	0.110133681223441
rs12427047	C	T	C	T	0.0109098	0.0168	0.757298	0.7552	0.008381	TRUE	8.9e-12	TRUE	TRUE	0.169670773250599
rs12429545	G	A	G	A	-0.0200311	-0.0084	0.870646	0.8694	0.2977	TRUE	2.6e-22	TRUE	TRUE	2.1560115999777e-05
rs12454712	T	C	T	C	-0.00811303	0.0043	0.623174	0.6249	0.4442	TRUE	1e-08	TRUE	TRUE	0.0171312353380164
rs12462975	G	A	G	A	-0.0114755	-0.018	0.67034	0.6736	0.002781	TRUE	5.9e-15	TRUE	TRUE	0.115489773899739
rs12477088	T	C	T	C	0.0104671	-0.002	0.589752	0.5964	0.7221	TRUE	4.7e-14	TRUE	TRUE	0.000225956322315928
rs12477385	G	T	G	T	0.00924442	0.0054	0.7745	0.7742	0.4129	TRUE	1.8e-08	TRUE	TRUE	0.0220740469053525
rs1250597	A	G	A	G	-0.00853653	-0.0009	0.405167	0.4305	0.8793	TRUE	1e-09	TRUE	TRUE	0.00201101984327178
rs12507026	A	T	A	T	-0.0186737	0.0048	0.565253	0.5715	0.3846	TRUE	1.8e-41	TRUE	TRUE	1.76597824670029e-10
rs12517187	C	T	C	T	-0.00824621	0.0044	0.565455	0.5688	0.4292	TRUE	2.8e-09	TRUE	TRUE	0.0135178112298417
rs12518987	A	G	A	G	-0.0101776	0.011	0.64693	0.6406	0.05901	TRUE	2e-12	TRUE	TRUE	0.0330603660519901
rs12538826	T	C	T	C	0.0167586	-0.0072	0.885558	0.883	0.4049	TRUE	7.2e-15	TRUE	TRUE	0.000661667423429835
rs12634936	T	C	T	C	-0.0181042	-0.0171	0.943292	0.9518	0.3004	TRUE	8.8e-09	TRUE	TRUE	0.030983962030681
rs12681792	C	A	C	A	-0.0095618	0.0209	0.807463	0.8163	0.004664	TRUE	4.3e-08	TRUE	TRUE	0.621935433997127
rs12692596	C	T	C	T	-0.00815579	-0.007	0.628118	0.6322	0.2251	TRUE	8.1e-09	TRUE	TRUE	0.0453060792709166
rs12788343	T	C	T	C	-0.00965197	-0.0184	0.590818	0.5993	0.0009394	TRUE	4.3e-12	TRUE	TRUE	0.385775875565726
rs12798028	C	T	C	T	-0.0150337	0.0053	0.591453	0.5902	0.3459	TRUE	3.4e-27	TRUE	TRUE	9.64196796686639e-07
rs12821416	C	T	C	T	-0.0113929	0.011	0.864002	0.8643	0.22	TRUE	1.2e-08	TRUE	TRUE	0.0501427029130991
rs1286138	T	G	T	G	-0.00900388	0.0003	0.325079	0.3158	0.9583	TRUE	8.4e-10	TRUE	TRUE	0.00139347182892233
rs12883788	C	T	C	T	-0.0124311	-0.0083	0.540271	0.5323	0.1369	TRUE	2.3e-19	TRUE	TRUE	0.000481529290225249
rs12885251	G	A	G	A	0.00762803	-0.0013	0.54166	0.5617	0.8133	TRUE	4.1e-08	TRUE	TRUE	0.0068893617628223
rs12891477	C	T	C	T	-0.00878376	-0.0027	0.631592	0.6363	0.6431	TRUE	8.2e-10	TRUE	TRUE	0.00441730955809564
rs12926506	C	T	C	T	0.011097	0.0006	0.830398	0.826	0.9424	TRUE	1.6e-09	TRUE	TRUE	0.00180301004355547
rs12927792	C	T	C	T	-0.00867045	-0.0005	0.573589	0.5879	0.9264	TRUE	5.2e-10	TRUE	TRUE	0.00134016374593113
rs12951079	G	A	G	A	0.0107877	-0.0081	0.581219	0.5878	0.1922	TRUE	1.6e-14	TRUE	TRUE	0.00323846429180212
rs1296328	A	C	A	C	0.0117384	-0.0053	0.440914	0.4578	0.3543	TRUE	2.6e-17	TRUE	TRUE	0.000235303402582899
rs1296685	A	G	A	G	-0.00949275	0.0077	0.788849	0.7869	0.2686	TRUE	2.2e-08	TRUE	TRUE	0.0449416987288803
rs12974954	C	T	C	T	0.00853606	0.0167	0.462289	0.4693	0.002747	TRUE	5.9e-10	TRUE	TRUE	0.461229346014887
rs13001304	T	C	T	C	0.00831773	0.0012	0.692591	0.6971	0.8541	TRUE	2.2e-08	TRUE	TRUE	0.00524228261717245
rs13061117	T	C	T	C	-0.0146976	0.0166	0.909819	0.916	0.116	TRUE	1.3e-09	TRUE	TRUE	0.0624887345492926
rs13104584	G	A	G	A	-0.00864396	-0.0007	0.592379	0.5942	0.9021	TRUE	6.2e-10	TRUE	TRUE	0.00158244900768284
rs13107325	C	T	C	T	-0.0287138	-0.0038	0.92511	0.9208	0.7055	TRUE	3.1e-28	TRUE	TRUE	3.83049656525326e-08
rs13174863	A	G	A	G	-0.0136233	0.0029	0.851925	0.8502	0.7194	TRUE	2.4e-12	TRUE	TRUE	0.000683560095163145
rs1320903	G	A	G	A	-0.0146157	-0.0007	0.68029	0.6878	0.9075	TRUE	2.6e-23	TRUE	TRUE	2.58340463982142e-07
rs13218383	C	G	C	G	0.00931833	0.0101	0.664927	0.6564	0.07822	TRUE	1.4e-10	TRUE	TRUE	0.0561046048508471
rs1324110	G	C	G	C	0.00776998	0.0189	0.557284	0.5559	0.0009965	TRUE	2e-08	TRUE	TRUE	0.84401909878809
rs13275517	T	C	T	C	-0.00814992	-0.0021	0.543763	0.5467	0.718	TRUE	4.1e-09	TRUE	TRUE	0.0051639793560057
rs13292699	A	C	A	C	0.0125361	-0.0024	0.566335	0.5805	0.6754	TRUE	1.5e-19	TRUE	TRUE	9.73098544294967e-06
rs13329943	C	T	C	T	-0.0113063	0.0009	0.268201	0.2752	0.888	TRUE	3.2e-13	TRUE	TRUE	0.000195052007942788
rs13374459	T	C	T	C	-0.00764911	-0.0003	0.588062	0.5873	0.9578	TRUE	3.9e-08	TRUE	TRUE	0.00429564282259034
rs13427822	A	G	A	G	0.00944934	-0.0072	0.728811	0.7395	0.2806	TRUE	1.3e-09	TRUE	TRUE	0.0217910732267674
rs1369159	C	T	C	T	0.00787534	-0.0027	0.420399	0.4573	0.6337	TRUE	1.7e-08	TRUE	TRUE	0.00980705410144639
rs1373349	C	T	C	T	0.00980624	0.0016	0.316129	0.3419	0.7895	TRUE	3.5e-11	TRUE	TRUE	0.00107215425101955
rs1409158	C	T	C	T	0.00923072	0	0.237368	0.2416	0.9973	TRUE	1e-08	TRUE	TRUE	0.0024823866989567
rs141729983	G	GCA	G	GCA	0.00856336	-0.011	0.468711	0.4597	0.07108	TRUE	2.4e-09	TRUE	TRUE	0.104948364312914
rs142315514	C	A	C	A	-0.0213869	0.0044	0.964594	0.9681	0.8	TRUE	1.7e-08	TRUE	TRUE	0.00572052594378487
rs142503704	G	A	G	A	-0.0262684	-0.0519	0.97711	0.9771	0.03519	TRUE	1.9e-08	TRUE	TRUE	0.237158828696351
rs1436348	A	G	A	G	-0.00966304	0	0.417165	0.4135	0.9957	TRUE	3.5e-12	TRUE	TRUE	0.000239338816704497
rs143684747	A	AC	A	AC	-0.0364525	-0.0089	0.171957	0.1736	0.2151	TRUE	3.2e-89	TRUE	TRUE	1.69320678371197e-21
rs1451533	G	A	G	A	-0.010968	-0.0062	0.726343	0.7312	0.3282	TRUE	1.3e-12	TRUE	TRUE	0.00346834972596357
rs1454687	C	G	C	G	0.0122831	0.0007	0.484614	0.4839	0.8946	TRUE	3e-19	TRUE	TRUE	3.70545002865723e-06
rs1458156	C	T	C	T	-0.00928804	-0.0003	0.511511	0.5099	0.9598	TRUE	1.3e-11	TRUE	TRUE	0.000420513436134123
rs1477290	T	C	T	C	-0.0199356	-0.0081	0.862972	0.8495	0.3036	TRUE	3.5e-23	TRUE	TRUE	1.2658913495365e-05
rs147730268	G	T	G	T	0.0228315	0.0078	0.912739	0.915	0.4389	TRUE	4e-20	TRUE	TRUE	2.73378968454802e-05
rs1477890	A	G	A	G	-0.00977959	-0.0088	0.50706	0.5032	0.1141	TRUE	1.1e-12	TRUE	TRUE	0.0153360929473769
rs148108087	G	A	G	A	0.0185273	0.0382	0.945667	0.9433	0.00345	TRUE	5.8e-09	TRUE	TRUE	0.549550310301347
rs148137538	A	G	A	G	0.0250491	0.0463	0.976551	0.98	0.02655	TRUE	4.4e-08	TRUE	TRUE	0.313439935529378
rs149778057	A	C	A	C	0.00904547	-0.004	0.671468	0.6765	0.5244	TRUE	3.8e-09	TRUE	TRUE	0.0103441974242303
rs151252883	T	G	T	G	-0.00921571	0.0041	0.657996	0.6413	0.475	TRUE	1.6e-10	TRUE	TRUE	0.00570597827720048
rs151288063	C	CAT	C	CAT	-0.0105531	0.008	0.836405	0.8369	0.2842	TRUE	1.4e-08	TRUE	TRUE	0.0367529293581583
rs1547205	G	C	G	C	0.0132049	-0.0084	0.900067	0.9099	0.4123	TRUE	1.3e-08	TRUE	TRUE	0.0212460288173726
rs1555686	A	G	A	G	0.00897788	0.0118	0.705432	0.671	0.04308	TRUE	5.8e-09	TRUE	TRUE	0.177968876208073
rs1568488	G	C	G	C	-0.0110252	0.0109	0.405272	0.4086	0.06188	TRUE	4.4e-15	TRUE	TRUE	0.0109534516966365
rs1576655	A	C	A	C	-0.0113489	-0.0001	0.404079	0.3902	0.9892	TRUE	1.9e-15	TRUE	TRUE	2.86792034658371e-05
rs1631026	C	T	C	T	-0.0107027	-0.0103	0.527217	0.5266	0.06371	TRUE	5.9e-15	TRUE	TRUE	0.0104944014783914
rs1632887	T	G	T	G	-0.0110934	-0.0042	0.725853	0.743	0.5638	TRUE	1.5e-12	TRUE	TRUE	0.00116809015451887
rs1633418	T	C	T	C	0.00792126	-0.0035	0.391187	0.3842	0.544	TRUE	2e-08	TRUE	TRUE	0.0141807380507264
rs16940823	C	A	C	A	0.010772	-0.0014	0.815366	0.8253	0.8634	TRUE	1.6e-09	TRUE	TRUE	0.00240553056067391
rs17029006	C	T	C	T	0.0103969	0.0075	0.72369	0.721	0.2253	TRUE	2.2e-11	TRUE	TRUE	0.0121949886321464
rs1704190	G	A	G	A	-0.00833069	0.0068	0.364025	0.3548	0.2355	TRUE	4.5e-09	TRUE	TRUE	0.0356655174571422
rs17399739	A	G	A	G	-0.0177508	-0.004	0.931102	0.934	0.7218	TRUE	5.9e-11	TRUE	TRUE	0.00163357257811561
rs17716502	C	T	C	T	0.0162355	0.0065	0.795594	0.8124	0.3571	TRUE	2.7e-21	TRUE	TRUE	2.40665833866886e-05
rs1788808	A	G	A	G	0.0127402	-0.0036	0.505066	0.4992	0.5175	TRUE	1.9e-20	TRUE	TRUE	1.3801772568323e-05
rs1799507	G	A	G	A	-0.0108354	-0.0019	0.856437	0.8571	0.8123	TRUE	3.1e-08	TRUE	TRUE	0.00659268707006473
rs1805123	T	G	T	G	0.0110468	0.002	0.75472	0.7665	0.7548	TRUE	4.1e-12	TRUE	TRUE	0.00068522713080537
rs181179291	A	C	A	C	-0.0403349	-0.005	0.989001	0.9884	0.8568	TRUE	1.7e-09	TRUE	TRUE	0.00245726786241357
rs181617194	T	C	T	C	0.0226623	0.0228	0.958742	0.9622	0.1531	TRUE	1.7e-09	TRUE	TRUE	0.0490182135846621
rs183315407	G	A	G	A	0.0263723	-0.0211	0.959739	0.9685	0.2194	TRUE	4.3e-14	TRUE	TRUE	0.0032305963567748
rs1834144	C	A	C	A	0.00792997	0.0087	0.626766	0.6251	0.1272	TRUE	2.5e-08	TRUE	TRUE	0.0995694722072627
rs1840660	G	A	G	A	-0.00995498	-0.0022	0.611666	0.6299	0.7091	TRUE	2e-12	TRUE	TRUE	0.000678764178357418
rs1851823	C	A	C	A	-0.00753654	-0.0118	0.511629	0.5122	0.03476	TRUE	4.2e-08	TRUE	TRUE	0.269505062797582
rs1865341	C	T	C	T	-0.00899606	-0.0086	0.238421	0.2323	0.2017	TRUE	2.5e-08	TRUE	TRUE	0.0642002657715693
rs1899689	C	T	C	T	-0.00773624	-0.0005	0.610356	0.5984	0.9308	TRUE	3.7e-08	TRUE	TRUE	0.00463770718851829
rs1905616	G	A	G	A	0.00819683	0.0114	0.66871	0.6845	0.05553	TRUE	1.8e-08	TRUE	TRUE	0.183554188919755
rs1964926	A	G	A	G	-0.00823118	0.0078	0.354052	0.3604	0.1906	TRUE	1.1e-08	TRUE	TRUE	0.0580047640984139
rs1967772	G	A	G	A	0.0109369	-0.0006	0.714944	0.7268	0.9272	TRUE	8.2e-13	TRUE	TRUE	0.000215753538753268
rs1987960	T	C	T	C	-0.0189251	-0.0041	0.0475408	0.0314	0.8148	TRUE	1.1e-08	TRUE	TRUE	0.00482972324968186
rs199623362	C	T	C	T	-0.00838908	-0.002	0.457528	0.4465	0.7517	TRUE	8.5e-09	TRUE	TRUE	0.00560233813019377
rs200090476	G	A	G	A	-0.0086627	-0.0073	0.497774	0.4896	0.23	TRUE	1.3e-09	TRUE	TRUE	0.0289629967869994
rs200769207	C	CA	C	CA	-0.0082259	-0.0017	0.500712	0.4829	0.7726	TRUE	1e-08	TRUE	TRUE	0.00536738403666953
rs200876443	CAG	C	CAG	C	-0.0248791	0.0587	0.96462	0.9757	0.06001	TRUE	2e-11	TRUE	TRUE	0.052199514877463
rs201180329	G	GA	G	GA	0.0225818	-0.0002	0.969234	0.9751	0.9931	TRUE	3.6e-08	TRUE	TRUE	0.00371427603169556
rs201955412	G	GA	G	GA	-0.00796026	0.002	0.629764	0.6241	0.7214	TRUE	2.2e-08	TRUE	TRUE	0.00786053853373813
rs2035936	G	T	G	T	-0.0221545	-0.009	0.944091	0.9387	0.449	TRUE	2.3e-13	TRUE	TRUE	0.00127479237038
rs2051559	T	C	T	C	-0.0138644	-0.0106	0.867546	0.8672	0.1955	TRUE	8.3e-12	TRUE	TRUE	0.012060001752907
rs2075637	T	C	T	C	0.00837156	-0.0076	0.438019	0.4424	0.1663	TRUE	1.4e-09	TRUE	TRUE	0.042754745501141
rs2076363	C	G	C	G	-0.00803062	0.0059	0.663112	0.6585	0.3048	TRUE	3.1e-08	TRUE	TRUE	0.0396336627921583
rs2083323	G	A	G	A	-0.0104121	-0.0005	0.822294	0.8166	0.944	TRUE	7.3e-09	TRUE	TRUE	0.00272709827088282
rs2114210	G	A	G	A	-0.00986173	0.0001	0.664094	0.6673	0.9879	TRUE	1.2e-11	TRUE	TRUE	0.000361722022371164
rs2135745	C	G	C	G	0.00912756	0.0043	0.2485	0.2759	0.5853	TRUE	1.1e-08	TRUE	TRUE	0.0105175137029389
rs215634	A	G	A	G	0.0104342	0.0018	0.388097	0.4019	0.7554	TRUE	1.4e-13	TRUE	TRUE	0.000277835128976579
rs2164300	C	T	C	T	0.00754945	0.0099	0.480766	0.5445	0.1053	TRUE	4.2e-08	TRUE	TRUE	0.129238240281263
rs217672	A	C	A	C	-0.0118089	-0.0084	0.72828	0.7348	0.1756	TRUE	2.3e-14	TRUE	TRUE	0.00397292224033198
rs2206925	T	C	T	C	-0.0117606	0.0027	0.364264	0.3616	0.6604	TRUE	2e-16	TRUE	TRUE	7.1388450308476e-05
rs2237025	T	C	T	C	0.0102433	-0.0021	0.444505	0.4466	0.7231	TRUE	1.8e-13	TRUE	TRUE	0.000343369602073862
rs2237402	G	A	G	A	0.00922809	0.0053	0.660972	0.6723	0.3934	TRUE	1.8e-10	TRUE	TRUE	0.0082438663422795
rs2253310	C	G	C	G	-0.0105591	0.0099	0.373748	0.3838	0.0852	TRUE	9e-14	TRUE	TRUE	0.012900896377664
rs2289379	C	T	C	T	0.00975934	-0.0055	0.60427	0.6071	0.3513	TRUE	4.1e-12	TRUE	TRUE	0.00412683717758973
rs2307111	T	C	T	C	0.0167553	0.0021	0.604907	0.5989	0.7084	TRUE	6.9e-33	TRUE	TRUE	2.1214773677286e-09
rs236660	T	C	T	C	-0.0144693	-0.005	0.428913	0.414	0.4744	TRUE	9.1e-24	TRUE	TRUE	2.71348031000683e-06
rs2396625	T	A	T	A	0.00993598	0.003	0.57862	0.5921	0.6182	TRUE	1.1e-12	TRUE	TRUE	0.000884275325453347
rs2417998	C	G	C	G	0.00841353	-0.002	0.291576	0.2963	0.754	TRUE	2.8e-08	TRUE	TRUE	0.0077816697034693
rs2425856	A	G	A	G	0.00842158	-0.0009	0.444163	0.4404	0.8661	TRUE	1.1e-09	TRUE	TRUE	0.0020675179149114
rs2433733	G	A	G	A	0.010504	0.0049	0.322314	0.3378	0.3995	TRUE	7.3e-13	TRUE	TRUE	0.00214053767888712
rs2448241	G	A	G	A	0.0132839	0.009	0.899795	0.9057	0.3566	TRUE	8.9e-09	TRUE	TRUE	0.024575857254353
rs2450444	G	A	G	A	0.00807358	-0.0073	0.651052	0.6576	0.2401	TRUE	2e-08	TRUE	TRUE	0.0494132629339631
rs2516726	T	C	T	C	0.00990951	0.0012	0.772109	0.7707	0.854	TRUE	1.7e-09	TRUE	TRUE	0.00247632768048337
rs252749	G	A	G	A	0.00951744	0.0035	0.754126	0.7612	0.5891	TRUE	2.1e-09	TRUE	TRUE	0.00684027071375265
rs2542615	C	T	C	T	0.00843562	-0.0064	0.342139	0.3454	0.2667	TRUE	7.3e-09	TRUE	TRUE	0.0357257079263526
rs2583410	A	C	A	C	-0.0133529	0.0034	0.853006	0.8486	0.6584	TRUE	5.3e-12	TRUE	TRUE	0.00108998599249293
rs2613499	A	G	A	G	0.0185702	0.007	0.808963	0.8293	0.3457	TRUE	1.2e-26	TRUE	TRUE	1.30399873336115e-06
rs2616143	G	A	G	A	0.00884801	-0.0005	0.680028	0.6961	0.9278	TRUE	1.9e-09	TRUE	TRUE	0.0019442471521646
rs262956	T	G	T	G	0.00911918	0.0059	0.353154	0.335	0.318	TRUE	2.2e-10	TRUE	TRUE	0.0123368753488982
rs2658797	C	T	C	T	0.00779058	-0.0005	0.517623	0.4986	0.9284	TRUE	1.3e-08	TRUE	TRUE	0.00346792157962956
rs2678204	T	G	T	G	-0.0150162	-0.0075	0.659718	0.6822	0.2483	TRUE	2.7e-25	TRUE	TRUE	6.57532307458219e-06
rs2680648	T	C	T	C	0.00917472	-0.0053	0.764703	0.7588	0.4227	TRUE	1.4e-08	TRUE	TRUE	0.0207290299833775
rs2712667	G	C	G	C	0.00962407	-0.0212	0.356054	0.3714	0.0002243	TRUE	2.1e-11	TRUE	TRUE	0.666066503590574
rs2715423	G	A	G	A	0.0087436	0.0097	0.716196	0.7273	0.1108	TRUE	9.2e-09	TRUE	TRUE	0.0925074586304052
rs27215	C	A	C	A	-0.0102695	0.0065	0.274935	0.2758	0.3577	TRUE	5.1e-11	TRUE	TRUE	0.00738572225376316
rs2725371	A	G	A	G	0.0100376	0.0126	0.303859	0.3008	0.0429	TRUE	2e-11	TRUE	TRUE	0.069596018649487
rs2744801	C	T	C	T	0.0079536	0.0044	0.663446	0.6691	0.4557	TRUE	4.3e-08	TRUE	TRUE	0.0239165600529332
rs2749929	T	C	T	C	-0.00918958	0.0187	0.790267	0.7959	0.007033	TRUE	5e-08	TRUE	TRUE	0.564311417521607
rs2836935	T	G	T	G	-0.0106413	0.0024	0.838715	0.8372	0.743	TRUE	1.2e-08	TRUE	TRUE	0.0062222724277669
rs2837398	A	C	A	C	-0.00819988	-0.0038	0.595776	0.5973	0.4906	TRUE	4.8e-09	TRUE	TRUE	0.0119354441363344
rs28408562	C	G	C	G	-0.00784012	0.0065	0.553002	0.5478	0.2345	TRUE	1.3e-08	TRUE	TRUE	0.0458646664720817
rs28462076	A	G	A	G	0.00939268	0.0018	0.761729	0.7594	0.78	TRUE	6.7e-09	TRUE	TRUE	0.00471528572963013
rs28465175	A	G	A	G	0.0150381	0.0127	0.93018	0.9325	0.2547	TRUE	2.6e-08	TRUE	TRUE	0.0480991004783231
rs2858314	G	A	G	A	0.00892841	0.0028	0.764547	0.7783	0.6765	TRUE	3.3e-08	TRUE	TRUE	0.0103704381478725
rs2866720	C	T	C	T	-0.00912913	-0.001	0.614657	0.6169	0.865	TRUE	1.2e-10	TRUE	TRUE	0.00112543069429137
rs28711392	T	C	T	C	0.0117792	-0.0244	0.632865	0.6276	3.964e-05	TRUE	2.1e-16	TRUE	TRUE	0.409680322440737
rs28726372	T	C	T	C	-0.00907801	0.0028	0.692539	0.6886	0.626	TRUE	9.4e-10	TRUE	TRUE	0.00478690758959432
rs2875762	G	C	G	C	-0.0110373	0.0023	0.757091	0.7478	0.7171	TRUE	6e-12	TRUE	TRUE	0.000862268978098989
rs28839214	G	T	G	T	-0.00891646	-0.0027	0.601042	0.6061	0.6481	TRUE	2.2e-10	TRUE	TRUE	0.00305929350348039
rs2952863	T	G	T	G	0.00963412	0.0043	0.291024	0.2979	0.471	TRUE	1.6e-10	TRUE	TRUE	0.00582872773168863
rs2974550	T	G	T	G	0.0128534	0.0013	0.115109	0.1198	0.8805	TRUE	2.7e-09	TRUE	TRUE	0.00258164878978618
rs29938	T	C	T	C	-0.00864016	-0.0037	0.341254	0.335	0.5259	TRUE	2.6e-09	TRUE	TRUE	0.00927939376569512
rs3125326	A	C	A	C	-0.00789262	-0.0072	0.39151	0.3994	0.1962	TRUE	2.7e-08	TRUE	TRUE	0.0652079653900336
rs329118	C	T	C	T	0.00948808	0.0102	0.580515	0.5729	0.06821	TRUE	8.8e-12	TRUE	TRUE	0.0396917525861826
rs329651	G	T	G	T	-0.0110894	-0.0061	0.196058	0.1766	0.419	TRUE	1.7e-10	TRUE	TRUE	0.00710481483751058
rs34222832	T	TA	T	TA	-0.00828615	0.0055	0.661605	0.6577	0.3524	TRUE	1.5e-08	TRUE	TRUE	0.0280918007694645
rs34234485	C	CA	C	CA	0.00901826	-0.0002	0.46095	0.4828	0.979	TRUE	2.5e-10	TRUE	TRUE	0.000925439483646698
rs34292685	C	T	C	T	0.0127228	0.0009	0.838208	0.8447	0.9015	TRUE	7.9e-12	TRUE	TRUE	0.000448580656763397
rs34298980	T	C	T	C	0.0132574	0.0007	0.491242	0.4999	0.9066	TRUE	4.4e-20	TRUE	TRUE	2.00125183599074e-06
rs34373881	G	A	G	A	0.00883268	-0.0078	0.724699	0.7589	0.2573	TRUE	9e-09	TRUE	TRUE	0.0380135221571832
rs34388845	A	G	A	G	-0.0122774	-0.0067	0.786103	0.8066	0.4002	TRUE	1.9e-13	TRUE	TRUE	0.00156287347217411
rs34413363	T	TA	T	TA	-0.00907217	0.0002	0.702586	0.6914	0.972	TRUE	6.8e-09	TRUE	TRUE	0.00240548240832745
rs34517439	C	A	C	A	-0.0246975	-0.0138	0.87821	0.8972	0.1689	TRUE	1.9e-31	TRUE	TRUE	5.78658806543122e-07
rs34542489	A	C	A	C	0.00777978	0.0072	0.590246	0.5875	0.1961	TRUE	2.8e-08	TRUE	TRUE	0.0658132092475145
rs34688745	T	TA	T	TA	0.0104773	0.0053	0.502102	0.5426	0.3603	TRUE	5.3e-14	TRUE	TRUE	0.00145893933670467
rs34696009	G	GCTGT	G	GCTGT	0.0110587	0.0125	0.324404	0.3373	0.03858	TRUE	7.1e-14	TRUE	TRUE	0.0289948462595554
rs34732995	C	CTA	C	CTA	0.00994557	-0.0056	0.538293	0.5349	0.3105	TRUE	4.7e-13	TRUE	TRUE	0.00313144387248634
rs34778589	A	C	A	C	-0.0143368	-0.0003	0.916868	0.9092	0.9753	TRUE	9.8e-09	TRUE	TRUE	0.00267680098250432
rs34811474	G	A	G	A	0.0165964	0.0179	0.76914	0.7843	0.006945	TRUE	2e-24	TRUE	TRUE	0.00205097990396001
rs34898535	C	T	C	T	0.0143098	-0.0202	0.622254	0.6137	0.0003569	TRUE	4.8e-24	TRUE	TRUE	0.0198104911461597
rs34994596	T	C	T	C	0.0111514	0.0029	0.702696	0.7147	0.6333	TRUE	1.1e-13	TRUE	TRUE	0.00044911034706369
rs35159593	G	GA	G	GA	0.0120213	-0.0101	0.673906	0.6445	0.1022	TRUE	2.6e-16	TRUE	TRUE	0.00327466125528766
rs35193668	C	T	C	T	0.0104702	0.0068	0.63894	0.6461	0.2347	TRUE	2.5e-13	TRUE	TRUE	0.00412252615100814
rs35221880	T	C	T	C	0.00857287	-0.0069	0.268227	0.2548	0.2951	TRUE	3.5e-08	TRUE	TRUE	0.0429296226174589
rs35585441	T	TA	T	TA	0.0114045	0.0059	0.165794	0.3385	0.4271	TRUE	2.1e-08	TRUE	TRUE	0.0226032806097127
rs35775580	A	G	A	G	0.0180149	0.0059	0.953004	0.9597	0.6892	TRUE	2.7e-08	TRUE	TRUE	0.0094152572866774
rs35809007	G	A	G	A	0.0105922	-0.0004	0.636705	0.6381	0.9524	TRUE	1.2e-13	TRUE	TRUE	0.000112667263045046
rs35843836	A	T	A	T	-0.00944941	-0.0196	0.632745	0.635	0.0005428	TRUE	3.1e-11	TRUE	TRUE	0.556981475983034
rs35852935	A	C	A	C	-0.0218858	-0.0243	0.964436	0.9676	0.1797	TRUE	4.9e-09	TRUE	TRUE	0.0512963650827113
rs35853762	T	TG	T	TG	-0.0116254	-0.0078	0.436918	0.4453	0.1603	TRUE	5.3e-17	TRUE	TRUE	0.0011877642720855
rs35894137	C	T	C	T	0.014227	-0.0064	0.919131	0.9207	0.5389	TRUE	1.6e-08	TRUE	TRUE	0.013961056858242
rs35957544	G	T	G	T	0.0126785	-0.0023	0.425673	0.4317	0.6901	TRUE	7.4e-20	TRUE	TRUE	7.7152946691692e-06
rs36007635	G	A	G	A	0.0137121	0.0177	0.862284	0.8688	0.02847	TRUE	5.6e-12	TRUE	TRUE	0.0747802047071271
rs36131051	T	G	T	G	0.0107943	0.0123	0.794869	0.8064	0.09163	TRUE	2.9e-10	TRUE	TRUE	0.0575756225401324
rs3737992	G	A	G	A	0.0137318	-0.0052	0.831	0.8231	0.4661	TRUE	5.3e-14	TRUE	TRUE	0.000806374042856289
rs373931589	C	CA	C	CA	-0.00968746	0.0032	0.789332	0.8026	0.6721	TRUE	2.5e-08	TRUE	TRUE	0.00982281279169559
rs3753639	T	C	T	C	-0.0114965	0.0014	0.756236	0.7589	0.8316	TRUE	7.3e-13	TRUE	TRUE	0.000308755209075199
rs3762444	C	T	C	T	0.0099367	0.0054	0.545548	0.5535	0.3716	TRUE	7e-13	TRUE	TRUE	0.00247909153009943
rs3806114	G	A	G	A	0.00878865	-0.0051	0.331743	0.3126	0.4208	TRUE	2.3e-09	TRUE	TRUE	0.0132742968786929
rs3810291	G	A	G	A	-0.0157949	0.0036	0.324953	0.3333	0.5452	TRUE	4.1e-27	TRUE	TRUE	2.17722086626554e-07
rs3814883	C	T	C	T	-0.014757	0.0038	0.517555	0.5249	0.5035	TRUE	8.1e-27	TRUE	TRUE	3.49626872737933e-07
rs3823674	C	T	C	T	0.00765672	-0.0078	0.572244	0.5664	0.167	TRUE	3.5e-08	TRUE	TRUE	0.0803429900744538
rs3902951	T	G	T	G	-0.010523	-0.0082	0.762853	0.7472	0.2243	TRUE	1.1e-10	TRUE	TRUE	0.0179886449337261
rs396354	T	C	T	C	0.0103984	-0.0044	0.284406	0.2744	0.4767	TRUE	8e-12	TRUE	TRUE	0.00262720183401573
rs403694	C	T	C	T	-0.0121794	-0.0004	0.462687	0.4638	0.952	TRUE	1.3e-18	TRUE	TRUE	4.39388118152524e-06
rs4077093	T	G	T	G	0.00969144	-0.0038	0.215777	0.2067	0.5834	TRUE	7.9e-09	TRUE	TRUE	0.00992168110647613
rs409696	G	A	G	A	0.0114218	-0.0101	0.423716	0.4321	0.07044	TRUE	1.8e-16	TRUE	TRUE	0.0048442572048739
rs412243	T	C	T	C	0.0104789	0.011	0.621245	0.6338	0.05514	TRUE	1.4e-13	TRUE	TRUE	0.0216708781596652
rs41279738	T	G	T	G	-0.0427759	-0.0199	0.974003	0.9725	0.2337	TRUE	3.9e-23	TRUE	TRUE	2.46328767791225e-05
rs41310284	C	A	C	A	0.0177406	-0.0052	0.898985	0.9133	0.6103	TRUE	9.8e-15	TRUE	TRUE	0.000257545164789221
rs429358	T	C	T	C	0.0160691	-0.0048	0.845733	0.8648	0.5506	TRUE	2.9e-17	TRUE	TRUE	7.76383739248861e-05
rs4307239	A	G	A	G	-0.00769099	0.0159	0.541187	0.5341	0.004283	TRUE	2.4e-08	TRUE	TRUE	0.593703277253823
rs4419475	A	T	A	T	-0.00809618	-0.0007	0.59261	0.591	0.9038	TRUE	6.5e-09	TRUE	TRUE	0.00302357693522802
rs4467770	G	A	G	A	-0.00986966	0.023	0.268921	0.2744	0.0003229	TRUE	2e-10	TRUE	TRUE	0.759824554712072
rs4482463	C	A	C	A	0.018863	-0.0329	0.0770298	0.0883	0.001233	TRUE	2.3e-13	TRUE	TRUE	0.258184297474633
rs4500770	A	T	A	T	0.00782096	-0.001	0.637193	0.643	0.8691	TRUE	4.3e-08	TRUE	TRUE	0.00602977581680227
rs4527444	A	G	A	G	-0.00939213	0.0061	0.458691	0.4601	0.2754	TRUE	9e-12	TRUE	TRUE	0.00743740404453017
rs4545921	A	G	A	G	0.00769113	0.0067	0.399961	0.3941	0.2318	TRUE	4.3e-08	TRUE	TRUE	0.0607535840832292
rs45521740	G	A	G	A	-0.0180325	-0.0042	0.942508	0.9475	0.7327	TRUE	1e-09	TRUE	TRUE	0.00335550929968336
rs4575195	C	A	C	A	0.00959417	0.0073	0.686634	0.6784	0.2205	TRUE	9e-11	TRUE	TRUE	0.0176717155314022
rs4658403	C	T	C	T	0.0136423	0.0064	0.166309	0.1733	0.3979	TRUE	1.2e-13	TRUE	TRUE	0.00137549015472564
rs4660586	C	T	C	T	0.00896084	0.0088	0.260631	0.2595	0.1734	TRUE	1e-08	TRUE	TRUE	0.0606544208292458
rs4663213	G	A	G	A	0.0094607	-0.0085	0.221788	0.2122	0.2785	TRUE	1.2e-08	TRUE	TRUE	0.0371070965812532
rs4671328	T	G	T	G	0.0131699	-0.0027	0.448702	0.4468	0.6271	TRUE	2.1e-21	TRUE	TRUE	3.95110005982444e-06
rs4671358	T	A	T	A	-0.00815477	0.0107	0.407197	0.3982	0.05911	TRUE	5e-09	TRUE	TRUE	0.135609280395459
rs4674373	C	G	C	G	0.0110506	0.0005	0.828879	0.825	0.9486	TRUE	1.2e-09	TRUE	TRUE	0.00162244995682804
rs4677813	T	C	T	C	0.00893255	0.0026	0.750189	0.7458	0.6803	TRUE	1.6e-08	TRUE	TRUE	0.00847335755232408
rs4714431	A	C	A	C	0.00789875	-0.0008	0.625454	0.6408	0.8991	TRUE	2.3e-08	TRUE	TRUE	0.00454345531586261
rs4737188	A	T	A	T	0.00831249	-0.0003	0.526114	0.5195	0.9608	TRUE	1.5e-09	TRUE	TRUE	0.00165702769621323
rs473837	G	T	G	T	0.00863143	-0.001	0.64772	0.635	0.865	TRUE	1.8e-09	TRUE	TRUE	0.00244609474982776
rs4739558	A	G	A	G	0.00809748	-0.0013	0.399483	0.3962	0.8178	TRUE	7.4e-09	TRUE	TRUE	0.00425121579602284
rs4759073	G	A	G	A	0.00934791	-0.0029	0.590095	0.6042	0.6045	TRUE	1.9e-11	TRUE	TRUE	0.00185202955642204
rs4759228	G	C	G	C	0.011615	-0.0024	0.704732	0.7293	0.7069	TRUE	1.3e-14	TRUE	TRUE	0.000176753864691932
rs4806814	G	A	G	A	0.0126512	0.012	0.84213	0.8313	0.1062	TRUE	3.1e-11	TRUE	TRUE	0.0316664439864125
rs4813224	T	C	T	C	-0.00912165	-0.0104	0.262182	0.2603	0.1	TRUE	5.4e-09	TRUE	TRUE	0.093272909634426
rs4858940	T	C	T	C	-0.013312	-0.0079	0.114454	0.1004	0.3923	TRUE	6e-10	TRUE	TRUE	0.0111258101404129
rs4908677	C	T	C	T	-0.00768754	0.0064	0.520132	0.5238	0.2527	TRUE	2.7e-08	TRUE	TRUE	0.0492454172876796
rs4911382	C	T	C	T	-0.00831839	-0.0057	0.414559	0.401	0.3096	TRUE	2.6e-09	TRUE	TRUE	0.0217276078373856
rs4916229	C	G	C	G	-0.0151299	-0.0218	0.904445	0.9053	0.02317	TRUE	8.9e-11	TRUE	TRUE	0.134813301048899
rs4969472	G	A	G	A	0.00766132	-0.0011	0.442996	0.4502	0.8528	TRUE	3.7e-08	TRUE	TRUE	0.00607659026188632
rs4971239	G	A	G	A	-0.0114876	0.0052	0.830859	0.8278	0.4822	TRUE	4.5e-10	TRUE	TRUE	0.00685096456190253
rs4989244	G	A	G	A	0.00763477	-0.0034	0.567822	0.5964	0.5441	TRUE	3.6e-08	TRUE	TRUE	0.0162801209556831
rs529200	A	G	A	G	-0.0103148	-0.0112	0.47215	0.4576	0.04181	TRUE	5.8e-14	TRUE	TRUE	0.025286582133536
rs530265334	T	TA	T	TA	0.00985906	0.0046	0.309533	0.3346	0.463	TRUE	6.1e-11	TRUE	TRUE	0.00460605924937982
rs534930508	A	AGGAGT	A	AGGAGT	-0.0135396	-0.003	0.86564	0.8403	0.7164	TRUE	1.4e-10	TRUE	TRUE	0.00207079514941029
rs535487752	T	A	T	A	-0.0104574	-0.0233	0.83516	0.8304	0.002954	TRUE	4.5e-08	TRUE	TRUE	0.725809736276211
rs539515	A	C	A	C	-0.0301588	0.0051	0.795046	0.8058	0.4538	TRUE	8.4e-71	TRUE	TRUE	2.04238785364312e-18
rs539787360	TTTTG	T	TTTTG	T	-0.00819215	0.0021	0.364134	0.3637	0.7157	TRUE	1.1e-08	TRUE	TRUE	0.00683792486891671
rs543124501	A	AT	A	AT	0.0132265	-0.0057	0.677019	0.6713	0.3375	TRUE	6e-19	TRUE	TRUE	0.000106926786388158
rs544200874	C	T	C	T	-0.0176783	0.0014	0.91859	0.9237	0.9094	TRUE	7.2e-11	TRUE	TRUE	0.000835942844994201
rs544871667	C	CT	C	CT	0.0193659	0.0187	0.93331	0.9238	0.1994	TRUE	7.3e-10	TRUE	TRUE	0.0304212547564519
rs544957562	A	T	A	T	0.0123934	-0.0001	0.845581	0.8465	0.9902	TRUE	9e-10	TRUE	TRUE	0.00126160648987901
rs548235873	A	ATTT	A	ATTT	-0.0105358	0.0091	0.778185	0.7526	0.1539	TRUE	2.1e-10	TRUE	TRUE	0.0317726583189972
rs550730388	C	CT	C	CT	-0.00824805	0.0073	0.479318	0.491	0.2591	TRUE	4.9e-08	TRUE	TRUE	0.0541439573243727
rs555754158	G	A	G	A	-0.0387031	-0.0185	0.987473	0.9885	0.5064	TRUE	6.5e-09	TRUE	TRUE	0.0124406238091587
rs55678940	C	CTGTAAAGAAA	C	CTGTAAAGAAA	0.01367	-0.0101	0.500634	0.4993	0.09491	TRUE	3.3e-21	TRUE	TRUE	0.000369288786327519
rs557114450	G	GA	G	GA	0.0107197	0.0026	0.807054	0.8055	0.7201	TRUE	1.2e-09	TRUE	TRUE	0.0036315822531176
rs55726687	G	A	G	A	-0.0137557	-0.0033	0.79024	0.8011	0.6484	TRUE	3e-16	TRUE	TRUE	8.63156891629506e-05
rs557951	T	G	T	G	-0.00813953	-0.0095	0.687123	0.6763	0.1054	TRUE	3.9e-08	TRUE	TRUE	0.12486286099091
rs55838622	A	C	A	C	-0.00989605	-0.0122	0.753648	0.7423	0.06541	TRUE	1.7e-09	TRUE	TRUE	0.107590599544253
rs55896564	G	A	G	A	0.0116966	-0.005	0.465195	0.4807	0.6818	TRUE	2.6e-17	TRUE	TRUE	3.83805416411581e-05
rs559231	G	T	G	T	-0.00952495	0.0026	0.60699	0.5953	0.6439	TRUE	1.5e-11	TRUE	TRUE	0.00149637986126347
rs55931203	C	T	C	T	-0.0125644	-0.0204	0.812733	0.8043	0.004593	TRUE	1.6e-12	TRUE	TRUE	0.185173725816406
rs559487775	T	TA	T	TA	-0.0136274	-0.011	0.651686	0.683	0.08553	TRUE	2.5e-20	TRUE	TRUE	0.000630108334554036
rs559741848	C	CTTTTT	C	CTTTTT	0.0105598	-0.0035	0.21443	0.2101	0.6407	TRUE	2.8e-09	TRUE	TRUE	0.00609804351277513
rs560197932	C	CT	C	CT	-0.0103945	0.0131	0.723761	0.717	0.04697	TRUE	3.8e-11	TRUE	TRUE	0.0710548223132149
rs56094641	A	G	A	G	-0.0465215	-0.0054	0.595371	0.5932	0.3351	TRUE	1e-200	TRUE	TRUE	5.15506596159862e-63
rs562044398	C	CA	C	CA	-0.0142244	-0.003	0.868335	0.8613	0.7269	TRUE	5.5e-12	TRUE	TRUE	0.000841200484119886
rs56220792	C	CT	C	CT	-0.00826809	-0.0002	0.423587	0.4393	0.9722	TRUE	3.3e-09	TRUE	TRUE	0.00197677726540863
rs56270766	G	GT	G	GT	-0.00856797	-0.0116	0.631345	0.6234	0.04422	TRUE	1.8e-09	TRUE	TRUE	0.139403047652268
rs563738408	G	A	G	A	0.0635767	-0.0461	0.966108	0.9692	0.005862	TRUE	6.5e-60	TRUE	TRUE	3.51180417111463e-10
rs567230078	T	A	T	A	0.0250634	-0.0058	0.973181	0.974	0.7348	TRUE	3.7e-09	TRUE	TRUE	0.0047077554092511
rs56728797	G	GA	G	GA	0.00911511	0.0222	0.695496	0.6874	0.0003439	TRUE	1.7e-09	TRUE	TRUE	0.887582707721645
rs56803094	A	G	A	G	0.00957693	-0.0001	0.773245	0.7735	0.992	TRUE	5.8e-09	TRUE	TRUE	0.00220611002282316
rs57488047	T	C	T	C	0.00986083	0.0079	0.5316	0.5361	0.1646	TRUE	1.1e-12	TRUE	TRUE	0.00985661367276842
rs575840515	A	G	A	G	-0.00900837	-0.0082	0.709906	0.7181	0.1782	TRUE	3.2e-09	TRUE	TRUE	0.0471153914500224
rs57590313	C	A	C	A	-0.0101728	0.0048	0.80729	0.8055	0.5199	TRUE	1.3e-08	TRUE	TRUE	0.0138927307653347
rs57654548	C	A	C	A	0.0116291	-0.0055	0.873846	0.8771	0.5115	TRUE	4.2e-08	TRUE	TRUE	0.0193895391929435
rs5804250	C	CT	C	CT	0.00772836	-0.0067	0.424661	0.4266	0.2388	TRUE	3.1e-08	TRUE	TRUE	0.0543230264771824
rs58084604	C	T	C	T	-0.0351865	0.0193	0.766902	0.7674	0.002891	TRUE	2.6e-104	TRUE	TRUE	4.35287586229085e-19
rs58243949	C	T	C	T	-0.0120706	0.0244	0.767269	0.7711	0.000296	TRUE	1.3e-13	TRUE	TRUE	0.413625469449753
rs58351927	A	G	A	G	-0.0101443	0.0034	0.697835	0.6937	0.5711	TRUE	1.2e-11	TRUE	TRUE	0.00201714033287189
rs59428052	A	G	A	G	0.0114661	-0.0098	0.851083	0.8377	0.236	TRUE	9.8e-09	TRUE	TRUE	0.0429270965027151
rs59484402	C	CT	C	CT	0.0081248	-0.0013	0.387968	0.434	0.8225	TRUE	1.1e-08	TRUE	TRUE	0.00472937778498198
rs59893724	A	G	A	G	0.0114154	-0.0011	0.756352	0.767	0.8676	TRUE	8.7e-13	TRUE	TRUE	0.000280136703194859
rs6029180	A	G	A	G	-0.00818774	-0.0015	0.673959	0.6905	0.8022	TRUE	3.1e-08	TRUE	TRUE	0.00677974374552727
rs60497719	G	A	G	A	-0.00966895	0.006	0.70965	0.7076	0.3851	TRUE	1e-09	TRUE	TRUE	0.01286709265033
rs6050446	A	G	A	G	-0.0264171	-0.0083	0.0325877	0.0268	0.6221	TRUE	1.2e-11	TRUE	TRUE	0.00156865007816924
rs6069625	A	G	A	G	0.00872998	0.0053	0.726597	0.7448	0.4011	TRUE	2e-08	TRUE	TRUE	0.0246756721846146
rs6075658	T	C	T	C	0.00848906	-0.0049	0.530781	0.5241	0.3757	TRUE	6.8e-10	TRUE	TRUE	0.0123745679039425
rs61217499	G	C	G	C	0.0127589	0.0072	0.780037	0.7846	0.293	TRUE	2.3e-14	TRUE	TRUE	0.0017454008067567
rs61746970	G	A	G	A	-0.0213186	-0.0015	0.960851	0.9623	0.9216	TRUE	3.8e-09	TRUE	TRUE	0.00244703956216417
rs61754230	C	T	C	T	-0.0273798	-0.0294	0.980265	0.9807	0.1366	TRUE	2.8e-08	TRUE	TRUE	0.0944708421982727
rs61813324	C	T	C	T	-0.0182963	0.0068	0.864324	0.8664	0.3955	TRUE	1.8e-19	TRUE	TRUE	5.28508912731871e-05
rs61903695	A	G	A	G	-0.0113248	-0.0221	0.745081	0.7625	0.001039	TRUE	6.6e-13	TRUE	TRUE	0.320238081591565
rs61909165	T	A	T	A	-0.012264	0.0098	0.826017	0.8306	0.1892	TRUE	1.6e-11	TRUE	TRUE	0.0144358226153156
rs61954177	G	C	G	C	-0.00872725	0.0039	0.672805	0.6789	0.5172	TRUE	2.7e-09	TRUE	TRUE	0.00988724963534218
rs61971082	T	G	T	G	-0.0101252	-0.0091	0.716165	0.7323	0.1373	TRUE	3e-11	TRUE	TRUE	0.0249193411606622
rs61979560	C	A	C	A	-0.00838814	-0.0084	0.708523	0.7195	0.2266	TRUE	4.9e-08	TRUE	TRUE	0.0649012769643605
rs61986330	C	A	C	A	0.00873325	0.0066	0.725696	0.7412	0.2928	TRUE	1.4e-08	TRUE	TRUE	0.0351768678940032
rs61992671	A	G	A	G	0.00988005	0.0007	0.507904	0.5603	0.9089	TRUE	5.7e-12	TRUE	TRUE	0.000393066497477434
rs62004865	T	A	T	A	-0.0135621	-0.0124	0.894058	0.8952	0.185	TRUE	1.4e-09	TRUE	TRUE	0.039214547630097
rs62259692	G	A	G	A	-0.0177511	-0.0309	0.9386	0.944	0.01632	TRUE	1.4e-09	TRUE	TRUE	0.244338301920568
rs62261477	G	C	G	C	-0.0187472	-0.0227	0.917922	0.9263	0.03426	TRUE	6.7e-14	TRUE	TRUE	0.0311946899346433
rs62277889	C	T	C	T	0.0105949	0.0003	0.703219	0.6927	0.963	TRUE	2.1e-11	TRUE	TRUE	0.000464376763718618
rs62355615	T	C	T	C	-0.00930054	-0.0072	0.778209	0.8081	0.3752	TRUE	4.3e-08	TRUE	TRUE	0.0317392736388483
rs6265	C	T	C	T	0.0245417	-0.012	0.811547	0.8105	0.08291	TRUE	1.5e-44	TRUE	TRUE	3.32591170947402e-09
rs630602	G	C	G	C	-0.00772636	0.0046	0.393414	0.4114	0.4267	TRUE	4.1e-08	TRUE	TRUE	0.0270240299836212
rs6445198	G	T	G	T	0.0109609	0.004	0.584018	0.5822	0.4915	TRUE	3.5e-15	TRUE	TRUE	0.000356727247248109
rs6452788	G	A	G	A	0.0115991	0.0139	0.759627	0.741	0.02733	TRUE	4.9e-13	TRUE	TRUE	0.0520552620071345
rs6478538	A	G	A	G	0.00881355	0.011	0.322821	0.3208	0.06087	TRUE	1.9e-09	TRUE	TRUE	0.112385749622585
rs6507054	T	C	T	C	-0.00928368	-0.004	0.415805	0.4058	0.4791	TRUE	2.7e-11	TRUE	TRUE	0.00347354827235814
rs6511826	G	A	G	A	0.013982	0.0176	0.0868843	0.095	0.09723	TRUE	1.3e-08	TRUE	TRUE	0.1106554079614
rs651533	T	A	T	A	0.00929619	0.0036	0.243821	0.2445	0.5911	TRUE	5.6e-09	TRUE	TRUE	0.00875831613701739
rs6530737	A	G	A	G	0.00901865	0.0083	0.348838	0.3494	0.1501	TRUE	3.5e-10	TRUE	TRUE	0.037795265156466
rs6575340	G	A	G	A	-0.0133217	0.0059	0.363991	0.3665	0.3203	TRUE	1.2e-20	TRUE	TRUE	4.70494804116879e-05
rs6597653	G	C	G	C	-0.0085299	-0.0119	0.602596	0.5879	0.03238	TRUE	1.3e-09	TRUE	TRUE	0.162639231161829
rs6601451	C	G	C	G	0.0115699	-0.0105	0.48458	0.4971	0.3116	TRUE	3.7e-17	TRUE	TRUE	0.000332197662980958
rs6606686	G	C	G	C	0.00974754	0.0013	0.319388	0.3151	0.8269	TRUE	3.4e-11	TRUE	TRUE	0.000914569576930723
rs66460909	G	A	G	A	0.0156925	0.0036	0.8077	0.8172	0.6257	TRUE	2.9e-19	TRUE	TRUE	1.57249432682865e-05
rs6669341	A	G	A	G	0.0106846	0.0083	0.417338	0.4091	0.1291	TRUE	1.3e-14	TRUE	TRUE	0.00535703808346326
rs667515	G	C	G	C	0.00867297	0	0.613852	0.6118	0.9954	TRUE	8.4e-10	TRUE	TRUE	0.00119200846485029
rs67257872	A	G	A	G	0.0105979	0.0026	0.553292	0.5323	0.6462	TRUE	1.5e-14	TRUE	TRUE	0.00024991403989255
rs6752378	C	A	C	A	-0.020021	-0.0028	0.513963	0.5263	0.6094	TRUE	1.8e-48	TRUE	TRUE	3.0751544616581e-13
rs6752979	G	A	G	A	-0.00895678	0.0137	0.683257	0.6841	0.01938	TRUE	1.1e-09	TRUE	TRUE	0.225854219944983
rs6761463	G	C	G	C	0.0125814	0.0071	0.1622	0.1666	0.3621	TRUE	1.3e-11	TRUE	TRUE	0.00506879509041881
rs6798941	C	T	C	T	-0.0109993	0.02	0.704403	0.6994	0.0009376	TRUE	2.7e-13	TRUE	TRUE	0.304319720250205
rs680071	T	C	T	C	-0.0117393	0.0054	0.119403	0.1188	0.528	TRUE	2.8e-08	TRUE	TRUE	0.0167499253686687
rs68069729	T	C	T	C	0.0107263	0.0045	0.810281	0.8141	0.5457	TRUE	9.1e-10	TRUE	TRUE	0.00644587995402374
rs6823268	A	G	A	G	-0.0081752	-0.0095	0.628532	0.6319	0.1108	TRUE	8.2e-09	TRUE	TRUE	0.0937195988709463
rs6843852	C	T	C	T	-0.00871909	0.0029	0.492297	0.4781	0.6031	TRUE	2e-10	TRUE	TRUE	0.0035288092519166
rs6938973	T	C	T	C	-0.0118066	-0.0157	0.398676	0.3877	0.005557	TRUE	3.5e-17	TRUE	TRUE	0.0347364862535161
rs6963840	C	T	C	T	-0.0129345	-0.0077	0.844199	0.8451	0.3114	TRUE	8.5e-12	TRUE	TRUE	0.00603274367434659
rs698147	A	G	A	G	0.00877987	-0.0003	0.456461	0.4754	0.9544	TRUE	1.8e-10	TRUE	TRUE	0.00089788862893298
rs698807	G	C	G	C	-0.00874262	-0.0076	0.240278	0.2514	0.2476	TRUE	5e-08	TRUE	TRUE	0.0573463129188064
rs7020196	C	T	C	T	0.00778854	0.0071	0.419679	0.3946	0.2317	TRUE	3.6e-08	TRUE	TRUE	0.0590498443654402
rs7030609	A	G	A	G	-0.0151409	0.0039	0.910471	0.9099	0.6885	TRUE	3.5e-10	TRUE	TRUE	0.00292942376492274
rs7038943	T	C	T	C	0.00926108	-0.0147	0.661365	0.6413	0.009388	TRUE	1.6e-10	TRUE	TRUE	0.234531375796894
rs7038966	C	T	C	T	-0.00947635	-0.0094	0.588642	0.587	0.09144	TRUE	1.4e-11	TRUE	TRUE	0.0319374270962412
rs7102934	T	C	T	C	-0.00907898	-0.0063	0.687506	0.6754	0.2778	TRUE	1.2e-09	TRUE	TRUE	0.0221940712193396
rs7103389	T	C	T	C	-0.00946008	-0.008	0.382148	0.3873	0.1579	TRUE	2.9e-11	TRUE	TRUE	0.0203862819311606
rs71169767	C	CA	C	CA	0.00763946	0.0027	0.545509	0.5445	0.6384	TRUE	3.6e-08	TRUE	TRUE	0.0121986147169183
rs71211068	C	CT	C	CT	-0.00986952	0.0147	0.224314	0.3867	0.03579	TRUE	2e-08	TRUE	TRUE	0.238803831461857
rs7132908	G	A	G	A	-0.0186209	-0.0137	0.615537	0.6143	0.01402	TRUE	8.4e-40	TRUE	TRUE	9.93407640401139e-07
rs7145882	T	C	T	C	0.0114597	0.0187	0.34231	0.3466	0.00116	TRUE	2.2e-15	TRUE	TRUE	0.147464907647477
rs71495049	G	A	G	A	-0.0170656	0.0048	0.916465	0.9162	0.6273	TRUE	5.7e-12	TRUE	TRUE	0.00126431844380328
rs7175642	T	G	T	G	0.00859149	0.0044	0.341586	0.3661	0.4807	TRUE	5.2e-09	TRUE	TRUE	0.0131228017592028
rs7182917	T	C	T	C	0.00873699	0.0085	0.549911	0.5517	0.134	TRUE	2.8e-10	TRUE	TRUE	0.0390658188532573
rs7195386	T	C	T	C	0.0076235	0.0042	0.491979	0.4874	0.4519	TRUE	2.9e-08	TRUE	TRUE	0.0218940063762649
rs719802	T	C	T	C	0.00820044	-0.0003	0.385578	0.3857	0.96	TRUE	5.7e-09	TRUE	TRUE	0.00244199247526843
rs7206608	C	G	C	G	-0.00978895	-0.0002	0.678317	0.687	0.9782	TRUE	2.6e-11	TRUE	TRUE	0.000481841770728725
rs7230240	C	T	C	T	0.00939729	0.0028	0.705419	0.7012	0.6474	TRUE	4.2e-10	TRUE	TRUE	0.00372062382405134
rs7255223	C	A	C	A	0.00896737	0.0042	0.735259	0.7243	0.5192	TRUE	8.5e-09	TRUE	TRUE	0.0127098646054341
rs72618637	T	A	T	A	0.0099921	-0.0095	0.810545	0.8043	0.2014	TRUE	1.8e-08	TRUE	TRUE	0.0598134440863612
rs7264802	A	G	A	G	-0.00980735	-0.0228	0.251739	0.2442	0.0009307	TRUE	7.2e-10	TRUE	TRUE	0.654475332313162
rs72652703	T	C	T	C	0.00992488	0.0016	0.744433	0.7391	0.8034	TRUE	3.2e-10	TRUE	TRUE	0.00190234236626238
rs72673947	A	G	A	G	-0.0140208	-0.0018	0.893101	0.8853	0.8384	TRUE	3.3e-10	TRUE	TRUE	0.00164780947770651
rs72851476	A	C	A	C	0.0107274	0.005	0.843679	0.838	0.5612	TRUE	2.8e-08	TRUE	TRUE	0.015046078667869
rs72892910	G	T	G	T	-0.0252844	-0.0059	0.827755	0.8224	0.4094	TRUE	5.7e-44	TRUE	TRUE	2.99921983719838e-11
rs72910629	A	G	A	G	-0.0132548	-0.0092	0.864006	0.8647	0.2766	TRUE	4.3e-11	TRUE	TRUE	0.0107683908096683
rs72917533	T	C	T	C	0.011462	0.0009	0.814306	0.8299	0.9048	TRUE	8.2e-11	TRUE	TRUE	0.000877316084126922
rs72976986	G	A	G	A	0.0138512	-0.0119	0.80983	0.8103	0.09827	TRUE	4.4e-15	TRUE	TRUE	0.00618703911213651
rs73026723	C	T	C	T	0.0140677	0.0046	0.845759	0.8542	0.559	TRUE	1.3e-13	TRUE	TRUE	0.000655130197374098
rs73213484	A	T	A	T	0.0146376	0.0064	0.858841	0.848	0.4099	TRUE	1.1e-13	TRUE	TRUE	0.00130042352284567
rs738140	A	G	A	G	0.00885996	0.0104	0.689843	0.6995	0.09324	TRUE	2.6e-09	TRUE	TRUE	0.0855155427478003
rs73982435	C	T	C	T	0.00942922	-0.007	0.784163	0.7772	0.3	TRUE	1.6e-08	TRUE	TRUE	0.0359600037345255
rs740157	A	G	A	G	0.00761723	-0.0163	0.43255	0.4405	0.004001	TRUE	4.2e-08	TRUE	TRUE	0.641999294436969
rs7424120	C	T	C	T	0.0142008	0.0052	0.398085	0.3888	0.3588	TRUE	4e-24	TRUE	TRUE	4.77254907177161e-06
rs7433076	T	A	T	A	0.00951719	0.0023	0.522565	0.5234	0.6947	TRUE	5.1e-12	TRUE	TRUE	0.000919247528800699
rs7498044	G	A	G	A	0.00995173	0.0033	0.782638	0.7939	0.643	TRUE	3.2e-09	TRUE	TRUE	0.00642571977919186
rs7498665	A	G	A	G	-0.0172834	0.0054	0.600456	0.6059	0.3367	TRUE	5.9e-35	TRUE	TRUE	1.24841390230267e-08
rs7511698	C	T	C	T	0.00821032	0.0012	0.693718	0.6983	0.8341	TRUE	3.2e-08	TRUE	TRUE	0.00603399456827334
rs7518221	T	C	T	C	0.00795352	-0.0051	0.352695	0.3515	0.3876	TRUE	2.8e-08	TRUE	TRUE	0.0280571270169658
rs7519259	G	A	G	A	-0.00914331	-0.0166	0.471527	0.4752	0.002416	TRUE	3.2e-11	TRUE	TRUE	0.346037738525259
rs7539903	T	A	T	A	0.0076915	0.0098	0.38457	0.3907	0.08779	TRUE	4.6e-08	TRUE	TRUE	0.15386946203103
rs7549358	G	C	G	C	0.00882987	-0.0026	0.35571	0.3478	0.6559	TRUE	6.5e-10	TRUE	TRUE	0.00388098065584789
rs75499503	C	T	C	T	0.0114761	-0.0231	0.77991	0.7667	0.0004258	TRUE	8e-12	TRUE	TRUE	0.52326742188698
rs7553158	G	A	G	A	0.0105556	0.001	0.437549	0.4448	0.8637	TRUE	2e-14	TRUE	TRUE	0.000101693159778949
rs75706763	A	G	A	G	-0.0177039	0.0111	0.948316	0.9488	0.3948	TRUE	1.7e-08	TRUE	TRUE	0.0241387292766676
rs75957461	C	T	C	T	-0.0176806	0.0034	0.945909	0.9318	0.7971	TRUE	6.6e-09	TRUE	TRUE	0.00444792891746672
rs7601895	C	G	C	G	0.0103104	0.0044	0.692223	0.7052	0.4803	TRUE	4.1e-12	TRUE	TRUE	0.00215841397066605
rs7619139	T	A	T	A	-0.00884007	0.0044	0.411293	0.4099	0.4362	TRUE	2.4e-10	TRUE	TRUE	0.00714937684648946
rs76520838	C	T	C	T	-0.0232182	0.0065	0.966576	0.967	0.6865	TRUE	1.9e-09	TRUE	TRUE	0.00469492189670995
rs76702514	C	G	C	G	0.0101367	0.0032	0.789394	0.7914	0.6491	TRUE	2e-09	TRUE	TRUE	0.00542743874852293
rs76824303	A	C	A	C	0.0151797	-0.0016	0.900098	0.905	0.8742	TRUE	9.2e-11	TRUE	TRUE	0.0010154766039449
rs7719067	A	G	A	G	0.0093096	0.0075	0.427582	0.4335	0.1711	TRUE	1.7e-11	TRUE	TRUE	0.0166434553838855
rs77398625	G	C	G	C	0.0215165	-0.0148	0.96545	0.9633	0.3863	TRUE	5e-08	TRUE	TRUE	0.0324356557344083
rs7749708	C	T	C	T	-0.00998267	0.0097	0.706341	0.6868	0.1013	TRUE	3.7e-11	TRUE	TRUE	0.0359293925177731
rs77762353	A	AT	A	AT	0.0151745	-0.0008	0.311701	0.3136	0.8922	TRUE	1.7e-24	TRUE	TRUE	1.3015353519856e-07
rs7827182	G	C	G	C	-0.0112266	0.0147	0.51076	0.5035	0.1588	TRUE	2.9e-16	TRUE	TRUE	0.00182254475970672
rs78369934	T	C	T	C	0.0199362	0.008	0.945453	0.9454	0.5303	TRUE	6e-11	TRUE	TRUE	0.00349953394830473
rs784257	T	C	T	C	-0.0105291	-0.0136	0.187518	0.17	0.07222	TRUE	2.6e-09	TRUE	TRUE	0.108422935229053
rs78565420	C	T	C	T	-0.018757	-0.0097	0.948091	0.9523	0.4579	TRUE	2.7e-09	TRUE	TRUE	0.0120019451551169
rs7893571	G	T	G	T	-0.0101768	-0.0018	0.334299	0.3211	0.7582	TRUE	2.9e-12	TRUE	TRUE	0.000609163436808552
rs7913496	C	T	C	T	0.0100297	0.0014	0.179662	0.1831	0.8476	TRUE	2e-08	TRUE	TRUE	0.00515684330243595
rs7924036	G	T	G	T	0.0096342	0.0206	0.49667	0.4905	0.0002783	TRUE	2.2e-12	TRUE	TRUE	0.522611653792111
rs7925100	G	A	G	A	-0.00916807	0.0083	0.603989	0.6097	0.1367	TRUE	6.3e-11	TRUE	TRUE	0.0283610424691968
rs7936030	A	G	A	G	-0.00982949	0.0089	0.17809	0.1822	0.2077	TRUE	4.1e-08	TRUE	TRUE	0.0669807867956929
rs79552484	C	A	C	A	-0.0146638	-0.0168	0.924694	0.9236	0.1007	TRUE	1.7e-08	TRUE	TRUE	0.113916594049643
rs79675564	C	A	C	A	-0.0150946	-0.0164	0.92234	0.9249	0.1137	TRUE	3.4e-09	TRUE	TRUE	0.0771487826144934
rs7990098	T	G	T	G	-0.00915821	-0.0042	0.587612	0.5728	0.4419	TRUE	5.1e-11	TRUE	TRUE	0.00482514198365772
rs80082351	A	G	A	G	0.018501	-0.0032	0.938199	0.936	0.7711	TRUE	8.1e-11	TRUE	TRUE	0.00142993401259244
rs80082536	A	G	A	G	-0.0128944	0.005	0.87952	0.8888	0.5851	TRUE	1.3e-09	TRUE	TRUE	0.00609222493046826
rs8008772	A	T	A	T	-0.00926237	-0.0058	0.749476	0.7614	0.3741	TRUE	5.7e-09	TRUE	TRUE	0.0204773548530348
rs8011566	T	A	T	A	-0.00873021	0.0081	0.574127	0.5792	0.1534	TRUE	3.5e-10	TRUE	TRUE	0.0350978023057045
rs8015400	C	A	C	A	-0.0126459	0.0058	0.323165	0.3264	0.3228	TRUE	6.9e-18	TRUE	TRUE	0.000215623530081287
rs80236973	C	T	C	T	0.0121589	0.0081	0.86542	0.8717	0.3281	TRUE	1.4e-09	TRUE	TRUE	0.0178948555308057
rs8038574	T	C	T	C	0.00907367	-0.0017	0.346246	0.3457	0.7684	TRUE	4e-10	TRUE	TRUE	0.00222805267359209
rs8045063	G	A	G	A	-0.00997947	-0.0173	0.810292	0.8084	0.01636	TRUE	1.4e-08	TRUE	TRUE	0.340706348233971
rs8054082	C	T	C	T	0.0174136	-0.0049	0.859126	0.8541	0.5439	TRUE	2.9e-18	TRUE	TRUE	4.47610197759217e-05
rs8089514	T	A	T	A	-0.0081679	0.0131	0.631443	0.6359	0.02701	TRUE	1.4e-08	TRUE	TRUE	0.266794474896524
rs809955	G	A	G	A	0.0101003	0.0155	0.633959	0.6399	0.006858	TRUE	1.4e-12	TRUE	TRUE	0.140712819227427
rs811054	C	T	C	T	-0.00863679	0.0006	0.462891	0.4771	0.9239	TRUE	4.4e-10	TRUE	TRUE	0.00132394784461468
rs8124896	T	C	T	C	-0.0131677	-0.0132	0.899001	0.8928	0.177	TRUE	8.1e-09	TRUE	TRUE	0.0573534586609497
rs815163	T	C	T	C	0.0107541	0.005	0.436787	0.4262	0.396	TRUE	6.1e-15	TRUE	TRUE	0.000705905172503312
rs8192675	T	C	T	C	-0.0117042	-0.0064	0.711353	0.6987	0.2917	TRUE	8.7e-15	TRUE	TRUE	0.00142489036481649
rs845084	G	A	G	A	-0.00985344	-0.0081	0.741579	0.7253	0.1943	TRUE	3.7e-10	TRUE	TRUE	0.0279448711788219
rs869400	T	G	T	G	-0.0183105	-0.0088	0.185088	0.1801	0.2382	TRUE	3.5e-25	TRUE	TRUE	7.58683707942096e-06
rs878439	A	G	A	G	-0.00763176	-0.0089	0.441185	0.4378	0.1331	TRUE	4e-08	TRUE	TRUE	0.105591580971206
rs879620	C	T	C	T	-0.0142563	-0.0018	0.386749	0.3912	0.7535	TRUE	5.9e-24	TRUE	TRUE	4.18145661406385e-07
rs915814	G	A	G	A	0.00982583	0.0144	0.762024	0.759	0.02418	TRUE	1.1e-09	TRUE	TRUE	0.19253877640809
rs9277992	G	A	G	A	-0.0132109	-0.0071	0.810445	0.814	0.3193	TRUE	5.7e-14	TRUE	TRUE	0.00181928808890514
rs9317002	C	A	C	A	-0.0113783	0.004	0.485411	0.4787	0.4803	TRUE	1.9e-16	TRUE	TRUE	0.000176993462308671
rs9319615	A	C	A	C	0.0078364	0.0037	0.446918	0.4436	0.5024	TRUE	1.4e-08	TRUE	TRUE	0.0153241892824589
rs9421249	C	T	C	T	-0.0104412	-0.0048	0.739061	0.7384	0.4529	TRUE	2.5e-11	TRUE	TRUE	0.00389210172539188
rs945211	G	C	G	C	-0.00849357	-0.0107	0.384293	0.3746	0.07693	TRUE	1.6e-09	TRUE	TRUE	0.0946887767692075
rs9477762	A	T	A	T	-0.0201859	-0.0098	0.945907	0.94	0.4169	TRUE	3.8e-11	TRUE	TRUE	0.00505043134728649
rs9478496	T	C	T	C	-0.0116188	-0.0164	0.835791	0.8273	0.026	TRUE	3.8e-10	TRUE	TRUE	0.154670774502037
rs9480184	C	T	C	T	-0.0098556	-0.0109	0.789213	0.7899	0.1049	TRUE	4.9e-09	TRUE	TRUE	0.0839975782089421
rs9496567	G	A	G	A	-0.00938815	0.0064	0.756637	0.7398	0.3199	TRUE	4.4e-09	TRUE	TRUE	0.0237265043773366
rs9507791	G	A	G	A	0.00988442	-0.0023	0.212936	0.2	0.7475	TRUE	4.3e-09	TRUE	TRUE	0.00477504161196325
rs9515446	A	G	A	G	-0.00969209	-0.0067	0.552223	0.5563	0.2222	TRUE	2.2e-12	TRUE	TRUE	0.00750857656232133
rs9579151	C	G	C	G	-0.0104841	-0.007	0.823078	0.8147	0.3249	TRUE	5.7e-09	TRUE	TRUE	0.0251579063988019
rs9579775	A	C	A	C	-0.0146498	-0.0008	0.864423	0.8999	0.9484	TRUE	2.1e-12	TRUE	TRUE	0.000256174789614331
rs9615723	C	T	C	T	0.00771492	0.0024	0.440516	0.4675	0.6899	TRUE	3.8e-08	TRUE	TRUE	0.0103472436536547
rs9673839	A	G	A	G	-0.00830314	-0.0089	0.508934	0.5158	0.1225	TRUE	1.7e-09	TRUE	TRUE	0.0606638976021483
rs9788550	G	C	G	C	0.0137871	0.0043	0.75258	0.7502	0.4977	TRUE	5.6e-18	TRUE	TRUE	6.57901105325443e-05
rs9814758	T	G	T	G	0.00838747	-0.0012	0.6439	0.6486	0.8313	TRUE	5.4e-09	TRUE	TRUE	0.00363243308594967
rs9834519	C	T	C	T	0.015592	-0.0104	0.918866	0.9248	0.3615	TRUE	8.4e-10	TRUE	TRUE	0.013939854750796
rs9843653	T	C	T	C	-0.0175503	-0.0197	0.488186	0.4951	0.000324	TRUE	1.5e-37	TRUE	TRUE	0.0002001909534835
rs9852062	T	A	T	A	0.00817197	0.0063	0.44315	0.4341	0.2709	TRUE	3.5e-09	TRUE	TRUE	0.0280960735340244
rs9888533	C	T	C	T	-0.00765412	-0.0172	0.461906	0.4833	0.003811	TRUE	4.5e-08	TRUE	TRUE	0.680323346630551

## Sheet: File10mrsteiger_child_depressio
File10_mrsteiger_child_depression
SNP	effect_allele.exposure	other_allele.exposure	effect_allele.outcome	other_allele.outcome	beta.exposure	beta.outcome	eaf.exposure	eaf.outcome	pval.outcome	mr_keep.outcome	pval.exposure	mr_keep.exposure	steiger_dir	steiger_pval
rs10095724	G	A	G	A	0.00938105	0.0119005312583873	0.637545	0.637	0.1462	TRUE	1.4e-10	TRUE	TRUE	0.325090670375466
rs10111937	C	T	C	T	-0.00837524	0.0021022080918702	0.699952	0.701	0.8054	TRUE	4.2e-08	TRUE	TRUE	0.0774123019008125
rs10116891	G	A	G	A	-0.0136092	-0.00509698825784373	0.89905	0.892	0.6889	TRUE	5.6e-09	TRUE	TRUE	0.080301504481737
rs10133279	C	T	C	T	-0.00894625	0.00369682484428976	0.558438	0.573	0.6589	TRUE	3e-10	TRUE	TRUE	0.0599384969545703
rs1013737	G	C	G	C	-0.0106427	0.00660174363456248	0.506779	0.512	0.4055	TRUE	3.3e-14	TRUE	TRUE	0.0476218382452889
rs10182458	A	G	A	G	-0.035916	-0.00599795180363598	0.513877	0.526	0.4484	TRUE	3.1e-145	TRUE	TRUE	6.37911176563347e-18
rs10234366	G	A	G	A	-0.0139555	0.00719582798180243	0.895237	0.893	0.5728	TRUE	1.1e-09	TRUE	TRUE	0.0915423468432972
rs10503555	A	G	A	G	0.00777501	0.00119928057548219	0.5568	0.55	0.8783	TRUE	3.9e-08	TRUE	TRUE	0.0632202544504662
rs1061072	G	A	G	A	0.0126892	-0.0160997014894237	0.892937	0.892	0.216	TRUE	2.4e-08	TRUE	TRUE	0.380332568923902
rs10790809	A	G	A	G	-0.00966457	0.00380276033292786	0.44025	0.453	0.6549	TRUE	7.2e-12	TRUE	TRUE	0.0373926646033997
rs10791902	C	T	C	T	-0.00791789	-0.00980180497226026	0.58767	0.583	0.274	TRUE	3.6e-08	TRUE	TRUE	0.327649370777758
rs10796828	T	G	T	G	-0.0113349	-0.00150112612626709	0.365603	0.356	0.8609	TRUE	7.1e-15	TRUE	TRUE	0.00913431921206623
rs10823504	G	A	G	A	0.0158076	-0.00699547451238644	0.936321	0.9339	0.6648	TRUE	3.7e-08	TRUE	TRUE	0.109724786874901
rs10860295	T	C	T	C	-0.00848341	0.00169855663558151	0.55235	0.549	0.8281	TRUE	1.8e-09	TRUE	TRUE	0.0468165652990988
rs10887571	C	T	C	T	-0.0079879	0.00650108634235997	0.552146	0.554	0.4339	TRUE	1.8e-08	TRUE	TRUE	0.187670525284025
rs10896348	T	C	T	C	0.0118588	0.00560426671983176	0.723747	0.738	0.5341	TRUE	3.4e-14	TRUE	TRUE	0.0298820525382112
rs10937241	A	G	A	G	-0.0109168	-0.0282965991551138	0.160567	0.16	0.009103	TRUE	1.1e-08	TRUE	FALSE	0.718082235199318
rs10953577	T	C	T	C	-0.00855375	-0.00769956572644057	0.623364	0.623	0.3487	TRUE	3.4e-09	TRUE	TRUE	0.20202223869978
rs10962279	T	C	T	C	-0.0102014	0.0266029817945341	0.781672	0.786	0.007076	TRUE	1.7e-09	TRUE	FALSE	0.754310024628047
rs10987401	C	T	C	T	-0.00875623	0.000800320170769155	0.677196	0.699	0.9305	TRUE	6.6e-09	TRUE	TRUE	0.0425032856375216
rs11150745	A	G	A	G	0.0121632	-0.00690377631679446	0.68227	0.681	0.4136	TRUE	7e-16	TRUE	TRUE	0.0293355410211509
rs11165687	C	T	C	T	-0.00815867	-0.00239712459972145	0.590832	0.6	0.7701	TRUE	9.4e-09	TRUE	TRUE	0.0698359304964731
rs111726171	T	TA	T	TA	0.0101374	0.0256973671872587	0.725723	0.724	0.1864	TRUE	1.6e-10	TRUE	FALSE	0.874855011557353
rs11205303	T	C	T	C	0.00959504	0.00159872136369707	0.593282	0.591	0.8462	TRUE	1.7e-11	TRUE	TRUE	0.0235077868248343
rs11209943	A	G	A	G	-0.0183324	-0.0418016408837633	0.396432	0.39	3.277e-07	TRUE	9.7e-38	TRUE	FALSE	0.891750408315052
rs11215403	G	A	G	A	0.0132511	-0.00350385432667693	0.757269	0.754	0.705	TRUE	5.1e-16	TRUE	TRUE	0.00946776772397098
rs11256627	G	A	G	A	-0.00888158	-0.0128964817350202	0.295322	0.3	0.1427	TRUE	9.3e-09	TRUE	TRUE	0.46899818638161
rs112660801	C	T	C	T	0.0159516	0.0101008421794295	0.924294	0.9217	0.4951	TRUE	2.6e-09	TRUE	TRUE	0.125916824701965
rs112898427	C	T	C	T	0.0103291	0	0.299591	0.371	0.9986	TRUE	2.6e-11	TRUE	TRUE	0.0164723171713167
rs11386247	T	TA	T	TA	0.00904504	-0.00200200267067308	0.297532	0.291	0.9211	TRUE	1.3e-08	TRUE	TRUE	0.359858835042804
rs11525873	T	C	T	C	0.0174305	-0.00319509889654086	0.902215	0.905	0.8122	TRUE	1.6e-13	TRUE	TRUE	0.0137193421982835
rs115319174	G	C	G	C	-0.0423001	-0.00649883673982966	0.942407	0.9515	0.7273	TRUE	4e-44	TRUE	TRUE	2.12583505036439e-06
rs115359679	C	A	C	A	-0.0163924	-0.0507026199737612	0.930782	0.9374	0.1615	TRUE	9.9e-09	TRUE	FALSE	0.72093366809026
rs115903965	G	A	G	A	-0.0256573	-0.0243998868235351	0.975613	0.9768	0.4301	TRUE	1.6e-08	TRUE	TRUE	0.187330345964268
rs116293915	C	A	C	A	-0.00799321	0.00800193021905853	0.555071	0.559	0.6462	TRUE	1.5e-08	TRUE	TRUE	0.577312100573812
rs116399833	C	A	C	A	-0.0123406	0.00859684722551828	0.77367	0.784	0.4371	TRUE	4.6e-13	TRUE	TRUE	0.0637985171586672
rs11642090	T	C	T	C	-0.0117252	0.014504302202808	0.626428	0.631	0.08961	TRUE	9.2e-16	TRUE	TRUE	0.176118059891272
rs11727676	T	C	T	C	0.0131142	0.0228958774769045	0.903565	0.91	0.1143	TRUE	3.2e-08	TRUE	TRUE	0.588546098066089
rs117455294	C	A	C	A	0.0193066	0.0217958123704574	0.948721	0.952	0.2721	TRUE	1.2e-09	TRUE	TRUE	0.234700252561635
rs1177279	A	G	A	G	0.00887429	0.00539541851690753	0.2779	0.274	0.5422	TRUE	1.4e-08	TRUE	TRUE	0.13385616206922
rs11777719	A	G	A	G	-0.011653	-0.00230264906267556	0.715936	0.721	0.796	TRUE	8.5e-14	TRUE	TRUE	0.0133881106992335
rs117903946	G	A	G	A	-0.0322423	0.0207028323592018	0.967498	0.9676	0.3587	TRUE	3.2e-16	TRUE	TRUE	0.034744042513098
rs117911387	G	A	G	A	-0.0245837	0.0582013104087528	0.953645	0.958	0.006491	TRUE	1.6e-13	TRUE	TRUE	0.879421112440017
rs12042908	A	G	A	G	0.0274639	0.00519647490681749	0.437703	0.437	0.5164	TRUE	2.3e-84	TRUE	TRUE	1.52397368175113e-10
rs12110721	G	A	G	A	-0.0189304	-0.0037031349243813	0.825618	0.835	0.76	TRUE	1.6e-23	TRUE	TRUE	0.00286281400431113
rs12132598	A	G	A	G	-0.00833677	-0.0142003494011414	0.667322	0.678	0.1129	TRUE	2.1e-08	TRUE	TRUE	0.612777823455318
rs12140153	G	T	G	T	0.0218143	0.0335981494309355	0.905761	0.9074	0.01707	TRUE	6.2e-19	TRUE	TRUE	0.310875843570661
rs12308065	A	G	A	G	-0.00830314	-0.00389758572871345	0.373043	0.354	0.6449	TRUE	1.1e-08	TRUE	TRUE	0.100170158325565
rs12429545	G	A	G	A	-0.0206274	-0.026398473854531	0.870646	0.87	0.02806	TRUE	1.2e-22	TRUE	TRUE	0.151929879063534
rs12436513	C	A	C	A	0.00858419	0.00719582798180243	0.356981	0.358	0.3807	TRUE	4.2e-09	TRUE	TRUE	0.186593875956851
rs12592645	C	A	C	A	-0.0103323	-0.0117012723076411	0.818768	0.81	0.2789	TRUE	1.4e-08	TRUE	TRUE	0.29142392969315
rs12601380	A	C	A	C	0.00777281	-0.00830438616361529	0.587339	0.577	0.3018	TRUE	4.3e-08	TRUE	TRUE	0.304913581750511
rs12713889	T	C	T	C	0.0116923	-0.0156010662286512	0.670052	0.667	0.06215	TRUE	3.7e-15	TRUE	TRUE	0.258273255888533
rs12817542	C	T	C	T	-0.0176477	0.00450011032492341	0.939168	0.9256	0.7836	TRUE	1.7e-09	TRUE	TRUE	0.0528796903877346
rs12941038	C	T	C	T	-0.00955906	0.0158042315449673	0.769815	0.77	0.09229	TRUE	1e-08	TRUE	TRUE	0.604597503283142
rs13047416	C	G	C	G	0.0123762	0.00350385432667693	0.622962	0.631	0.6701	TRUE	1.4e-17	TRUE	TRUE	0.00682133691564232
rs13254613	A	C	A	C	-0.0125636	-0.0201006717070029	0.654054	0.649	0.01552	TRUE	1.6e-17	TRUE	TRUE	0.399367212870192
rs13256357	C	T	C	T	-0.0136536	0.0160988945897493	0.798517	0.801	0.1027	TRUE	6.3e-15	TRUE	TRUE	0.186168722048502
rs1342831	T	C	T	C	-0.0224973	-0.0116981574124923	0.942918	0.944	0.4958	TRUE	8.7e-14	TRUE	TRUE	0.0378641010564252
rs1357798	C	T	C	T	-0.00937945	-0.00649883673982966	0.213947	0.208	0.5018	TRUE	4.2e-08	TRUE	TRUE	0.170802075275339
rs1384660	G	A	G	A	0.0157939	0.0187038311937836	0.814942	0.82	0.06623	TRUE	1.9e-18	TRUE	TRUE	0.139028120087851
rs1402989	C	T	C	T	-0.00780358	-0.00229735904868346	0.514974	0.523	0.7763	TRUE	2.6e-08	TRUE	TRUE	0.079445004936144
rs1421085	T	C	T	C	-0.0473859	-0.0235962138551867	0.596552	0.587	0.003084	TRUE	1e-200	TRUE	TRUE	1.11274538298864e-20
rs1422067	C	T	C	T	0.0108312	0.0183982139464423	0.762745	0.773	0.05098	TRUE	4.6e-11	TRUE	TRUE	0.567472277027602
rs1452991	G	A	G	A	-0.0100544	-0.00340419913356236	0.627782	0.632	0.677	TRUE	5.4e-12	TRUE	TRUE	0.033865374339066
rs146925117	T	TGG	T	TGG	0.00903604	0.0138961051921114	0.627222	0.631	0.4383	TRUE	5e-10	TRUE	TRUE	0.731292984453018
rs1476698	A	G	A	G	0.0082093	-0.00569619254488101	0.631534	0.636	0.4857	TRUE	1.5e-08	TRUE	TRUE	0.157625580647703
rs1576655	A	C	A	C	-0.0118531	-0.0166986496230515	0.404079	0.398	0.04384	TRUE	4.3e-16	TRUE	TRUE	0.278567958146457
rs1619120	A	G	A	G	-0.00806725	-0.00569619254488101	0.399349	0.405	0.4747	TRUE	1.8e-08	TRUE	TRUE	0.165680052779329
rs16839832	G	T	G	T	-0.0141143	-0.00209779808214612	0.917759	0.9179	0.887	TRUE	3.3e-08	TRUE	TRUE	0.0607142706035703
rs16893327	T	C	T	C	-0.00915607	-0.0143017847108596	0.743406	0.745	0.1136	TRUE	1.4e-08	TRUE	TRUE	0.56015537009334
rs1696058	T	C	T	C	0.0083571	0.0118001041157506	0.402699	0.503	0.1972	TRUE	9.8e-09	TRUE	TRUE	0.413276676679565
rs17399739	A	G	A	G	-0.0209712	0.0311982343370806	0.931102	0.932	0.04318	TRUE	3.8e-14	TRUE	TRUE	0.379654122362679
rs17637472	G	A	G	A	-0.010909	-0.0173977771764203	0.601401	0.597	0.03356	TRUE	4.1e-14	TRUE	TRUE	0.439792454121841
rs1775255	G	T	G	T	-0.0133343	0.00349610425670889	0.523411	0.538	0.6981	TRUE	2.3e-21	TRUE	TRUE	0.00628935212242796
rs1799892	G	C	G	C	-0.00857689	0.00650108634235997	0.679631	0.682	0.4588	TRUE	1.1e-08	TRUE	TRUE	0.179374875083221
rs1800437	G	C	G	C	0.0117602	-0.0166997792224134	0.80578	0.786	0.09379	TRUE	2.9e-11	TRUE	TRUE	0.387948622986855
rs1808579	C	T	C	T	0.00913203	-0.0194986595340326	0.517857	0.52	0.01395	TRUE	7.7e-11	TRUE	TRUE	0.946058355065695
rs1852006	G	A	G	A	0.00879596	0.00940408007529395	0.64299	0.651	0.2574	TRUE	1.7e-09	TRUE	TRUE	0.256614574440624
rs1865719	A	G	A	G	-0.0109002	0.0052959516591825	0.367072	0.365	0.5173	TRUE	8.4e-14	TRUE	TRUE	0.0345805548181433
rs1933437	G	A	G	A	0.0141194	0.00419880264733305	0.374865	0.382	0.6077	TRUE	1.6e-22	TRUE	TRUE	0.00214091712549711
rs1935354	T	C	T	C	-0.0101328	0.00109939544330106	0.51711	0.516	0.8869	TRUE	5.6e-13	TRUE	TRUE	0.0126636094681606
rs200744777	T	G	T	G	-0.0121414	-0.00299550897979837	0.561375	0.564	0.8656	TRUE	1.3e-17	TRUE	TRUE	0.1756129749798
rs201666051	C	T	C	T	-0.00824202	-0.000999500333083423	0.618198	0.618	0.9554	TRUE	1.3e-08	TRUE	TRUE	0.338186539047037
rs2034963	G	C	G	C	0.0110936	-0.00620073564160356	0.35132	0.352	0.4601	TRUE	6.5e-14	TRUE	TRUE	0.0413625585148767
rs2115885	G	A	G	A	0.0105899	-0.0235016597850914	0.791515	0.786	0.01487	TRUE	1e-09	TRUE	FALSE	0.971927384132414
rs212517	T	A	T	A	0.00877032	0.0122952780941516	0.398321	0.399	0.1345	TRUE	8.9e-10	TRUE	TRUE	0.405088513576863
rs2141004	A	C	A	C	0.010043	-0.00619917524282106	0.735808	0.722	0.5299	TRUE	2.6e-10	TRUE	TRUE	0.139872773163658
rs2187642	A	C	A	C	-0.011155	-0.0166986496230515	0.37581	0.366	0.04073	TRUE	1.1e-14	TRUE	TRUE	0.36165762879491
rs2207894	C	T	C	T	0.0143441	-0.0215951374365897	0.808677	0.807	0.03047	TRUE	8e-16	TRUE	TRUE	0.358617834079503
rs2229330	T	G	T	G	-0.0197644	0.0126990249774084	0.92759	0.931	0.4394	TRUE	2.2e-13	TRUE	TRUE	0.0509759664611431
rs2238435	C	G	C	G	-0.0164841	0.0116024307308398	0.386247	0.392	0.1854	TRUE	2.9e-30	TRUE	TRUE	0.00338884963957515
rs2242258	T	C	T	C	-0.0091916	0.0165030720990143	0.741068	0.744	0.06899	TRUE	8.8e-09	TRUE	TRUE	0.686616559318794
rs2244669	T	C	T	C	-0.0089424	0.0159028762794155	0.676366	0.679	0.05998	TRUE	2.5e-09	TRUE	TRUE	0.684816683171259
rs2246623	C	T	C	T	0.00894629	-0.0107025231331357	0.553108	0.558	0.2032	TRUE	2.2e-10	TRUE	TRUE	0.26228839909724
rs2268762	A	G	A	G	-0.00799938	0.00259662584726591	0.388067	0.386	0.7491	TRUE	2.5e-08	TRUE	TRUE	0.084025619866195
rs2275241	G	A	G	A	-0.0104243	-0.0136957831289865	0.628088	0.64	0.1072	TRUE	6.3e-13	TRUE	TRUE	0.264383848688115
rs2281148	T	C	T	C	-0.00978511	0.00770027662618795	0.749285	0.765	0.4103	TRUE	1.5e-09	TRUE	TRUE	0.153511431868328
rs2303384	C	T	C	T	0.0126783	0.00619917524282106	0.359636	0.373	0.4656	TRUE	3.3e-18	TRUE	TRUE	0.0142942154352505
rs2307111	T	C	T	C	0.00873564	0.00610134885797624	0.604907	0.604	0.4456	TRUE	1.1e-09	TRUE	TRUE	0.131929783228617
rs2356864	G	A	G	A	-0.00859803	0.00359645951440505	0.479203	0.478	0.6465	TRUE	8e-10	TRUE	TRUE	0.070153325668068
rs2378662	G	A	G	A	-0.00774768	-0.0170045988158238	0.45641	0.457	0.03498	TRUE	4.1e-08	TRUE	TRUE	0.967965605230102
rs2409743	C	G	C	G	0.0110663	9.99950003332973e-05	0.503174	0.507	0.9895	TRUE	3e-15	TRUE	TRUE	0.0101785303513567
rs2539692	T	A	T	A	0.00807502	-0.0188021269625962	0.391021	0.392	0.02073	TRUE	1.8e-08	TRUE	FALSE	0.910513626131597
rs2594994	T	A	T	A	0.0154935	0.0129028853555234	0.178094	0.176	0.2119	TRUE	2.5e-17	TRUE	TRUE	0.0543511183357914
rs262338	G	T	G	T	-0.0088107	-0.00119928057548219	0.547323	0.537	0.8761	TRUE	4.8e-10	TRUE	TRUE	0.0337692859643278
rs2629881	C	T	C	T	-0.0106221	-0.00299550897979837	0.22119	0.228	0.7577	TRUE	3.5e-10	TRUE	TRUE	0.0456660367811915
rs2722406	C	T	C	T	-0.0121843	0.0160988945897493	0.715873	0.718	0.06559	TRUE	4.6e-15	TRUE	TRUE	0.259708713991438
rs2735556	T	C	T	C	0.0172019	0.0219962978718961	0.885665	0.895	0.08829	TRUE	4.8e-15	TRUE	TRUE	0.207549924991519
rs2755253	C	T	C	T	0.00870349	-0.0215951374365897	0.291714	0.289	0.01266	TRUE	1.6e-08	TRUE	FALSE	0.798605576781411
rs2767486	A	G	A	G	-0.0153791	-0.0203966036652218	0.797514	0.799	0.04031	TRUE	1.1e-18	TRUE	TRUE	0.190204795573439
rs28629903	T	C	T	C	0.00907014	-0.0064004391810282	0.435592	0.442	0.42	TRUE	1.5e-10	TRUE	TRUE	0.11283957916473
rs2863980	A	C	A	C	0.00857939	0.0126002819757385	0.374279	0.379	0.1244	TRUE	3.2e-09	TRUE	TRUE	0.470179788435289
rs28849840	G	A	G	A	0.0088813	-0.00570370291667803	0.649819	0.656	0.5057	TRUE	1.6e-09	TRUE	TRUE	0.114661679806559
rs2902142	C	T	C	T	0.00869839	-0.0242046886968174	0.625064	0.625	0.003039	TRUE	1.8e-09	TRUE	FALSE	0.551853601197578
rs2939931	T	C	T	C	-0.00788378	0.0017983819413794	0.517188	0.507	0.8181	TRUE	1.9e-08	TRUE	TRUE	0.0670233162586769
rs2958542	C	T	C	T	0.00824671	0.001100605444033	0.632298	0.631	0.8982	TRUE	1.8e-08	TRUE	TRUE	0.0541535192347714
rs2970356	C	G	C	G	-0.0104353	-0.0156010662286512	0.679324	0.679	0.1454	TRUE	4.5e-11	TRUE	TRUE	0.437817636438437
rs3013431	C	T	C	T	0.00868953	-0.00610134885797624	0.388477	0.392	0.4558	TRUE	1.4e-09	TRUE	TRUE	0.133171074502104
rs3118252	G	C	G	C	-0.00830965	0.00810273870318591	0.416563	0.412	0.3172	TRUE	6.1e-09	TRUE	TRUE	0.236718589661807
rs3181269	C	T	C	T	0.00937821	0.00270365157431482	0.745591	0.757	0.7688	TRUE	5.3e-09	TRUE	TRUE	0.0643472619385314
rs34196306	G	C	G	C	-0.019962	0.0746050187378346	0.893449	0.9069	4.434e-08	TRUE	2.6e-18	TRUE	FALSE	0.0530970519575877
rs34260097	T	G	T	G	-0.0178199	0.00659818402822712	0.776056	0.778	0.4853	TRUE	2.5e-26	TRUE	TRUE	0.00130510274595442
rs34517439	C	A	C	A	-0.0137423	-0.0183015011699126	0.87821	0.879	0.1542	TRUE	2.2e-10	TRUE	TRUE	0.323095272015024
rs34811474	G	A	G	A	0.0101915	0.0043996643446871	0.76914	0.771	0.6485	TRUE	8.8e-10	TRUE	TRUE	0.0707224262515463
rs35162296	C	T	C	T	-0.020031	0.0638987258502317	0.894147	0.9101	4.002e-06	TRUE	1.2e-18	TRUE	FALSE	0.282643435936759
rs355748	G	T	G	T	-0.00992628	-0.00789872279335535	0.62244	0.62	0.331	TRUE	7.3e-12	TRUE	TRUE	0.11322739764424
rs35588936	C	T	C	T	0.0180623	0.0197028322758684	0.935497	0.9281	0.2061	TRUE	3e-10	TRUE	TRUE	0.264778153228963
rs35926495	C	T	C	T	-0.00905486	0.00339575906917989	0.623257	0.627	0.6841	TRUE	4.8e-10	TRUE	TRUE	0.0584045928490133
rs371453108	A	AT	A	AT	-0.00929946	0.0142003494011414	0.712179	0.735	0.5107	TRUE	8.5e-09	TRUE	TRUE	0.705089585496224
rs3774604	C	T	C	T	0.00794743	0.001100605444033	0.631085	0.628	0.8988	TRUE	4.6e-08	TRUE	TRUE	0.0622749450308551
rs3791478	T	C	T	C	0.0124909	0.021898468701116	0.890549	0.891	0.0954	TRUE	3.5e-08	TRUE	TRUE	0.65320232527093
rs3798519	A	C	A	C	-0.0249912	-0.0203966036652218	0.820086	0.82	0.04631	TRUE	9.7e-43	TRUE	TRUE	0.00179607257454946
rs3810291	G	A	G	A	-0.0147598	0.00399798128729837	0.324953	0.328	0.6438	TRUE	5.6e-23	TRUE	TRUE	0.00156445341541145
rs3810304	A	G	A	G	0.0102942	-0.007296555232638	0.22577	0.22	0.4631	TRUE	8.5e-10	TRUE	TRUE	0.120656458350208
rs3815156	A	G	A	G	-0.0103193	0.0139029051689914	0.82365	0.831	0.1906	TRUE	2.2e-08	TRUE	TRUE	0.415794745750431
rs3817428	C	G	C	G	-0.0107532	0.00669752144772132	0.735103	0.723	0.474	TRUE	1.3e-11	TRUE	TRUE	0.0731292150502962
rs3972616	A	AT	A	AT	-0.0153074	0.048203336386541	0.506044	0.509	0.007721	TRUE	8.2e-27	TRUE	FALSE	0.476883858088321
rs39862	T	C	T	C	0.0116463	0.00519647490681749	0.717446	0.727	0.5538	TRUE	7.4e-14	TRUE	TRUE	0.0299462937806169
[truncated: 126 more rows]

[truncated: 1 more sheets: File11_mrsteiger_adult_depressi]
